# Supplementary material for: Mendelian randomization identifies circulating miRNAs as causal mediators of gastric cancer susceptibility and survival outcomes
Source: Medicine (Baltimore). 2026 Jan 2;105(1):e46833. doi: 10.1097/MD.0000000000046833 (PMC12778131; doi:10.1097/MD.0000000000046833)
Supplement: Supplementary file 1 [file medi-105-e46833-s001.xlsx]

## Sheet: Sheet1
Table S1. SNPs instrumental variables for Mendelian randomization analysis
snpID	miRNA_FHS	sample size	MAF	Estimate	Std.Error	Tvalue	Pval	h2q	BH_FDR	chr.SNP	SNP.pos	SNP.strand	SNP.func	Chr.miR	miR.Start	miR.End	miR.strand	hsa_miR_name	CisMark	miRNA_alter_ID	miR_Type	effect	noneffect	obs_eaf	imputation_ratio
rs2370747	miR_100_5p	3502	0.429254	-3.4798	0.133185	-26.1276	1.28e-137	0.18075	1.78e-130	chr11	122407131	+	unknown	chr11	122022983	122023004	-	hsa-miR-100-5p	cis	hsa-mir-100	Intergenic	C	T	0.626277	0.51883
rs10892853	miR_100_5p	3502	0.425549	-3.35048	0.132353	-25.3147	5.69e-130	0.171513	3.96e-123	chr11	122390886	+	unknown	chr11	122022983	122023004	-	hsa-miR-100-5p	cis	hsa-mir-100	Intergenic	A	G	0.627821	0.52358
rs11605335	miR_100_5p	3502	0.425526	-3.35065	0.132378	-25.3113	6.12e-130	0.171495	2.84e-123	chr11	122390754	+	unknown	chr11	122022983	122023004	-	hsa-miR-100-5p	cis	hsa-mir-100	Intergenic	C	A	0.630329	0.52386
rs10892852	miR_100_5p	3502	0.425522	-3.351	0.132391	-25.3113	6.13e-130	0.171493	2.14e-123	chr11	122390440	+	unknown	chr11	122022983	122023004	-	hsa-miR-100-5p	cis	hsa-mir-100	Intergenic	C	T	0.628795	0.52234
rs2084637	miR_100_5p	3502	0.425654	-3.34733	0.132266	-25.3077	6.62e-130	0.171439	1.85e-123	chr11	122391187	+	unknown	chr11	122022983	122023004	-	hsa-miR-100-5p	cis	hsa-mir-100	Intergenic	T	C	0.630297	0.52432
rs10892855	miR_100_5p	3502	0.425879	-3.34303	0.132138	-25.2996	7.87e-130	0.171316	1.83e-123	chr11	122396173	+	unknown	chr11	122022983	122023004	-	hsa-miR-100-5p	cis	hsa-mir-100	Intergenic	C	A	0.627585	0.52497
rs11218651	miR_100_5p	3502	0.424092	-3.37804	0.13353	-25.298	8.14e-130	0.171438	1.62e-123	chr11	122384336	+	unknown	chr11	122022983	122023004	-	hsa-miR-100-5p	cis	hsa-mir-100	Intergenic	G	T	0.631199	0.52224
rs2100246	miR_100_5p	3502	0.42572	-3.34768	0.132458	-25.2735	1.38e-129	0.171003	2.4e-123	chr11	122406638	+	unknown	chr11	122022983	122023004	-	hsa-miR-100-5p	cis	hsa-mir-100	Intergenic	G	C	0.626241	0.51909
rs12223365	miR_100_5p	3502	0.424392	-3.36026	0.133413	-25.1869	8.77e-129	0.170055	1.36e-122	chr11	122416976	+	unknown	chr11	122022983	122023004	-	hsa-miR-100-5p	cis	hsa-mir-100	Intergenic	C	A	0.630947	0.51418
rs12224773	miR_100_5p	3502	0.424369	-3.36024	0.13342	-25.1854	9.06e-129	0.170032	1.26e-122	chr11	122417079	+	unknown	chr11	122022983	122023004	-	hsa-miR-100-5p	cis	hsa-mir-100	Intergenic	T	C	0.630964	0.51409
rs34651745	miR_100_5p	3502	0.424354	-3.36024	0.133424	-25.1847	9.19e-129	0.170028	1.16e-122	chr11	122418046	+	unknown	chr11	122022983	122023004	-	hsa-miR-100-5p	cis	hsa-mir-100	Intergenic	A	G	0.630158	0.5123
rs9633953	miR_100_5p	3502	0.424331	-3.36003	0.133444	-25.1794	1.03e-128	0.169973	1.2e-122	chr11	122419642	+	unknown	chr11	122022983	122023004	-	hsa-miR-100-5p	cis	hsa-mir-100	Intergenic	G	A	0.629775	0.51112
rs13165104	miR_218_5p	5155	0.040758	-3.31642	0.134564	-24.6457	7.1e-127	0.102859	7.61e-121	chr5	168304888	+	intron	chr5	168195216	168195236	-	hsa-miR-218-5p	cis	hsa-mir-218-2	intron	T	C	0.965694	0.94332
rs1450796	miR_100_5p	3502	0.407873	-3.35688	0.134419	-24.9733	8.27e-127	0.168692	8.23e-121	chr11	122395018	+	unknown	chr11	122022983	122023004	-	hsa-miR-100-5p	cis	hsa-mir-100	Intergenic	T	A	0.627627	0.52532
rs34614177	miR_100_5p	3502	0.43267	-3.35123	0.135926	-24.6548	6.93e-124	0.164722	6.44e-118	chr11	122411191	+	unknown	chr11	122022983	122023004	-	hsa-miR-100-5p	cis	hsa-mir-100	Intergenic	G	A	0.630292	0.51808
rs12223035	miR_100_5p	3502	0.434546	-3.29393	0.135824	-24.2514	3.2e-120	0.159179	2.79e-114	chr11	122410565	+	unknown	chr11	122022983	122023004	-	hsa-miR-100-5p	cis	hsa-mir-100	Intergenic	G	C	0.630275	0.51819
rs965235	miR_1303	3812	0.328557	-0.881257	0.03715	-23.7216	3.9e-116	0.135474	3.2e-110	chr5	154063295	-	unknown	chr5	154065387	154065408	+	hsa-miR-1303	cis	hsa-mir-1303	Intergenic	C	T	0.712494	0.76134
rs1862130	miR_1303	3812	0.328515	-0.880297	0.0371144	-23.7185	4.16e-116	0.135445	3.22e-110	chr5	154063778	+	near-gene-5	chr5	154065387	154065408	+	hsa-miR-1303	cis	hsa-mir-1303	Intergenic	G	T	0.694518	0.71886
rs4958761	miR_1303	3812	0.328403	-0.875455	0.0369159	-23.7149	4.48e-116	0.13542	3.29e-110	chr5	154065895	+	near-gene-3	chr5	154065387	154065408	+	hsa-miR-1303	cis	hsa-mir-1303	Intergenic	A	G	0.709886	0.75788
rs918365	miR_1303	3812	0.335863	-0.912833	0.0385951	-23.6515	1.66e-115	0.135008	1.16e-109	chr5	154060180	-	unknown	chr5	154065387	154065408	+	hsa-miR-1303	cis	hsa-mir-1303	Intergenic	G	T	0.701513	0.7127
rs4958758	miR_1303	3812	0.343324	-0.926524	0.0392185	-23.6246	2.89e-115	0.134792	1.92e-109	chr5	154056232	+	unknown	chr5	154065387	154065408	+	hsa-miR-1303	cis	hsa-mir-1303	Intergenic	A	T	0.704221	0.71761
rs6580099	miR_1303	3812	0.343361	-0.926825	0.0392393	-23.6198	3.2e-115	0.134745	2.03e-109	chr5	154055507	+	unknown	chr5	154065387	154065408	+	hsa-miR-1303	cis	hsa-mir-1303	Intergenic	G	A	0.700509	0.70821
rs10875591	miR_1303	3812	0.350682	-0.936905	0.0397017	-23.5986	4.95e-115	0.134554	3e-109	chr5	154053391	+	unknown	chr5	154065387	154065408	+	hsa-miR-1303	cis	hsa-mir-1303	Intergenic	A	G	0.710817	0.69159
rs11218646	miR_100_5p	3502	0.455977	-3.07644	0.130411	-23.5903	2.62e-114	0.152238	1.52e-108	chr11	122381395	+	unknown	chr11	122022983	122023004	-	hsa-miR-100-5p	cis	hsa-mir-100	Intergenic	C	T	0.602944	0.54143
rs6580103	miR_1303	3812	0.324709	-0.894941	0.0380583	-23.515	2.77e-114	0.133431	1.54e-108	chr5	154070168	+	unknown	chr5	154065387	154065408	+	hsa-miR-1303	cis	hsa-mir-1303	Intergenic	C	T	0.6697	0.7887
rs9324792	miR_1303	3812	0.32789	-0.833763	0.035487	-23.4949	4.19e-114	0.133385	2.25e-108	chr5	154078564	+	unknown	chr5	154065387	154065408	+	hsa-miR-1303	cis	hsa-mir-1303	Intergenic	C	T	0.714432	0.98708
rs6580111	miR_1303	3812	0.327414	-0.834994	0.0355599	-23.4813	5.54e-114	0.13326	2.86e-108	chr5	154103120	+	intron	chr5	154065387	154065408	+	hsa-miR-1303	cis	hsa-mir-1303	Intergenic	C	G	0.716567	0.96982
rs6868098	miR_1303	3812	0.327841	-0.831827	0.0354269	-23.4801	5.68e-114	0.133246	2.83e-108	chr5	154080958	+	unknown	chr5	154065387	154065408	+	hsa-miR-1303	cis	hsa-mir-1303	Intergenic	A	G	0.713637	0.99626
rs10073561	miR_1303	3812	0.327552	-0.833891	0.0355186	-23.4776	5.98e-114	0.133222	2.87e-108	chr5	154095776	+	intron	chr5	154065387	154065408	+	hsa-miR-1303	cis	hsa-mir-1303	Intergenic	T	C	0.704747	0.93148
rs10039709	miR_1303	3812	0.327685	-0.832851	0.0354759	-23.4765	6.11e-114	0.133209	2.84e-108	chr5	154090511	+	near-gene-5	chr5	154065387	154065408	+	hsa-miR-1303	cis	hsa-mir-1303	Intergenic	A	G	0.716753	0.97861
rs4958382	miR_1303	3812	0.344964	-0.909074	0.0387579	-23.4552	9.47e-114	0.133027	4.26e-108	chr5	154064940	+	near-gene-5	chr5	154065387	154065408	+	hsa-miR-1303	cis	hsa-mir-1303	Intergenic	C	T	0.712448	0.76345
rs6580102	miR_1303	3812	0.314788	-0.881234	0.0375828	-23.4478	1.1e-113	0.132844	4.79e-108	chr5	154069269	+	unknown	chr5	154065387	154065408	+	hsa-miR-1303	cis	hsa-mir-1303	Intergenic	C	T	0.715858	0.89342
rs6580104	miR_1303	3812	0.314769	-0.879971	0.0375343	-23.4445	1.18e-113	0.132815	4.98e-108	chr5	154070227	+	unknown	chr5	154065387	154065408	+	hsa-miR-1303	cis	hsa-mir-1303	Intergenic	C	A	0.715235	0.89346
rs749777	miR_1303	3812	0.314618	-0.872679	0.0372426	-23.4323	1.52e-113	0.13271	6.23e-108	chr5	154074270	+	unknown	chr5	154065387	154065408	+	hsa-miR-1303	cis	hsa-mir-1303	Intergenic	C	T	0.714932	0.94045
rs2370747	miR_125b_5p	5225	0.368499	-1.70203	0.0736559	-23.1078	1.45e-112	0.0991786	5.77e-107	chr11	122407131	+	unknown	chr11	121970517	121970538	-	hsa-miR-125b-5p	cis	hsa-mir-125b-1	Intergenic	C	T	0.626277	0.51883
rs6580112	miR_1303	3812	0.333337	-0.859132	0.0369677	-23.2401	7.73e-112	0.130969	2.99e-106	chr5	154103390	+	intron	chr5	154065387	154065408	+	hsa-miR-1303	cis	hsa-mir-1303	Intergenic	T	G	0.699334	0.89183
rs7736062	miR_1303	3812	0.333261	-0.859613	0.03699	-23.2391	7.89e-112	0.13096	2.97e-106	chr5	154103394	+	intron	chr5	154065387	154065408	+	hsa-miR-1303	cis	hsa-mir-1303	Intergenic	G	A	0.716677	0.96901
rs1972618	miR_1303	3812	0.341456	-0.858501	0.036947	-23.2361	8.39e-112	0.131028	3.08e-106	chr5	154071644	+	unknown	chr5	154065387	154065408	+	hsa-miR-1303	cis	hsa-mir-1303	Intergenic	G	T	0.712103	0.90048
rs12515092	miR_1303	3812	0.331354	-0.952836	0.0410603	-23.2058	1.56e-111	0.130969	5.57e-106	chr5	154051781	+	unknown	chr5	154065387	154065408	+	hsa-miR-1303	cis	hsa-mir-1303	Intergenic	G	A	0.69769	0.69357
rs4958759	miR_1303	3812	0.34592	-0.875576	0.037835	-23.1419	5.7e-111	0.130016	1.99e-105	chr5	154065496	+	near-gene-3	chr5	154065387	154065408	+	hsa-miR-1303	cis	hsa-mir-1303	Intergenic	C	G	0.709298	0.75986
rs4958762	miR_1303	3812	0.346095	-0.855405	0.0373154	-22.9237	4.74e-109	0.127965	1.61e-103	chr5	154066205	+	unknown	chr5	154065387	154065408	+	hsa-miR-1303	cis	hsa-mir-1303	Intergenic	G	A	0.66886	0.7036
rs11605335	miR_125b_5p	5225	0.365052	-1.663	0.0732852	-22.6922	8.42e-109	0.0961642	2.79e-103	chr11	122390754	+	unknown	chr11	121970517	121970538	-	hsa-miR-125b-5p	cis	hsa-mir-125b-1	Intergenic	C	A	0.630329	0.52386
rs10892853	miR_125b_5p	5225	0.365067	-1.6626	0.0732736	-22.6902	8.76e-109	0.0961496	2.84e-103	chr11	122390886	+	unknown	chr11	121970517	121970538	-	hsa-miR-125b-5p	cis	hsa-mir-125b-1	Intergenic	A	G	0.627821	0.52358
rs10892852	miR_125b_5p	5225	0.365054	-1.66305	0.0732935	-22.6902	8.77e-109	0.0961507	2.78e-103	chr11	122390440	+	unknown	chr11	121970517	121970538	-	hsa-miR-125b-5p	cis	hsa-mir-125b-1	Intergenic	C	T	0.628795	0.52234
rs2084637	miR_125b_5p	5225	0.365133	-1.66125	0.0732221	-22.6879	9.21e-109	0.0961277	2.85e-103	chr11	122391187	+	unknown	chr11	121970517	121970538	-	hsa-miR-125b-5p	cis	hsa-mir-125b-1	Intergenic	T	C	0.630297	0.52432
rs1450796	miR_125b_5p	5225	0.348834	-1.69494	0.0747076	-22.6876	9.26e-109	0.0962645	2.81e-103	chr11	122395018	+	unknown	chr11	121970517	121970538	-	hsa-miR-125b-5p	cis	hsa-mir-125b-1	Intergenic	T	A	0.627627	0.52532
rs11218651	miR_125b_5p	5225	0.364209	-1.67803	0.0739928	-22.6783	1.12e-108	0.0961094	3.32e-103	chr11	122384336	+	unknown	chr11	121970517	121970538	-	hsa-miR-125b-5p	cis	hsa-mir-125b-1	Intergenic	G	T	0.631199	0.52224
rs10892855	miR_125b_5p	5225	0.365338	-1.65829	0.0731512	-22.6694	1.35e-108	0.095986	3.92e-103	chr11	122396173	+	unknown	chr11	121970517	121970538	-	hsa-miR-125b-5p	cis	hsa-mir-125b-1	Intergenic	C	A	0.627585	0.52497
rs9324791	miR_1303	3812	0.321766	-0.83782	0.0366807	-22.8409	2.51e-108	0.127402	7.14e-103	chr5	154078556	+	unknown	chr5	154065387	154065408	+	hsa-miR-1303	cis	hsa-mir-1303	Intergenic	C	T	0.714436	0.98687
rs12515696	miR_1303	3812	0.329482	-0.969095	0.0424474	-22.8305	3.1e-108	0.127471	8.64e-103	chr5	154052128	+	unknown	chr5	154065387	154065408	+	hsa-miR-1303	cis	hsa-mir-1303	Intergenic	G	A	0.638855	0.63927
rs2100246	miR_125b_5p	5225	0.365473	-1.65947	0.0733581	-22.6215	3.63e-108	0.0956333	9.92e-103	chr11	122406638	+	unknown	chr11	121970517	121970538	-	hsa-miR-125b-5p	cis	hsa-mir-125b-1	Intergenic	G	C	0.626241	0.51909
rs12223365	miR_125b_5p	5225	0.364836	-1.66758	0.0739437	-22.552	1.52e-107	0.0951249	4.07e-102	chr11	122416976	+	unknown	chr11	121970517	121970538	-	hsa-miR-125b-5p	cis	hsa-mir-125b-1	Intergenic	C	A	0.630947	0.51418
rs12224773	miR_125b_5p	5225	0.364824	-1.6676	0.0739483	-22.5509	1.55e-107	0.0951164	4.08e-102	chr11	122417079	+	unknown	chr11	121970517	121970538	-	hsa-miR-125b-5p	cis	hsa-mir-125b-1	Intergenic	T	C	0.630964	0.51409
rs34651745	miR_125b_5p	5225	0.364814	-1.66763	0.0739526	-22.55	1.58e-107	0.0951097	4.08e-102	chr11	122418046	+	unknown	chr11	121970517	121970538	-	hsa-miR-125b-5p	cis	hsa-mir-125b-1	Intergenic	A	G	0.630158	0.5123
rs9633953	miR_125b_5p	5225	0.364802	-1.66765	0.0739631	-22.5471	1.68e-107	0.0950889	4.26e-102	chr11	122419642	+	unknown	chr11	121970517	121970538	-	hsa-miR-125b-5p	cis	hsa-mir-125b-1	Intergenic	G	A	0.629775	0.51112
rs10043507	miR_1303	3812	0.341215	-0.868445	0.0383699	-22.6335	1.61e-106	0.125167	4.01e-101	chr5	154070836	+	unknown	chr5	154065387	154065408	+	hsa-miR-1303	cis	hsa-mir-1303	Intergenic	A	G	0.644392	0.72414
rs2052448	miR_1303	3812	0.33254	-0.861543	0.0380808	-22.6241	1.94e-106	0.125099	4.7e-101	chr5	154068310	+	unknown	chr5	154065387	154065408	+	hsa-miR-1303	cis	hsa-mir-1303	Intergenic	C	T	0.66946	0.78106
rs6580101	miR_1303	3812	0.332487	-0.859574	0.0379934	-22.6243	1.94e-106	0.125104	4.7e-101	chr5	154069037	+	unknown	chr5	154065387	154065408	+	hsa-miR-1303	cis	hsa-mir-1303	Intergenic	C	T	0.665993	0.7767
rs7715775	miR_1303	3812	0.332466	-0.858978	0.0379687	-22.6233	1.97e-106	0.125097	4.65e-101	chr5	154069785	+	unknown	chr5	154065387	154065408	+	hsa-miR-1303	cis	hsa-mir-1303	Intergenic	C	G	0.66959	0.78842
rs10074675	miR_1303	3812	0.332542	-0.8617	0.0380904	-22.6225	2.01e-106	0.125084	4.63e-101	chr5	154068030	+	unknown	chr5	154065387	154065408	+	hsa-miR-1303	cis	hsa-mir-1303	Intergenic	C	T	0.668874	0.77292
rs4958384	miR_1303	3812	0.332428	-0.857255	0.0378939	-22.6225	2.01e-106	0.125093	4.63e-101	chr5	154071775	+	unknown	chr5	154065387	154065408	+	hsa-miR-1303	cis	hsa-mir-1303	Intergenic	C	G	0.669492	0.80242
rs7723991	miR_1303	3812	0.334672	-0.853065	0.0377294	-22.6101	2.57e-106	0.125012	5.78e-101	chr5	154074504	+	unknown	chr5	154065387	154065408	+	hsa-miR-1303	cis	hsa-mir-1303	Intergenic	C	T	0.657227	0.79264
rs4429540	miR_133a	5156	0.371325	-3.04599	0.13608	-22.3837	5.55e-106	0.0968216	1.23e-100	chr20	61087042	+	unknown	chr20	61162177	61162198	+	hsa-miR-133a	cis	hsa-mir-133a-2	intron,3UTR	C	T	0.670338	0.13753
rs4958385	miR_1303	3812	0.337244	-0.853981	0.0378457	-22.5648	6.35e-106	0.124541	1.38e-100	chr5	154073802	+	unknown	chr5	154065387	154065408	+	hsa-miR-1303	cis	hsa-mir-1303	Intergenic	A	T	0.669332	0.82651
rs6061571	miR_133a	5156	0.37132	-3.05372	0.136467	-22.377	6.37e-106	0.0967756	1.37e-100	chr20	61086295	+	unknown	chr20	61162177	61162198	+	hsa-miR-133a	cis	hsa-mir-133a-2	intron,3UTR	A	G	0.659657	0.12988
rs6061572	miR_133a	5156	0.363963	-2.9773	0.13309	-22.3707	7.25e-106	0.0966705	1.53e-100	chr20	61086737	+	unknown	chr20	61162177	61162198	+	hsa-miR-133a	cis	hsa-mir-133a-2	intron,3UTR	G	C	0.659156	0.12974
rs34142456	miR_133a	5156	0.362895	-2.75914	0.123626	-22.3184	2.11e-105	0.0964814	4.39e-100	chr20	61088415	+	unknown	chr20	61162177	61162198	+	hsa-miR-133a	cis	hsa-mir-133a-2	intron,3UTR	C	T	0.707599	0.15534
rs6061259	miR_133a	5156	0.353716	-3.36081	0.150724	-22.2977	3.21e-105	0.0960182	6.58e-100	chr20	61087771	+	unknown	chr20	61162177	61162198	+	hsa-miR-133a	cis	hsa-mir-133a-2	intron,3UTR	G	A	0.666545	0.13494
rs34614177	miR_125b_5p	5225	0.37489	-1.67126	0.0753085	-22.1922	2.39e-104	0.0925457	4.83e-99	chr11	122411191	+	unknown	chr11	121970517	121970538	-	hsa-miR-125b-5p	cis	hsa-mir-125b-1	Intergenic	G	A	0.630292	0.51808
rs11218682	miR_100_5p	3502	0.390277	-3.27569	0.14652	-22.3566	1.36e-103	0.138901	2.71e-98	chr11	122419185	+	unknown	chr11	122022983	122023004	-	hsa-miR-100-5p	cis	hsa-mir-100	Intergenic	T	G	0.579311	0.53857
rs12223035	miR_125b_5p	5225	0.376946	-1.65857	0.0750272	-22.1062	1.37e-103	0.0916497	2.69e-98	chr11	122410565	+	unknown	chr11	121970517	121970538	-	hsa-miR-125b-5p	cis	hsa-mir-125b-1	Intergenic	G	C	0.630275	0.51819
rs7721183	miR_1303	3812	0.354202	-0.882304	0.0396325	-22.2622	2.57e-103	0.121941	4.97e-98	chr5	154071033	+	unknown	chr5	154065387	154065408	+	hsa-miR-1303	cis	hsa-mir-1303	Intergenic	T	C	0.717735	0.89157
rs6061576	miR_133a	5156	0.351515	-2.68136	0.121859	-22.0038	1.24e-102	0.0942491	2.37e-97	chr20	61088884	+	unknown	chr20	61162177	61162198	+	hsa-miR-133a	cis	hsa-mir-133a-2	intron,3UTR	G	C	0.69689	0.14716
rs6580107	miR_1303	3812	0.350163	-0.848509	0.038406	-22.0932	7.16e-102	0.120226	1.35e-96	chr5	154072930	+	unknown	chr5	154065387	154065408	+	hsa-miR-1303	cis	hsa-mir-1303	Intergenic	T	A	0.669829	0.80614
rs7735337	miR_1303	3812	0.382942	-0.883301	0.040068	-22.045	1.84e-101	0.119788	3.42e-96	chr5	154069617	+	unknown	chr5	154065387	154065408	+	hsa-miR-1303	cis	hsa-mir-1303	Intergenic	A	T	0.612214	0.71638
rs9633954	miR_100_5p	3502	0.378021	-3.40434	0.154348	-22.0563	4.75e-101	0.13652	8.71e-96	chr11	122419907	+	unknown	chr11	122022983	122023004	-	hsa-miR-100-5p	cis	hsa-mir-100	Intergenic	T	A	0.620903	0.50524
rs6580110	miR_1303	3812	0.337201	-0.831111	0.0378893	-21.9352	1.57e-100	0.118754	2.84e-95	chr5	154077174	+	unknown	chr5	154065387	154065408	+	hsa-miR-1303	cis	hsa-mir-1303	Intergenic	A	G	0.663769	0.84764
rs4958760	miR_1303	3812	0.359363	-0.826104	0.037671	-21.9294	1.76e-100	0.118459	3.14e-95	chr5	154065758	+	near-gene-3	chr5	154065387	154065408	+	hsa-miR-1303	cis	hsa-mir-1303	Intergenic	G	A	0.666034	0.68995
rs1862131	miR_1303	3812	0.359509	-0.82931	0.0378394	-21.9166	2.27e-100	0.11833	4e-95	chr5	154063834	+	near-gene-5	chr5	154065387	154065408	+	hsa-miR-1303	cis	hsa-mir-1303	Intergenic	G	A	0.665571	0.68666
rs6897388	miR_1303	3812	0.348538	-0.818119	0.0380651	-21.4926	8.3e-97	0.114768	1.45e-91	chr5	154073142	+	unknown	chr5	154065387	154065408	+	hsa-miR-1303	cis	hsa-mir-1303	Intergenic	A	G	0.619809	0.74287
rs13186046	miR_1303	3812	0.3485	-0.816664	0.0380039	-21.489	8.9e-97	0.114736	1.53e-91	chr5	154076552	+	unknown	chr5	154065387	154065408	+	hsa-miR-1303	cis	hsa-mir-1303	Intergenic	C	T	0.619089	0.7763
rs12624608	miR_133a	5156	0.268909	-1.64788	0.0803499	-20.5087	6.44e-90	0.0840154	1.09e-84	chr20	61155298	-	intron	chr20	61162177	61162198	+	hsa-miR-133a	cis	hsa-mir-133a-2	intron,3UTR	C	A	0.728544	0.43181
rs11218646	miR_125b_5p	5225	0.396656	-1.4629	0.0713562	-20.5013	6.69e-90	0.0808588	1.12e-84	chr11	122381395	+	unknown	chr11	121970517	121970538	-	hsa-miR-125b-5p	cis	hsa-mir-125b-1	Intergenic	C	T	0.602944	0.54143
rs4305340	miR_133a	5156	0.268565	-1.65497	0.0809539	-20.4434	2.23e-89	0.0835457	3.7e-84	chr20	61157241	-	intron	chr20	61162177	61162198	+	hsa-miR-133a	cis	hsa-mir-133a-2	intron,3UTR	C	T	0.780585	0.51462
rs11218682	miR_125b_5p	5225	0.338401	-1.64777	0.0807679	-20.4013	4.47e-89	0.0796971	7.33e-84	chr11	122419185	+	unknown	chr11	121970517	121970538	-	hsa-miR-125b-5p	cis	hsa-mir-125b-1	Intergenic	T	G	0.579311	0.53857
rs9633954	miR_125b_5p	5225	0.331903	-1.71938	0.0859992	-19.993	9.55e-86	0.076152	1.55e-80	chr11	122419907	+	unknown	chr11	121970517	121970538	-	hsa-miR-125b-5p	cis	hsa-mir-125b-1	Intergenic	T	A	0.620903	0.50524
rs4958767	miR_1303	3812	0.273907	-0.832574	0.0418586	-19.8901	7.8e-84	0.100013	1.25e-78	chr5	154105742	+	intron	chr5	154065387	154065408	+	hsa-miR-1303	cis	hsa-mir-1303	Intergenic	G	C	0.754092	0.88241
rs11906462	miR_133a	5156	0.258105	-1.83283	0.0934933	-19.6038	1.37e-82	0.0776115	2.17e-77	chr20	61158952	-	intron	chr20	61162177	61162198	+	hsa-miR-133a	cis	hsa-mir-133a-2	intron,3UTR	C	T	0.768351	0.34398
rs3934574	miR_133a	5156	0.432147	1.0004	0.0525849	19.0245	4.8e-78	0.0706827	7.52e-73	chr20	61143487	+	unknown	chr20	61162177	61162198	+	hsa-miR-133a	cis	hsa-mir-133a-2	intron,3UTR	C	T	0.575253	0.96901
rs7271454	miR_133a	5156	0.432196	1.00125	0.0526312	19.0238	4.86e-78	0.0706766	7.53e-73	chr20	61143279	-	unknown	chr20	61162177	61162198	+	hsa-miR-133a	cis	hsa-mir-133a-2	intron,3UTR	C	T	0.577713	0.95058
rs7444282	miR_1303	3812	0.267819	-0.884501	0.0462422	-19.1276	6.04e-78	0.093907	9.25e-73	chr5	154045280	+	unknown	chr5	154065387	154065408	+	hsa-miR-1303	cis	hsa-mir-1303	Intergenic	G	A	0.780901	0.73333
rs28794278	miR_1303	3812	0.267826	-0.884198	0.0462635	-19.1122	7.9e-78	0.0937739	1.2e-72	chr5	154043175	+	unknown	chr5	154065387	154065408	+	hsa-miR-1303	cis	hsa-mir-1303	Intergenic	C	T	0.778405	0.72703
rs6062278	miR_133a	5156	0.4254	1.02862	0.0542959	18.9447	1.99e-77	0.070115	2.98e-72	chr20	61144941	-	unknown	chr20	61162177	61162198	+	hsa-miR-133a	cis	hsa-mir-133a-2	intron,3UTR	G	A	0.578229	0.88485
rs6062277	miR_133a	5156	0.433115	1.01315	0.0538062	18.8296	1.53e-76	0.0693151	2.27e-71	chr20	61145597	-	unknown	chr20	61162177	61162198	+	hsa-miR-133a	cis	hsa-mir-133a-2	intron,3UTR	G	A	0.581635	0.8908
rs6062284	miR_133a	5156	0.440759	1.00832	0.0536618	18.7902	3.06e-76	0.0690753	4.49e-71	chr20	61141981	-	unknown	chr20	61162177	61162198	+	hsa-miR-133a	cis	hsa-mir-133a-2	intron,3UTR	G	T	0.584159	0.76277
rs6089753	miR_133a	5156	0.474568	1.2492	0.0666488	18.743	7.03e-76	0.0689238	1.02e-70	chr20	61154107	-	intron	chr20	61162177	61162198	+	hsa-miR-133a	cis	hsa-mir-133a-2	intron,3UTR	C	T	0.51434	0.48711
rs7702928	miR_1303	3812	0.285471	-0.847518	0.0464086	-18.2621	1.72e-71	0.0866414	2.47e-66	chr5	154049702	+	unknown	chr5	154065387	154065408	+	hsa-miR-1303	cis	hsa-mir-1303	Intergenic	C	A	0.708833	0.6178
rs12652072	miR_1303	3812	0.245687	-0.867779	0.0483005	-17.9662	2.42e-69	0.0838584	3.44e-64	chr5	154034179	+	unknown	chr5	154065387	154065408	+	hsa-miR-1303	cis	hsa-mir-1303	Intergenic	G	C	0.792213	0.77137
rs8122282	miR_133a	5156	0.451681	1.12834	0.0632881	17.8287	4.84e-69	0.0626446	6.81e-64	chr20	61152322	-	intron	chr20	61162177	61162198	+	hsa-miR-133a	cis	hsa-mir-133a-2	intron,3UTR	A	G	0.575181	0.66028
rs6062267	miR_133a	5156	0.451685	1.12862	0.0633038	17.8286	4.85e-69	0.0626429	6.76e-64	chr20	61153365	-	intron	chr20	61162177	61162198	+	hsa-miR-133a	cis	hsa-mir-133a-2	intron,3UTR	C	T	0.573666	0.63386
rs1791060	miR_100_5p	3502	0.42359	2.34945	0.131256	17.8997	1.25e-68	0.0922488	1.72e-63	chr11	122431166	+	unknown	chr11	122022983	122023004	-	hsa-miR-100-5p	cis	hsa-mir-100	Intergenic	T	A	0.528418	0.57225
rs6089741	miR_133a	5156	0.4602	1.12932	0.0649204	17.3955	6.61e-66	0.0597958	9.03e-61	chr20	61154594	-	intron	chr20	61162177	61162198	+	hsa-miR-133a	cis	hsa-mir-133a-2	intron,3UTR	A	G	0.480687	0.5176
rs6089752	miR_133a	5156	0.460078	1.12637	0.0647913	17.3845	7.92e-66	0.0597221	1.07e-60	chr20	61154393	-	intron	chr20	61162177	61162198	+	hsa-miR-133a	cis	hsa-mir-133a-2	intron,3UTR	C	T	0.483614	0.51707
rs4905998	miR_127_3p	5062	0.32739	0.818357	0.047604	17.191	2.04e-64	0.0605995	2.73e-59	chr14	101181781	+	unknown	chr14	101349372	101349393	+	hsa-miR-127-3p	cis	hsa-mir-127	Intergenic	A	G	0.327036	0.89065
rs12147008	miR_127_3p	5062	0.269608	0.984579	0.0573683	17.1624	3.24e-64	0.0606885	4.3e-59	chr14	101186175	+	unknown	chr14	101349372	101349393	+	hsa-miR-127-3p	cis	hsa-mir-127	Intergenic	T	C	0.79437	0.59968
rs7155375	miR_127_3p	5062	0.3308	0.933626	0.0547236	17.0607	1.69e-63	0.060009	2.22e-58	chr14	101188731	+	unknown	chr14	101349372	101349393	+	hsa-miR-127-3p	cis	hsa-mir-127	Intergenic	C	T	0.662528	0.58985
rs12882815	miR_127_3p	5062	0.305803	0.802239	0.0473104	16.9569	9.03e-63	0.0590441	1.18e-57	chr14	101183142	+	unknown	chr14	101349372	101349393	+	hsa-miR-127-3p	cis	hsa-mir-127	Intergenic	C	G	0.333039	0.86735
rs12881760	miR_127_3p	5062	0.302921	0.799116	0.0471671	16.9422	1.14e-62	0.0589057	1.47e-57	chr14	101176335	+	unknown	chr14	101349372	101349393	+	hsa-miR-127-3p	cis	hsa-mir-127	Intergenic	G	C	0.366735	0.79541
rs10139403	miR_127_3p	5062	0.272198	1.11654	0.0660974	16.8924	2.55e-62	0.0597399	3.26e-57	chr14	101194561	+	intron	chr14	101349372	101349393	+	hsa-miR-127-3p	cis	hsa-mir-127	Intergenic	A	G	0.336712	0.42254
rs12881545	miR_127_3p	5062	0.292377	0.81807	0.0484963	16.8687	3.72e-62	0.0582294	4.71e-57	chr14	101176212	+	unknown	chr14	101349372	101349393	+	hsa-miR-127-3p	cis	hsa-mir-127	Intergenic	G	C	0.386125	0.74041
rs4935796	miR_100_5p	3502	0.417065	2.29412	0.135756	16.8988	1.2e-61	0.0810109	1.51e-56	chr11	122381985	+	unknown	chr11	122022983	122023004	-	hsa-miR-100-5p	cis	hsa-mir-100	Intergenic	G	A	0.556769	0.55062
rs7949488	miR_100_5p	3502	0.417157	2.29441	0.13582	16.893	1.32e-61	0.0809653	1.64e-56	chr11	122381893	+	unknown	chr11	122022983	122023004	-	hsa-miR-100-5p	cis	hsa-mir-100	Intergenic	T	G	0.55185	0.55305
rs7141210	miR_127_3p	5062	0.325376	0.815862	0.048649	16.7704	1.79e-61	0.0578811	2.21e-56	chr14	101182470	+	unknown	chr14	101349372	101349393	+	hsa-miR-127-3p	cis	hsa-mir-127	Intergenic	T	C	0.327015	0.88714
rs4117784	miR_1303	3812	0.241881	-0.678429	0.0403656	-16.8071	3.31e-61	0.0736345	4.05e-56	chr5	154101875	-	intron	chr5	154065387	154065408	+	hsa-miR-1303	cis	hsa-mir-1303	Intergenic	C	T	0.785264	0.99963
rs4958765	miR_1303	3812	0.242071	-0.678037	0.0403458	-16.8056	3.38e-61	0.0736108	4.1e-56	chr5	154091757	+	near-gene-5	chr5	154065387	154065408	+	hsa-miR-1303	cis	hsa-mir-1303	Intergenic	G	C	0.785646	0.99998
rs1791060	miR_125b_5p	5225	0.4701	1.15773	0.0698566	16.5729	3.68e-60	0.0535442	4.42e-55	chr11	122431166	+	unknown	chr11	121970517	121970538	-	hsa-miR-125b-5p	cis	hsa-mir-125b-1	Intergenic	T	A	0.528418	0.57225
rs10146962	miR_127_3p	5062	0.324677	0.785324	0.0475997	16.4985	1.32e-59	0.0562123	1.57e-54	chr14	101170540	+	unknown	chr14	101349372	101349393	+	hsa-miR-127-3p	cis	hsa-mir-127	Intergenic	C	T	0.332737	0.89625
rs10144381	miR_127_3p	5062	0.241179	0.909851	0.0552896	16.4561	2.58e-59	0.0553502	3.05e-54	chr14	101173297	+	unknown	chr14	101349372	101349393	+	hsa-miR-127-3p	cis	hsa-mir-127	Intergenic	T	C	0.32696	0.88931
rs607340	miR_100_5p	3502	0.409268	2.19122	0.132528	16.534	3.48e-59	0.0783799	4.08e-54	chr11	122434114	+	unknown	chr11	122022983	122023004	-	hsa-miR-100-5p	cis	hsa-mir-100	Intergenic	A	G	0.551391	0.57804
rs7938375	miR_100_5p	3502	0.434916	2.24844	0.136376	16.487	7.16e-59	0.0774889	8.31e-54	chr11	122382650	+	unknown	chr11	122022983	122023004	-	hsa-miR-100-5p	cis	hsa-mir-100	Intergenic	G	A	0.551834	0.55467
rs12893790	miR_127_3p	5062	0.181166	0.911846	0.0556764	16.3776	8.81e-59	0.056412	1.01e-53	chr14	101178804	+	unknown	chr14	101349372	101349393	+	hsa-miR-127-3p	cis	hsa-mir-127	Intergenic	G	C	0.816062	0.97523
rs12434496	miR_127_3p	5062	0.181181	0.911652	0.0556708	16.3758	9.06e-59	0.0564012	1.03e-53	chr14	101179222	+	unknown	chr14	101349372	101349393	+	hsa-miR-127-3p	cis	hsa-mir-127	Intergenic	G	A	0.81957	0.99779
rs4637207	miR_133a	5156	0.511446	-1.09188	0.0669597	-16.3066	2.51e-58	0.0528356	2.84e-53	chr20	61148451	-	intron	chr20	61162177	61162198	+	hsa-miR-133a	cis	hsa-mir-133a-2	intron,3UTR	G	A	0.545061	0.63345
rs1839544	miR_100_5p	3502	0.43104	2.20649	0.134864	16.3608	4.94e-58	0.0765411	5.55e-53	chr11	122383226	+	unknown	chr11	122022983	122023004	-	hsa-miR-100-5p	cis	hsa-mir-100	Intergenic	T	C	0.552364	0.55116
rs7937803	miR_100_5p	3502	0.431372	2.20749	0.135113	16.3381	6.99e-58	0.076374	7.79e-53	chr11	122382426	+	unknown	chr11	122022983	122023004	-	hsa-miR-100-5p	cis	hsa-mir-100	Intergenic	A	G	0.551839	0.5541
rs11218648	miR_100_5p	3502	0.4314	2.20758	0.135137	16.3358	7.23e-58	0.0763553	8e-53	chr11	122382247	+	unknown	chr11	122022983	122023004	-	hsa-miR-100-5p	cis	hsa-mir-100	Intergenic	A	G	0.551844	0.55385
rs8012970	miR_127_3p	5062	0.302835	0.816174	0.0503618	16.2062	1.26e-57	0.0542965	1.38e-52	chr14	101168491	+	unknown	chr14	101349372	101349393	+	hsa-miR-127-3p	cis	hsa-mir-127	Intergenic	T	C	0.371575	0.78526
rs12897601	miR_127_3p	5062	0.187487	0.913252	0.056376	16.1993	1.4e-57	0.0553478	1.52e-52	chr14	101182284	+	unknown	chr14	101349372	101349393	+	hsa-miR-127-3p	cis	hsa-mir-127	Intergenic	T	C	0.81554	0.94364
rs3934573	miR_133a	5156	0.49878	-0.963333	0.0594906	-16.193	1.46e-57	0.0518667	1.58e-52	chr20	61143945	+	unknown	chr20	61162177	61162198	+	hsa-miR-133a	cis	hsa-mir-133a-2	intron,3UTR	G	T	0.500869	0.75312
rs17577580	miR_127_3p	5062	0.155104	1.34274	0.0838095	16.0213	2.17e-56	0.0540433	2.33e-51	chr14	101189205	+	unknown	chr14	101349372	101349393	+	hsa-miR-127-3p	cis	hsa-mir-127	Intergenic	C	T	0.853223	0.53176
rs9671394	miR_127_3p	5062	0.264872	0.803774	0.0502124	16.0075	2.68e-56	0.054023	2.85e-51	chr14	101159674	+	unknown	chr14	101349372	101349393	+	hsa-miR-127-3p	cis	hsa-mir-127	Intergenic	T	C	0.734993	0.99258
rs4508677	miR_133a	5156	0.441913	1.08729	0.0683025	15.9187	9.83e-56	0.050845	1.04e-50	chr20	61148335	-	intron	chr20	61162177	61162198	+	hsa-miR-133a	cis	hsa-mir-133a-2	intron,3UTR	G	A	0.611325	0.6495
rs28576121	miR_1270	4812	0.130902	-1.20338	0.0757511	-15.886	2e-55	0.0528177	2.09e-50	chr19	20491722	+	unknown	chr19	20579288	20579310	-	hsa-miR-1270	cis	hsa-mir-1270-2	intron	G	A	0.844423	0.71373
rs28576121	miR_1270	4812	0.130902	-1.20338	0.0757511	-15.886	2e-55	0.0528177	2.09e-50	chr19	20491722	+	unknown	chr19	20510129	20510151	-	hsa-miR-1270	cis	hsa-mir-1270-1	intron	G	A	0.844423	0.71373
rs4123597	miR_100_5p	3502	0.172273	1.91947	0.121028	15.8597	9.34e-55	0.0747683	9.64e-50	chr11	122386637	+	unknown	chr11	122022983	122023004	-	hsa-miR-100-5p	cis	hsa-mir-100	Intergenic	A	G	0.759394	0.91119
rs581651	miR_100_5p	3502	0.256473	1.83886	0.116149	15.8318	1.41e-54	0.0739768	1.44e-49	chr11	122416773	+	unknown	chr11	122022983	122023004	-	hsa-miR-100-5p	cis	hsa-mir-100	Intergenic	C	T	0.695976	0.81499
rs8021301	miR_127_3p	5062	0.279034	0.820885	0.0523791	15.672	4.33e-54	0.0512787	4.4e-49	chr14	101166924	+	unknown	chr14	101349372	101349393	+	hsa-miR-127-3p	cis	hsa-mir-127	Intergenic	C	G	0.332712	0.87234
rs17099614	miR_127_3p	5062	0.279944	0.818245	0.0522621	15.6566	5.45e-54	0.0511748	5.5e-49	chr14	101167632	+	unknown	chr14	101349372	101349393	+	hsa-miR-127-3p	cis	hsa-mir-127	Intergenic	G	C	0.332675	0.87231
rs10145513	miR_127_3p	5062	0.280771	0.815566	0.0521458	15.6401	6.98e-54	0.0510625	7e-49	chr14	101168587	+	unknown	chr14	101349372	101349393	+	hsa-miR-127-3p	cis	hsa-mir-127	Intergenic	G	A	0.333509	0.86821
rs4900471	miR_127_3p	5062	0.278008	0.763867	0.0490556	15.5715	1.95e-53	0.0511173	1.94e-48	chr14	101162047	+	unknown	chr14	101349372	101349393	+	hsa-miR-127-3p	cis	hsa-mir-127	Intergenic	G	A	0.303307	0.88379
rs10892858	miR_100_5p	3502	0.314132	-2.59712	0.165981	-15.6471	2.16e-53	0.0717571	2.13e-48	chr11	122430752	+	unknown	chr11	122022983	122023004	-	hsa-miR-100-5p	cis	hsa-mir-100	Intergenic	G	A	0.71464	0.49182
rs6122011	miR_133a	5156	0.413421	1.14525	0.0738566	15.5063	4.89e-53	0.0486848	4.8e-48	chr20	61156946	-	intron	chr20	61162177	61162198	+	hsa-miR-133a	cis	hsa-mir-133a-2	intron,3UTR	G	T	0.576742	0.58605
rs7142683	miR_127_3p	5062	0.266306	0.771393	0.0499124	15.4549	1.1e-52	0.0501873	1.07e-47	chr14	101158882	+	unknown	chr14	101349372	101349393	+	hsa-miR-127-3p	cis	hsa-mir-127	Intergenic	G	A	0.731839	0.99353
rs7149242	miR_127_3p	5062	0.275278	0.74921	0.0486007	15.4156	1.97e-52	0.0502091	1.91e-47	chr14	101159416	+	unknown	chr14	101349372	101349393	+	hsa-miR-127-3p	cis	hsa-mir-127	Intergenic	G	T	0.732816	0.99887
rs28826580	miR_1270	4812	0.130303	-1.1206	0.072765	-15.4002	2.84e-52	0.0498349	2.72e-47	chr19	20494856	+	unknown	chr19	20579288	20579310	-	hsa-miR-1270	cis	hsa-mir-1270-2	intron	G	A	0.840938	0.73277
rs28826580	miR_1270	4812	0.130303	-1.1206	0.072765	-15.4002	2.84e-52	0.0498349	2.72e-47	chr19	20494856	+	unknown	chr19	20510129	20510151	-	hsa-miR-1270	cis	hsa-mir-1270-1	intron	G	A	0.840938	0.73277
rs7101882	miR_100_5p	3502	0.161743	1.8788	0.121675	15.4411	4.37e-52	0.0709823	4.14e-47	chr11	122421828	+	unknown	chr11	122022983	122023004	-	hsa-miR-100-5p	cis	hsa-mir-100	Intergenic	C	T	0.737248	0.88616
rs4935796	miR_125b_5p	5225	0.460378	1.10437	0.0719374	15.3519	4.65e-52	0.0462438	4.38e-47	chr11	122381985	+	unknown	chr11	121970517	121970538	-	hsa-miR-125b-5p	cis	hsa-mir-125b-1	Intergenic	G	A	0.556769	0.55062
rs7949488	miR_125b_5p	5225	0.46043	1.10457	0.071975	15.3466	5.03e-52	0.0462152	4.7e-47	chr11	122381893	+	unknown	chr11	121970517	121970538	-	hsa-miR-125b-5p	cis	hsa-mir-125b-1	Intergenic	T	G	0.55185	0.55305
rs7258968	miR_1270	4812	0.099388	-1.01728	0.066274	-15.3496	5.98e-52	0.0493078	5.54e-47	chr19	20498306	+	unknown	chr19	20510129	20510151	-	hsa-miR-1270	cis	hsa-mir-1270-1	intron	T	A	0.869238	0.99344
rs7258968	miR_1270	4812	0.099388	-1.01728	0.066274	-15.3496	5.98e-52	0.0493078	5.54e-47	chr19	20498306	+	unknown	chr19	20579288	20579310	-	hsa-miR-1270	cis	hsa-mir-1270-2	intron	T	A	0.869238	0.99344
rs6089750	miR_133a	5156	0.406462	1.15335	0.0752824	15.3204	7.65e-52	0.0475955	7.01e-47	chr20	61155609	-	intron	chr20	61162177	61162198	+	hsa-miR-133a	cis	hsa-mir-133a-2	intron,3UTR	C	T	0.59323	0.59967
rs4444453	miR_1270	4812	0.0980242	-1.06553	0.0695227	-15.3264	8.4e-52	0.0492316	7.63e-47	chr19	20495521	+	unknown	chr19	20510129	20510151	-	hsa-miR-1270	cis	hsa-mir-1270-1	intron	A	G	0.868295	0.92246
rs4444453	miR_1270	4812	0.0980242	-1.06553	0.0695227	-15.3264	8.4e-52	0.0492316	7.63e-47	chr19	20495521	+	unknown	chr19	20579288	20579310	-	hsa-miR-1270	cis	hsa-mir-1270-2	intron	A	G	0.868295	0.92246
rs10892858	miR_125b_5p	5225	0.276461	-1.42486	0.0931986	-15.2885	1.18e-51	0.0467126	1.06e-46	chr11	122430752	+	unknown	chr11	121970517	121970538	-	hsa-miR-125b-5p	cis	hsa-mir-125b-1	Intergenic	G	A	0.71464	0.49182
rs8111818	miR_1270	4812	0.0959473	-1.14228	0.0748379	-15.2634	2.11e-51	0.0489666	1.88e-46	chr19	20489977	+	unknown	chr19	20510129	20510151	-	hsa-miR-1270	cis	hsa-mir-1270-1	intron	G	A	0.850157	0.69349
rs8111818	miR_1270	4812	0.0959473	-1.14228	0.0748379	-15.2634	2.11e-51	0.0489666	1.88e-46	chr19	20489977	+	unknown	chr19	20579288	20579310	-	hsa-miR-1270	cis	hsa-mir-1270-2	intron	G	A	0.850157	0.69349
rs8022367	miR_127_3p	5062	0.280262	1.24922	0.0824299	15.155	9.03e-51	0.0475443	7.96e-46	chr14	101189457	+	unknown	chr14	101349372	101349393	+	hsa-miR-127-3p	cis	hsa-mir-127	Intergenic	T	A	0.667306	0.26737
rs7113585	miR_100_5p	3502	0.156708	1.8961	0.124707	15.2044	1.32e-50	0.0684507	1.16e-45	chr11	122420734	+	unknown	chr11	122022983	122023004	-	hsa-miR-100-5p	cis	hsa-mir-100	Intergenic	T	C	0.760149	0.89585
rs896129	miR_100_5p	3502	0.160787	1.89585	0.124727	15.2	1.41e-50	0.0693818	1.23e-45	chr11	122387720	+	unknown	chr11	122022983	122023004	-	hsa-miR-100-5p	cis	hsa-mir-100	Intergenic	A	C	0.759354	0.91216
rs4905999	miR_127_3p	5062	0.130854	1.16952	0.0775002	15.0906	2.3e-50	0.0486417	1.99e-45	chr14	101184139	+	unknown	chr14	101349372	101349393	+	hsa-miR-127-3p	cis	hsa-mir-127	Intergenic	G	A	0.816917	0.87425
rs7938375	miR_125b_5p	5225	0.476308	1.08901	0.0726022	14.9997	7.95e-50	0.0442954	6.84e-45	chr11	122382650	+	unknown	chr11	121970517	121970538	-	hsa-miR-125b-5p	cis	hsa-mir-125b-1	Intergenic	G	A	0.551834	0.55467
rs607340	miR_125b_5p	5225	0.452337	1.05393	0.0703687	14.9773	1.1e-49	0.0444513	9.4e-45	chr11	122434114	+	unknown	chr11	121970517	121970538	-	hsa-miR-125b-5p	cis	hsa-mir-125b-1	Intergenic	A	G	0.551391	0.57804
rs8020868	miR_127_3p	5062	0.259171	0.812616	0.0543947	14.9393	2.04e-49	0.0466529	1.73e-44	chr14	101166944	+	unknown	chr14	101349372	101349393	+	hsa-miR-127-3p	cis	hsa-mir-127	Intergenic	G	A	0.332751	0.87248
rs12588718	miR_127_3p	5062	0.347546	0.716161	0.0479664	14.9305	2.32e-49	0.0457926	1.96e-44	chr14	101149605	+	unknown	chr14	101349372	101349393	+	hsa-miR-127-3p	cis	hsa-mir-127	Intergenic	G	C	0.315405	0.97486
rs12435171	miR_127_3p	5062	0.330812	0.718273	0.0482316	14.8922	4.02e-49	0.046713	3.37e-44	chr14	101155220	+	unknown	chr14	101349372	101349393	+	hsa-miR-127-3p	cis	hsa-mir-127	Intergenic	G	A	0.300614	0.88659
rs1839544	miR_125b_5p	5225	0.472693	1.06866	0.0718511	14.8732	4.91e-49	0.0436149	4.1e-44	chr11	122383226	+	unknown	chr11	121970517	121970538	-	hsa-miR-125b-5p	cis	hsa-mir-125b-1	Intergenic	T	C	0.552364	0.55116
rs7937803	miR_125b_5p	5225	0.47289	1.06936	0.0719878	14.8548	6.39e-49	0.0435131	5.3e-44	chr11	122382426	+	unknown	chr11	121970517	121970538	-	hsa-miR-125b-5p	cis	hsa-mir-125b-1	Intergenic	A	G	0.551839	0.5541
rs11218648	miR_125b_5p	5225	0.472907	1.06953	0.0720014	14.8543	6.43e-49	0.0435092	5.3e-44	chr11	122382247	+	unknown	chr11	121970517	121970538	-	hsa-miR-125b-5p	cis	hsa-mir-125b-1	Intergenic	A	G	0.551844	0.55385
rs7269123	miR_133a	5156	0.402369	1.0447	0.070701	14.7763	2.02e-48	0.0444739	1.66e-43	chr20	61157939	-	intron	chr20	61162177	61162198	+	hsa-miR-133a	cis	hsa-mir-133a-2	intron,3UTR	C	T	0.559937	0.52566
rs7145337	miR_127_3p	5062	0.297146	0.700967	0.0475705	14.7353	3.76e-48	0.0456228	3.06e-43	chr14	101155536	+	unknown	chr14	101349372	101349393	+	hsa-miR-127-3p	cis	hsa-mir-127	Intergenic	C	T	0.299767	0.88774
rs2084638	miR_100_5p	3502	0.407668	-2.11902	0.143367	-14.7804	5.34e-48	0.0674261	4.33e-43	chr11	122352638	+	unknown	chr11	122022983	122023004	-	hsa-miR-100-5p	cis	hsa-mir-100	Intergenic	G	A	0.657416	0.45251
rs4905998	miR_370	4573	0.311174	0.825142	0.056185	14.6862	9.54e-48	0.0478977	7.68e-43	chr14	101181781	+	unknown	chr14	101377523	101377544	+	hsa-miR-370	cis	hsa-mir-370	Intergenic	A	G	0.327036	0.89065
rs4905994	miR_127_3p	5062	0.309016	0.703313	0.0480894	14.6251	1.79e-47	0.0453239	1.43e-42	chr14	101154072	+	unknown	chr14	101349372	101349393	+	hsa-miR-127-3p	cis	hsa-mir-127	Intergenic	C	T	0.709729	0.84574
rs4936703	miR_100_5p	3502	0.145834	1.83422	0.125005	14.6732	2.38e-47	0.0632837	1.9e-42	chr11	122415930	+	unknown	chr11	122022983	122023004	-	hsa-miR-100-5p	cis	hsa-mir-100	Intergenic	C	T	0.807541	0.96238
rs11560860	miR_100_5p	3502	0.145774	1.83292	0.124939	14.6705	2.47e-47	0.0632569	1.96e-42	chr11	122414117	+	unknown	chr11	122022983	122023004	-	hsa-miR-100-5p	cis	hsa-mir-100	Intergenic	T	A	0.807825	0.967
rs10892856	miR_100_5p	3502	0.145678	1.83097	0.124853	14.665	2.67e-47	0.0632087	2.1e-42	chr11	122413144	+	unknown	chr11	122022983	122023004	-	hsa-miR-100-5p	cis	hsa-mir-100	Intergenic	T	G	0.809265	0.97101
rs12224834	miR_100_5p	3502	0.145646	1.8305	0.124822	14.6648	2.67e-47	0.0632053	2.1e-42	chr11	122411552	+	unknown	chr11	122022983	122023004	-	hsa-miR-100-5p	cis	hsa-mir-100	Intergenic	T	C	0.80822	0.97369
rs12881760	miR_370	4573	0.286937	0.813582	0.0556839	14.6107	2.76e-47	0.0472913	2.15e-42	chr14	101176335	+	unknown	chr14	101377523	101377544	+	hsa-miR-370	cis	hsa-mir-370	Intergenic	G	C	0.366735	0.79541
rs12882815	miR_370	4573	0.289742	0.816037	0.0558786	14.6037	3.04e-47	0.0472959	2.35e-42	chr14	101183142	+	unknown	chr14	101377523	101377544	+	hsa-miR-370	cis	hsa-mir-370	Intergenic	C	G	0.333039	0.86735
rs11218667	miR_100_5p	3502	0.145082	1.8186	0.124258	14.6357	4e-47	0.0629568	3.08e-42	chr11	122405341	+	unknown	chr11	122022983	122023004	-	hsa-miR-100-5p	cis	hsa-mir-100	Intergenic	C	T	0.808635	0.98632
rs7114509	miR_100_5p	3502	0.145198	1.80943	0.123664	14.6319	4.22e-47	0.0630208	3.23e-42	chr11	122394602	+	unknown	chr11	122022983	122023004	-	hsa-miR-100-5p	cis	hsa-mir-100	Intergenic	A	T	0.809149	0.9995
rs6589928	miR_100_5p	3502	0.144997	1.81653	0.124167	14.6297	4.35e-47	0.062911	3.31e-42	chr11	122404670	+	unknown	chr11	122022983	122023004	-	hsa-miR-100-5p	cis	hsa-mir-100	Intergenic	G	A	0.807966	0.98226
rs1901184	miR_100_5p	3502	0.145193	1.81	0.123725	14.6292	4.38e-47	0.0630052	3.32e-42	chr11	122393731	+	unknown	chr11	122022983	122023004	-	hsa-miR-100-5p	cis	hsa-mir-100	Intergenic	G	A	0.809167	0.99698
rs6589923	miR_100_5p	3502	0.144944	1.81094	0.123852	14.6218	4.85e-47	0.0628743	3.65e-42	chr11	122398690	+	unknown	chr11	122022983	122023004	-	hsa-miR-100-5p	cis	hsa-mir-100	Intergenic	G	A	0.810735	0.98822
rs6589924	miR_100_5p	3502	0.144893	1.81119	0.12389	14.6194	5.02e-47	0.0628393	3.76e-42	chr11	122400829	+	unknown	chr11	122022983	122023004	-	hsa-miR-100-5p	cis	hsa-mir-100	Intergenic	G	A	0.809928	0.99146
rs12147008	miR_370	4573	0.255804	0.990521	0.0680487	14.5561	5.92e-47	0.0472554	4.41e-42	chr14	101186175	+	unknown	chr14	101377523	101377544	+	hsa-miR-370	cis	hsa-mir-370	Intergenic	T	C	0.79437	0.59968
rs7124646	miR_100_5p	3502	0.141604	1.86251	0.127716	14.5832	8.27e-47	0.0623124	6.13e-42	chr11	122390315	+	unknown	chr11	122022983	122023004	-	hsa-miR-100-5p	cis	hsa-mir-100	Intergenic	G	T	0.808904	0.98427
rs7141210	miR_370	4573	0.309926	0.833231	0.0574444	14.505	1.21e-46	0.0467186	8.92e-42	chr14	101182470	+	unknown	chr14	101377523	101377544	+	hsa-miR-370	cis	hsa-mir-370	Intergenic	T	C	0.327015	0.88714
rs10139403	miR_370	4573	0.260015	1.13901	0.0786187	14.4878	1.53e-46	0.0475024	1.12e-41	chr14	101194561	+	intron	chr14	101377523	101377544	+	hsa-miR-370	cis	hsa-mir-370	Intergenic	A	G	0.336712	0.42254
rs7155375	miR_370	4573	0.316517	0.93634	0.0646708	14.4786	1.75e-46	0.0468772	1.28e-41	chr14	101188731	+	unknown	chr14	101377523	101377544	+	hsa-miR-370	cis	hsa-mir-370	Intergenic	C	T	0.662528	0.58985
rs10039026	miR_1303	3812	0.469807	-0.573145	0.0395476	-14.4925	2.27e-46	0.0562074	1.65e-41	chr5	154059673	+	unknown	chr5	154065387	154065408	+	hsa-miR-1303	cis	hsa-mir-1303	Intergenic	G	T	0.470426	0.67219
rs12881545	miR_370	4573	0.276974	0.826815	0.0572694	14.4373	3.1e-46	0.0461411	2.24e-41	chr14	101176212	+	unknown	chr14	101377523	101377544	+	hsa-miR-370	cis	hsa-mir-370	Intergenic	G	C	0.386125	0.74041
rs11620937	miR_127_3p	5062	0.301866	0.672586	0.0467187	14.3965	4.39e-46	0.0435436	3.15e-41	chr14	101151012	+	unknown	chr14	101349372	101349393	+	hsa-miR-127-3p	cis	hsa-mir-127	Intergenic	C	G	0.30695	0.99831
rs7110089	miR_100_5p	3502	0.148325	1.82807	0.12647	14.4545	4.86e-46	0.0618664	3.47e-41	chr11	122390280	+	unknown	chr11	122022983	122023004	-	hsa-miR-100-5p	cis	hsa-mir-100	Intergenic	T	A	0.806568	0.97065
rs11218652	miR_100_5p	3502	0.149807	1.83424	0.127739	14.3593	1.79e-45	0.0612347	1.27e-40	chr11	122384928	+	unknown	chr11	122022983	122023004	-	hsa-miR-100-5p	cis	hsa-mir-100	Intergenic	C	T	0.808995	0.97102
rs17126624	miR_100_5p	3502	0.15004	1.83503	0.127948	14.342	2.26e-45	0.0611214	1.6e-40	chr11	122384095	+	unknown	chr11	122022983	122023004	-	hsa-miR-100-5p	cis	hsa-mir-100	Intergenic	A	G	0.805134	0.95119
rs4935797	miR_100_5p	3502	0.15007	1.83494	0.127969	14.3389	2.36e-45	0.0610998	1.66e-40	chr11	122383909	+	unknown	chr11	122022983	122023004	-	hsa-miR-100-5p	cis	hsa-mir-100	Intergenic	T	C	0.809586	0.96272
rs1839545	miR_100_5p	3502	0.150088	1.83505	0.127987	14.3377	2.39e-45	0.0610894	1.67e-40	chr11	122383475	+	unknown	chr11	122022983	122023004	-	hsa-miR-100-5p	cis	hsa-mir-100	Intergenic	C	T	0.80555	0.95221
rs17653848	miR_127_3p	5062	0.124579	1.17654	0.0831006	14.158	1.18e-44	0.044332	8.22e-40	chr14	101102059	+	unknown	chr14	101349372	101349393	+	hsa-miR-127-3p	cis	hsa-mir-127	Intergenic	A	T	0.885571	0.67421
rs6122008	miR_133a	5156	0.251543	2.16636	0.15307	14.1527	1.22e-44	0.0407581	8.46e-40	chr20	61161899	-	intron,near-gene-5	chr20	61162177	61162198	+	hsa-miR-133a	cis	hsa-mir-133a-2	intron,3UTR	C	T	0.75891	0.18251
rs28379186	miR_127_3p	5062	0.13247	1.08595	0.0772667	14.0545	4.83e-44	0.0435093	3.33e-39	chr14	101168073	+	unknown	chr14	101349372	101349393	+	hsa-miR-127-3p	cis	hsa-mir-127	Intergenic	G	T	0.840057	0.80058
rs4905998	miR_668	4686	0.312487	0.8354	0.0595405	14.0308	7.72e-44	0.0451769	5.3e-39	chr14	101181781	+	unknown	chr14	101521637	101521659	+	hsa-miR-668	cis	hsa-mir-668	Intergenic	A	G	0.327036	0.89065
rs10146962	miR_370	4573	0.309651	0.786312	0.0561025	14.0156	9.95e-44	0.0438103	6.8e-39	chr14	101170540	+	unknown	chr14	101377523	101377544	+	hsa-miR-370	cis	hsa-mir-370	Intergenic	C	T	0.332737	0.89625
rs10892849	miR_100_5p	3502	0.537636	-1.87589	0.133825	-14.0175	1.79e-43	0.0577434	1.22e-38	chr11	122380575	+	unknown	chr11	122022983	122023004	-	hsa-miR-100-5p	cis	hsa-mir-100	Intergenic	G	A	0.527968	0.49795
rs34700576	miR_127_3p	5062	0.104171	1.14842	0.0826256	13.8991	3.95e-43	0.0432539	2.67e-38	chr14	101173484	+	unknown	chr14	101349372	101349393	+	hsa-miR-127-3p	cis	hsa-mir-127	Intergenic	C	T	0.895055	0.7477
rs4935799	miR_100_5p	3502	0.238204	1.59036	0.113997	13.9509	4.35e-43	0.0574937	2.93e-38	chr11	122447966	+	unknown	chr11	122022983	122023004	-	hsa-miR-100-5p	cis	hsa-mir-100	Intergenic	T	C	0.318672	0.93188
rs7140792	miR_127_3p	5062	0.104033	1.14925	0.0827824	13.8828	4.92e-43	0.0431624	3.3e-38	chr14	101172183	+	unknown	chr14	101349372	101349393	+	hsa-miR-127-3p	cis	hsa-mir-127	Intergenic	C	T	0.889586	0.70642
rs7709649	miR_218_5p	5155	0.101595	-1.27147	0.091966	-13.8255	1.03e-42	0.0354973	6.87e-38	chr5	168299425	+	intron	chr5	168195216	168195236	-	hsa-miR-218-5p	cis	hsa-mir-218-2	intron	T	C	0.878324	0.98478
rs6143048	miR_133a	5156	0.349473	1.24139	0.0898278	13.8197	1.11e-42	0.0391326	7.37e-38	chr20	61159437	-	intron	chr20	61162177	61162198	+	hsa-miR-133a	cis	hsa-mir-133a-2	intron,3UTR	C	T	0.585855	0.24409
rs12881760	miR_668	4686	0.288121	0.81488	0.0590149	13.808	1.54e-42	0.0435279	1.02e-37	chr14	101176335	+	unknown	chr14	101521637	101521659	+	hsa-miR-668	cis	hsa-mir-668	Intergenic	G	C	0.366735	0.79541
rs35290528	miR_133a	5156	0.17077	1.7598	0.127754	13.7749	2.02e-42	0.0386346	1.33e-37	chr20	61147256	+	near-gene-5	chr20	61162177	61162198	+	hsa-miR-133a	cis	hsa-mir-133a-2	intron,3UTR	C	T	0.927933	0.11143
rs12882815	miR_668	4686	0.290937	0.816305	0.0592133	13.7858	2.07e-42	0.0434935	1.35e-37	chr14	101183142	+	unknown	chr14	101521637	101521659	+	hsa-miR-668	cis	hsa-mir-668	Intergenic	C	G	0.333039	0.86735
rs4969521	miR_133a	5156	0.442535	-1.42782	0.103823	-13.7524	2.73e-42	0.0400555	1.78e-37	chr20	61161437	-	intron,near-gene-5	chr20	61162177	61162198	+	hsa-miR-133a	cis	hsa-mir-133a-2	intron,3UTR	G	A	0.649065	0.17281
rs8012970	miR_370	4573	0.288985	0.816976	0.0593397	13.7678	2.75e-42	0.0422336	1.78e-37	chr14	101168491	+	unknown	chr14	101377523	101377544	+	hsa-miR-370	cis	hsa-mir-370	Intergenic	T	C	0.371575	0.78526
rs4969522	miR_133a	5156	0.442522	-1.42617	0.103729	-13.749	2.86e-42	0.0400379	1.85e-37	chr20	61161340	-	intron,near-gene-5	chr20	61162177	61162198	+	hsa-miR-133a	cis	hsa-mir-133a-2	intron,3UTR	T	C	0.700194	0.18998
rs10146962	miR_668	4686	0.310257	0.816724	0.0594165	13.7457	3.53e-42	0.0431136	2.27e-37	chr14	101170540	+	unknown	chr14	101521637	101521659	+	hsa-miR-668	cis	hsa-mir-668	Intergenic	C	T	0.332737	0.89625
rs4905998	miR_543	4662	0.31409	0.68184	0.0496043	13.7456	3.57e-42	0.0415081	2.28e-37	chr14	101181781	+	unknown	chr14	101498370	101498391	+	hsa-miR-543	cis	hsa-mir-543	Intergenic	A	G	0.327036	0.89065
rs12881545	miR_668	4686	0.278026	0.831898	0.0607438	13.6952	6.89e-42	0.0426481	4.38e-37	chr14	101176212	+	unknown	chr14	101521637	101521659	+	hsa-miR-668	cis	hsa-mir-668	Intergenic	G	C	0.386125	0.74041
rs12882815	miR_543	4662	0.292759	0.674693	0.0493247	13.6786	8.66e-42	0.0410098	5.49e-37	chr14	101183142	+	unknown	chr14	101498370	101498391	+	hsa-miR-543	cis	hsa-mir-543	Intergenic	C	G	0.333039	0.86735
rs7155375	miR_668	4686	0.317642	0.936913	0.0686757	13.6426	1.38e-41	0.0426566	8.7e-37	chr14	101188731	+	unknown	chr14	101521637	101521659	+	hsa-miR-668	cis	hsa-mir-668	Intergenic	C	T	0.662528	0.58985
rs12881545	miR_543	4662	0.279632	0.689838	0.050611	13.6302	1.64e-41	0.0407599	1.03e-36	chr14	101176212	+	unknown	chr14	101498370	101498391	+	hsa-miR-543	cis	hsa-mir-543	Intergenic	G	C	0.386125	0.74041
rs12881760	miR_543	4662	0.289681	0.669823	0.0492109	13.6113	2.11e-41	0.0406868	1.32e-36	chr14	101176335	+	unknown	chr14	101498370	101498391	+	hsa-miR-543	cis	hsa-mir-543	Intergenic	G	C	0.366735	0.79541
rs7141210	miR_668	4686	0.310981	0.827378	0.0608969	13.5865	2.89e-41	0.0423418	1.8e-36	chr14	101182470	+	unknown	chr14	101521637	101521659	+	hsa-miR-668	cis	hsa-mir-668	Intergenic	T	C	0.327015	0.88714
rs7141210	miR_543	4662	0.312802	0.689017	0.05072	13.5847	2.99e-41	0.040419	1.85e-36	chr14	101182470	+	unknown	chr14	101498370	101498391	+	hsa-miR-543	cis	hsa-mir-543	Intergenic	T	C	0.327015	0.88714
rs10892849	miR_125b_5p	5225	0.495405	-0.975677	0.0720695	-13.538	4.57e-41	0.0386035	2.82e-36	chr11	122380575	+	unknown	chr11	121970517	121970538	-	hsa-miR-125b-5p	cis	hsa-mir-125b-1	Intergenic	G	A	0.527968	0.49795
rs1562821	miR_100_5p	3502	0.123966	1.78745	0.131959	13.5455	8.84e-41	0.0544294	5.43e-36	chr11	122404025	+	unknown	chr11	122022983	122023004	-	hsa-miR-100-5p	cis	hsa-mir-100	Intergenic	C	T	0.841941	0.99846
rs4905998	miR_409_3p	5252	0.326408	0.574924	0.0426548	13.4785	9.89e-41	0.0377446	6.04e-36	chr14	101181781	+	unknown	chr14	101531683	101531704	+	hsa-miR-409-3p	cis	hsa-mir-409	Intergenic	A	G	0.327036	0.89065
rs10502250	miR_100_5p	3502	0.123866	1.7843	0.131819	13.536	9.99e-41	0.054348	6.08e-36	chr11	122403463	-	unknown	chr11	122022983	122023004	-	hsa-miR-100-5p	cis	hsa-mir-100	Intergenic	A	G	0.841986	0.99992
rs1190878	miR_127_3p	5062	0.145558	1.06086	0.0786892	13.4816	1.01e-40	0.0404494	6.12e-36	chr14	101072260	+	unknown	chr14	101349372	101349393	+	hsa-miR-127-3p	cis	hsa-mir-127	Intergenic	C	A	0.869287	0.65836
rs17577580	miR_370	4573	0.14605	1.34683	0.0999227	13.4787	1.24e-40	0.0418811	7.48e-36	chr14	101189205	+	unknown	chr14	101377523	101377544	+	hsa-miR-370	cis	hsa-mir-370	Intergenic	C	T	0.853223	0.53176
rs17653830	miR_127_3p	5062	0.116063	1.11713	0.0830745	13.4473	1.58e-40	0.0404835	9.49e-36	chr14	101101120	+	unknown	chr14	101349372	101349393	+	hsa-miR-127-3p	cis	hsa-mir-127	Intergenic	T	C	0.896442	0.73818
rs7101882	miR_125b_5p	5225	0.207601	0.831971	0.0619693	13.4255	1.99e-40	0.034953	1.19e-35	chr11	122421828	+	unknown	chr11	121970517	121970538	-	hsa-miR-125b-5p	cis	hsa-mir-125b-1	Intergenic	C	T	0.737248	0.88616
rs6580113	miR_1303	3812	0.425242	-0.511776	0.03807	-13.443	2.77e-40	0.0478539	1.65e-35	chr5	154103554	+	intron	chr5	154065387	154065408	+	hsa-miR-1303	cis	hsa-mir-1303	Intergenic	C	G	0.592175	0.95078
rs10892859	miR_100_5p	3502	0.304289	-2.23086	0.165827	-13.4529	2.92e-40	0.0551947	1.73e-35	chr11	122434339	+	unknown	chr11	122022983	122023004	-	hsa-miR-100-5p	cis	hsa-mir-100	Intergenic	T	G	0.723902	0.49871
rs12147008	miR_409_3p	5252	0.269079	0.687717	0.0513924	13.3817	3.5e-40	0.0377058	2.07e-35	chr14	101186175	+	unknown	chr14	101531683	101531704	+	hsa-miR-409-3p	cis	hsa-mir-409	Intergenic	T	C	0.79437	0.59968
rs8012970	miR_668	4686	0.289358	0.840533	0.0629113	13.3606	5.5e-40	0.0408016	3.23e-35	chr14	101168491	+	unknown	chr14	101521637	101521659	+	hsa-miR-668	cis	hsa-mir-668	Intergenic	T	C	0.371575	0.78526
rs7727616	miR_1303	3812	0.236714	0.70364	0.0528551	13.3126	1.48e-39	0.0486527	8.67e-35	chr5	154066486	+	unknown	chr5	154065387	154065408	+	hsa-miR-1303	cis	hsa-mir-1303	Intergenic	G	A	0.735497	0.60761
rs12147008	miR_543	4662	0.258549	0.798133	0.0600901	13.2823	1.52e-39	0.0387126	8.86e-35	chr14	101186175	+	unknown	chr14	101498370	101498391	+	hsa-miR-543	cis	hsa-mir-543	Intergenic	T	C	0.79437	0.59968
rs2084638	miR_125b_5p	5225	0.37266	-1.05986	0.0799664	-13.2538	1.85e-39	0.0361669	1.07e-34	chr11	122352638	+	unknown	chr11	121970517	121970538	-	hsa-miR-125b-5p	cis	hsa-mir-125b-1	Intergenic	G	A	0.657416	0.45251
rs581651	miR_125b_5p	5225	0.305893	0.79913	0.060313	13.2497	1.95e-39	0.035889	1.13e-34	chr11	122416773	+	unknown	chr11	121970517	121970538	-	hsa-miR-125b-5p	cis	hsa-mir-125b-1	Intergenic	C	T	0.695976	0.81499
rs10146962	miR_543	4662	0.311376	0.657267	0.0495571	13.2628	1.96e-39	0.0389196	1.13e-34	chr14	101170540	+	unknown	chr14	101498370	101498391	+	hsa-miR-543	cis	hsa-mir-543	Intergenic	C	T	0.332737	0.89625
rs7155375	miR_543	4662	0.31952	0.757919	0.0571659	13.2582	2.08e-39	0.0386833	1.19e-34	chr14	101188731	+	unknown	chr14	101498370	101498391	+	hsa-miR-543	cis	hsa-mir-543	Intergenic	C	T	0.662528	0.58985
rs10144381	miR_370	4573	0.227624	0.864869	0.0654924	13.2056	4.2e-39	0.0388437	2.4e-34	chr14	101173297	+	unknown	chr14	101377523	101377544	+	hsa-miR-370	cis	hsa-mir-370	Intergenic	T	C	0.32696	0.88931
rs4123597	miR_125b_5p	5225	0.220756	0.806163	0.0611429	13.1849	4.49e-39	0.0334228	2.55e-34	chr11	122386637	+	unknown	chr11	121970517	121970538	-	hsa-miR-125b-5p	cis	hsa-mir-125b-1	Intergenic	A	G	0.759394	0.91119
rs10145513	miR_370	4573	0.267907	0.811346	0.0614703	13.199	4.58e-39	0.0389167	2.59e-34	chr14	101168587	+	unknown	chr14	101377523	101377544	+	hsa-miR-370	cis	hsa-mir-370	Intergenic	G	A	0.333509	0.86821
rs17099614	miR_370	4573	0.267107	0.812787	0.0616178	13.1908	5.08e-39	0.0388577	2.87e-34	chr14	101167632	+	unknown	chr14	101377523	101377544	+	hsa-miR-370	cis	hsa-mir-370	Intergenic	G	C	0.332675	0.87231
rs10139403	miR_409_3p	5252	0.271975	0.779458	0.0591864	13.1696	5.43e-39	0.0370645	3.05e-34	chr14	101194561	+	intron	chr14	101531683	101531704	+	hsa-miR-409-3p	cis	hsa-mir-409	Intergenic	A	G	0.336712	0.42254
rs8021301	miR_370	4573	0.266225	0.813968	0.061769	13.1776	6.01e-39	0.0387653	3.36e-34	chr14	101166924	+	unknown	chr14	101377523	101377544	+	hsa-miR-370	cis	hsa-mir-370	Intergenic	C	G	0.332712	0.87234
rs10427468	miR_133a	5156	0.426237	-1.39095	0.105715	-13.1576	6.49e-39	0.0367345	3.62e-34	chr20	61164662	-	intron	chr20	61162177	61162198	+	hsa-miR-133a	cis	hsa-mir-133a-2	intron,3UTR	G	A	0.69708	0.14979
rs7155375	miR_409_3p	5252	0.330267	0.645792	0.0490907	13.1551	6.53e-39	0.0362213	3.63e-34	chr14	101188731	+	unknown	chr14	101531683	101531704	+	hsa-miR-409-3p	cis	hsa-mir-409	Intergenic	C	T	0.662528	0.58985
rs12147008	miR_668	4686	0.256805	0.951109	0.0723451	13.1468	8.57e-39	0.0402177	4.74e-34	chr14	101186175	+	unknown	chr14	101521637	101521659	+	hsa-miR-668	cis	hsa-mir-668	Intergenic	T	C	0.79437	0.59968
rs12882815	miR_409_3p	5252	0.304885	0.556881	0.0424184	13.1283	9.2e-39	0.036055	5.07e-34	chr14	101183142	+	unknown	chr14	101531683	101531704	+	hsa-miR-409-3p	cis	hsa-mir-409	Intergenic	C	G	0.333039	0.86735
rs12434496	miR_409_3p	5252	0.181454	0.650099	0.0496567	13.0919	1.46e-38	0.0371508	7.99e-34	chr14	101179222	+	unknown	chr14	101531683	101531704	+	hsa-miR-409-3p	cis	hsa-mir-409	Intergenic	G	A	0.81957	0.99779
rs12893790	miR_409_3p	5252	0.18144	0.65018	0.0496621	13.0921	1.46e-38	0.0371522	7.99e-34	chr14	101178804	+	unknown	chr14	101531683	101531704	+	hsa-miR-409-3p	cis	hsa-mir-409	Intergenic	G	C	0.816062	0.97523
rs12897601	miR_409_3p	5252	0.187837	0.655226	0.0502627	13.036	2.98e-38	0.0368206	1.62e-33	chr14	101182284	+	unknown	chr14	101531683	101531704	+	hsa-miR-409-3p	cis	hsa-mir-409	Intergenic	T	C	0.81554	0.94364
rs10145513	miR_668	4686	0.268514	0.84926	0.0651183	13.0418	3.26e-38	0.0386987	1.77e-33	chr14	101168587	+	unknown	chr14	101521637	101521659	+	hsa-miR-668	cis	hsa-mir-668	Intergenic	G	A	0.333509	0.86821
rs17099614	miR_668	4686	0.267687	0.85123	0.0652762	13.0404	3.31e-38	0.0386921	1.79e-33	chr14	101167632	+	unknown	chr14	101521637	101521659	+	hsa-miR-668	cis	hsa-mir-668	Intergenic	G	C	0.332675	0.87231
rs8012970	miR_543	4662	0.290157	0.684461	0.0525021	13.0368	3.49e-38	0.0372188	1.88e-33	chr14	101168491	+	unknown	chr14	101498370	101498391	+	hsa-miR-543	cis	hsa-mir-543	Intergenic	T	C	0.371575	0.78526
rs8021301	miR_668	4686	0.266776	0.85296	0.0654368	13.0349	3.55e-38	0.03866	1.9e-33	chr14	101166924	+	unknown	chr14	101521637	101521659	+	hsa-miR-668	cis	hsa-mir-668	Intergenic	C	G	0.332712	0.87234
rs12881760	miR_409_3p	5252	0.301909	0.550808	0.0423218	13.0148	3.91e-38	0.0353812	2.09e-33	chr14	101176335	+	unknown	chr14	101531683	101531704	+	hsa-miR-409-3p	cis	hsa-mir-409	Intergenic	G	C	0.366735	0.79541
rs12893790	miR_370	4573	0.166896	0.873207	0.0670669	13.0199	4.45e-38	0.0381882	2.37e-33	chr14	101178804	+	unknown	chr14	101377523	101377544	+	hsa-miR-370	cis	hsa-mir-370	Intergenic	G	C	0.816062	0.97523
rs12434496	miR_370	4573	0.16691	0.872996	0.0670594	13.0182	4.55e-38	0.03818	2.41e-33	chr14	101179222	+	unknown	chr14	101377523	101377544	+	hsa-miR-370	cis	hsa-mir-370	Intergenic	G	A	0.81957	0.99779
rs6143047	miR_133a	5156	0.441631	-1.26822	0.0976935	-12.9816	6.09e-38	0.0359494	3.21e-33	chr20	61160997	-	intron,near-gene-5	chr20	61162177	61162198	+	hsa-miR-133a	cis	hsa-mir-133a-2	intron,3UTR	G	A	0.695374	0.189
rs12972967	miR_1270	4812	0.505975	-0.702524	0.054088	-12.9885	6.14e-38	0.0359269	3.22e-33	chr19	20497400	+	unknown	chr19	20579288	20579310	-	hsa-miR-1270	cis	hsa-mir-1270-2	intron	C	T	0.487353	0.44541
rs12972967	miR_1270	4812	0.505975	-0.702524	0.054088	-12.9885	6.14e-38	0.0359269	3.22e-33	chr19	20497400	+	unknown	chr19	20510129	20510151	-	hsa-miR-1270	cis	hsa-mir-1270-1	intron	C	T	0.487353	0.44541
rs1555405	miR_127_3p	5062	0.229514	0.71607	0.0552011	12.972	7.05e-38	0.0362439	3.68e-33	chr14	101176769	+	unknown	chr14	101349372	101349393	+	hsa-miR-127-3p	cis	hsa-mir-127	Intergenic	G	A	0.756386	0.82411
rs6143062	miR_133a	5156	0.435297	-1.5241	0.117677	-12.9515	8.91e-38	0.0356365	4.63e-33	chr20	61168070	-	near-gene-3	chr20	61162177	61162198	+	hsa-miR-133a	cis	hsa-mir-133a-2	intron,3UTR	C	T	0.699092	0.14954
rs7141210	miR_409_3p	5252	0.324513	0.564502	0.0436158	12.9426	9.73e-38	0.0351507	5.04e-33	chr14	101182470	+	unknown	chr14	101531683	101531704	+	hsa-miR-409-3p	cis	hsa-mir-409	Intergenic	T	C	0.327015	0.88714
rs4315608	miR_133a	5156	0.433338	-1.35071	0.104463	-12.93	1.17e-37	0.0355638	6.04e-33	chr20	61163232	-	intron	chr20	61162177	61162198	+	hsa-miR-133a	cis	hsa-mir-133a-2	intron,3UTR	A	G	0.651075	0.16473
rs9671394	miR_370	4573	0.250984	0.772445	0.0596984	12.9391	1.23e-37	0.0374067	6.32e-33	chr14	101159674	+	unknown	chr14	101377523	101377544	+	hsa-miR-370	cis	hsa-mir-370	Intergenic	T	C	0.734993	0.99258
rs12881545	miR_409_3p	5252	0.291379	0.562171	0.0435258	12.9158	1.36e-37	0.0346892	6.97e-33	chr14	101176212	+	unknown	chr14	101531683	101531704	+	hsa-miR-409-3p	cis	hsa-mir-409	Intergenic	G	C	0.386125	0.74041
rs10144381	miR_668	4686	0.228463	0.897918	0.0695898	12.903	1.87e-37	0.0373248	9.55e-33	chr14	101173297	+	unknown	chr14	101521637	101521659	+	hsa-miR-668	cis	hsa-mir-668	Intergenic	T	C	0.32696	0.88931
rs3867429	miR_1303	3812	0.441093	0.498046	0.0386059	12.9008	2.66e-37	0.0445035	1.35e-32	chr5	154092202	+	near-gene-5	chr5	154065387	154065408	+	hsa-miR-1303	cis	hsa-mir-1303	Intergenic	C	T	0.570182	0.75966
rs4446521	miR_1303	3812	0.441096	0.498061	0.0386078	12.9005	2.67e-37	0.0445033	1.35e-32	chr5	154093691	+	intron	chr5	154065387	154065408	+	hsa-miR-1303	cis	hsa-mir-1303	Intergenic	C	T	0.569625	0.76072
rs6863954	miR_1303	3812	0.441209	0.497998	0.0386326	12.8906	3.02e-37	0.0444485	1.52e-32	chr5	154097770	+	intron	chr5	154065387	154065408	+	hsa-miR-1303	cis	hsa-mir-1303	Intergenic	C	T	0.564019	0.75956
rs10144381	miR_543	4662	0.229762	0.745306	0.058047	12.8397	4.16e-37	0.0362612	2.09e-32	chr14	101173297	+	unknown	chr14	101498370	101498391	+	hsa-miR-543	cis	hsa-mir-543	Intergenic	T	C	0.32696	0.88931
rs12897601	miR_370	4573	0.17344	0.870303	0.0678737	12.8224	5.3e-37	0.0371958	2.66e-32	chr14	101182284	+	unknown	chr14	101377523	101377544	+	hsa-miR-370	cis	hsa-mir-370	Intergenic	T	C	0.81554	0.94364
rs6143052	miR_133a	5156	0.421026	-1.73929	0.135902	-12.7981	6.11e-37	0.0350168	3.05e-32	chr20	61174849	-	near-gene-3	chr20	61162177	61162198	+	hsa-miR-133a	cis	hsa-mir-133a-2	intron,3UTR	G	A	0.70644	0.12645
rs9671394	miR_668	4686	0.251402	0.806669	0.0631954	12.7647	1.05e-36	0.0384772	5.23e-32	chr14	101159674	+	unknown	chr14	101521637	101521659	+	hsa-miR-668	cis	hsa-mir-668	Intergenic	T	C	0.734993	0.99258
rs8022367	miR_370	4573	0.271484	1.24583	0.0978929	12.7265	1.74e-36	0.0368802	8.63e-32	chr14	101189457	+	unknown	chr14	101377523	101377544	+	hsa-miR-370	cis	hsa-mir-370	Intergenic	T	A	0.667306	0.26737
rs896129	miR_125b_5p	5225	0.205499	0.803383	0.0632525	12.7012	2e-36	0.031431	9.88e-32	chr11	122387720	+	unknown	chr11	121970517	121970538	-	hsa-miR-125b-5p	cis	hsa-mir-125b-1	Intergenic	A	C	0.759354	0.91216
rs28464957	miR_133a	5156	0.429292	-1.90934	0.150869	-12.6556	3.58e-36	0.034118	1.76e-31	chr20	61177337	+	unknown	chr20	61162177	61162198	+	hsa-miR-133a	cis	hsa-mir-133a-2	intron,3UTR	G	T	0.710775	0.10298
rs8106347	miR_1270	4812	0.463164	-0.790921	0.0624975	-12.6552	3.92e-36	0.0346108	1.92e-31	chr19	20486742	+	unknown	chr19	20579288	20579310	-	hsa-miR-1270	cis	hsa-mir-1270-2	intron	C	A	0.612861	0.26296
rs8106347	miR_1270	4812	0.463164	-0.790921	0.0624975	-12.6552	3.92e-36	0.0346108	1.92e-31	chr19	20486742	+	unknown	chr19	20510129	20510151	-	hsa-miR-1270	cis	hsa-mir-1270-1	intron	C	A	0.612861	0.26296
rs4900471	miR_668	4686	0.264739	0.777707	0.0614994	12.6458	4.56e-36	0.0373291	2.22e-31	chr14	101162047	+	unknown	chr14	101521637	101521659	+	hsa-miR-668	cis	hsa-mir-668	Intergenic	G	A	0.303307	0.88379
rs11850952	miR_127_3p	5062	0.24914	0.675165	0.0535297	12.6129	6.2e-36	0.0339493	3.01e-31	chr14	101056280	+	unknown	chr14	101349372	101349393	+	hsa-miR-127-3p	cis	hsa-mir-127	Intergenic	G	T	0.768505	0.86228
rs11667958	miR_1270	4812	0.501968	-0.64177	0.0508963	-12.6094	6.9e-36	0.0340349	3.33e-31	chr19	20497745	+	unknown	chr19	20510129	20510151	-	hsa-miR-1270	cis	hsa-mir-1270-1	intron	A	G	0.486128	0.44401
rs11667958	miR_1270	4812	0.501968	-0.64177	0.0508963	-12.6094	6.9e-36	0.0340349	3.33e-31	chr19	20497745	+	unknown	chr19	20579288	20579310	-	hsa-miR-1270	cis	hsa-mir-1270-2	intron	A	G	0.486128	0.44401
rs11670654	miR_1270	4812	0.504919	-0.677015	0.0537559	-12.5942	8.3e-36	0.0339325	3.98e-31	chr19	20494900	+	unknown	chr19	20579288	20579310	-	hsa-miR-1270	cis	hsa-mir-1270-2	intron	A	C	0.483604	0.41965
rs11670654	miR_1270	4812	0.504919	-0.677015	0.0537559	-12.5942	8.3e-36	0.0339325	3.98e-31	chr19	20494900	+	unknown	chr19	20510129	20510151	-	hsa-miR-1270	cis	hsa-mir-1270-1	intron	A	C	0.483604	0.41965
rs4900471	miR_370	4573	0.264212	0.732356	0.0581754	12.5887	9.49e-36	0.0352779	4.53e-31	chr14	101162047	+	unknown	chr14	101377523	101377544	+	hsa-miR-370	cis	hsa-mir-370	Intergenic	G	A	0.303307	0.88379
rs10146962	miR_409_3p	5252	0.323631	0.536519	0.0426794	12.5709	9.94e-36	0.0331695	4.73e-31	chr14	101170540	+	unknown	chr14	101531683	101531704	+	hsa-miR-409-3p	cis	hsa-mir-409	Intergenic	C	T	0.332737	0.89625
rs7143357	miR_127_3p	5062	0.252804	0.684145	0.054449	12.5649	1.12e-35	0.033728	5.31e-31	chr14	101054155	+	unknown	chr14	101349372	101349393	+	hsa-miR-127-3p	cis	hsa-mir-127	Intergenic	T	C	0.760352	0.84748
rs6143056	miR_133a	5156	0.427288	-1.56266	0.124447	-12.5568	1.21e-35	0.0335345	5.72e-31	chr20	61171725	-	near-gene-5	chr20	61162177	61162198	+	hsa-miR-133a	cis	hsa-mir-133a-2	intron,3UTR	G	A	0.703966	0.13198
rs11160594	miR_127_3p	5062	0.252586	0.683863	0.054461	12.5569	1.23e-35	0.0336819	5.78e-31	chr14	101049906	+	unknown	chr14	101349372	101349393	+	hsa-miR-127-3p	cis	hsa-mir-127	Intergenic	C	T	0.762389	0.87245
rs7145610	miR_127_3p	5062	0.252567	0.683892	0.0544618	12.5573	1.23e-35	0.0336823	5.78e-31	chr14	101049406	+	unknown	chr14	101349372	101349393	+	hsa-miR-127-3p	cis	hsa-mir-127	Intergenic	T	C	0.761458	0.85624
rs4619692	miR_133a	5156	0.427231	-1.55619	0.123968	-12.5531	1.26e-35	0.0335194	5.89e-31	chr20	61170408	-	unknown	chr20	61162177	61162198	+	hsa-miR-133a	cis	hsa-mir-133a-2	intron,3UTR	G	A	0.708933	0.13894
rs4073275	miR_133a	5156	0.427269	-1.56025	0.124298	-12.5525	1.27e-35	0.0335118	5.9e-31	chr20	61171181	+	near-gene-5	chr20	61162177	61162198	+	hsa-miR-133a	cis	hsa-mir-133a-2	intron,3UTR	C	T	0.703168	0.13181
rs4073276	miR_133a	5156	0.427328	-1.56541	0.124705	-12.5529	1.27e-35	0.0335125	5.9e-31	chr20	61172116	-	near-gene-5	chr20	61162177	61162198	+	hsa-miR-133a	cis	hsa-mir-133a-2	intron,3UTR	G	A	0.709968	0.13503
rs6143055	miR_133a	5156	0.427329	-1.56522	0.124693	-12.5526	1.27e-35	0.0335119	5.9e-31	chr20	61171813	-	near-gene-5	chr20	61162177	61162198	+	hsa-miR-133a	cis	hsa-mir-133a-2	intron,3UTR	A	G	0.667617	0.14334
rs4395317	miR_133a	5156	0.427222	-1.55524	0.123902	-12.5522	1.28e-35	0.0335101	5.91e-31	chr20	61169953	-	unknown	chr20	61162177	61162198	+	hsa-miR-133a	cis	hsa-mir-133a-2	intron,3UTR	C	T	0.703099	0.1349
rs6089757	miR_133a	5156	0.427243	-1.55722	0.124074	-12.5508	1.3e-35	0.0335032	5.98e-31	chr20	61170511	-	unknown	chr20	61162177	61162198	+	hsa-miR-133a	cis	hsa-mir-133a-2	intron,3UTR	A	G	0.708946	0.13883
rs6143059	miR_133a	5156	0.426971	-1.5296	0.121882	-12.5498	1.32e-35	0.0335073	6.05e-31	chr20	61169238	-	unknown	chr20	61162177	61162198	+	hsa-miR-133a	cis	hsa-mir-133a-2	intron,3UTR	A	G	0.675339	0.11297
rs6143063	miR_133a	5156	0.42684	-1.51707	0.120913	-12.5468	1.36e-35	0.0334967	6.19e-31	chr20	61167934	-	untranslated-3	chr20	61162177	61162198	+	hsa-miR-133a	cis	hsa-mir-133a-2	intron,3UTR	T	C	0.699799	0.1486
rs6143045	miR_133a	5156	0.425992	-1.44036	0.114829	-12.5436	1.42e-35	0.0334907	6.45e-31	chr20	61166900	-	intron	chr20	61162177	61162198	+	hsa-miR-133a	cis	hsa-mir-133a-2	intron,3UTR	C	T	0.701488	0.15248
rs6143039	miR_133a	5156	0.425756	-1.41973	0.113236	-12.5378	1.52e-35	0.033471	6.88e-31	chr20	61166807	-	intron	chr20	61162177	61162198	+	hsa-miR-133a	cis	hsa-mir-133a-2	intron,3UTR	T	C	0.696262	0.14758
rs6143040	miR_133a	5156	0.42567	-1.41345	0.112747	-12.5365	1.55e-35	0.0334611	6.99e-31	chr20	61166739	-	intron	chr20	61162177	61162198	+	hsa-miR-133a	cis	hsa-mir-133a-2	intron,3UTR	T	C	0.696253	0.14763
rs4969528	miR_133a	5156	0.425629	-1.40901	0.112409	-12.5347	1.58e-35	0.0334545	7.1e-31	chr20	61166069	-	intron	chr20	61162177	61162198	+	hsa-miR-133a	cis	hsa-mir-133a-2	intron,3UTR	G	C	0.70599	0.15832
rs7113585	miR_125b_5p	5225	0.200578	0.791979	0.0633682	12.498	2.44e-35	0.0304583	1.09e-30	chr11	122420734	+	unknown	chr11	121970517	121970538	-	hsa-miR-125b-5p	cis	hsa-mir-125b-1	Intergenic	T	C	0.760149	0.89585
rs8020868	miR_370	4573	0.247328	0.801513	0.0640628	12.5114	2.44e-35	0.0351392	1.09e-30	chr14	101166944	+	unknown	chr14	101377523	101377544	+	hsa-miR-370	cis	hsa-mir-370	Intergenic	G	A	0.332751	0.87248
rs8020868	miR_668	4686	0.247573	0.850134	0.068056	12.4917	3.01e-35	0.0355866	1.34e-30	chr14	101166944	+	unknown	chr14	101521637	101521659	+	hsa-miR-668	cis	hsa-mir-668	Intergenic	G	A	0.332751	0.87248
rs7114509	miR_125b_5p	5225	0.189017	0.781541	0.0626275	12.4792	3.07e-35	0.0304002	1.36e-30	chr11	122394602	+	unknown	chr11	121970517	121970538	-	hsa-miR-125b-5p	cis	hsa-mir-125b-1	Intergenic	A	T	0.809149	0.9995
rs1901184	miR_125b_5p	5225	0.188977	0.781731	0.0626595	12.4759	3.2e-35	0.0303849	1.42e-30	chr11	122393731	+	unknown	chr11	121970517	121970538	-	hsa-miR-125b-5p	cis	hsa-mir-125b-1	Intergenic	G	A	0.809167	0.99698
rs10892859	miR_125b_5p	5225	0.272264	-1.17221	0.0939839	-12.4724	3.34e-35	0.0312772	1.47e-30	chr11	122434339	+	unknown	chr11	121970517	121970538	-	hsa-miR-125b-5p	cis	hsa-mir-125b-1	Intergenic	T	G	0.723902	0.49871
rs12432955	miR_127_3p	5062	0.284903	0.787827	0.063197	12.4662	3.73e-35	0.0336562	1.64e-30	chr14	101205542	+	unknown	chr14	101349372	101349393	+	hsa-miR-127-3p	cis	hsa-mir-127	Intergenic	A	G	0.753098	0.63732
rs7149242	miR_668	4686	0.261955	0.759741	0.060941	12.4668	4.07e-35	0.0363609	1.78e-30	chr14	101159416	+	unknown	chr14	101521637	101521659	+	hsa-miR-668	cis	hsa-mir-668	Intergenic	G	T	0.732816	0.99887
rs8012970	miR_409_3p	5252	0.301736	0.561517	0.0451193	12.4451	4.62e-35	0.0325462	2.02e-30	chr14	101168491	+	unknown	chr14	101531683	101531704	+	hsa-miR-409-3p	cis	hsa-mir-409	Intergenic	T	C	0.371575	0.78526
rs6589923	miR_125b_5p	5225	0.188501	0.780176	0.0627627	12.4306	5.55e-35	0.0301596	2.42e-30	chr11	122398690	+	unknown	chr11	121970517	121970538	-	hsa-miR-125b-5p	cis	hsa-mir-125b-1	Intergenic	G	A	0.810735	0.98822
rs11763793	miR_339_3p	5193	0.157968	-0.597786	0.0480996	-12.4281	5.76e-35	0.0294694	2.49e-30	chr7	1094342	+	intron	chr7	1062591	1062613	-	hsa-miR-339-3p	cis	hsa-mir-339	intron	A	G	0.838991	0.92367
rs11763835	miR_339_3p	5193	0.157981	-0.597811	0.0481017	-12.4281	5.76e-35	0.0294695	2.49e-30	chr7	1094513	+	intron	chr7	1062591	1062613	-	hsa-miR-339-3p	cis	hsa-mir-339	intron	A	G	0.839302	0.92552
rs11764748	miR_339_3p	5193	0.157974	-0.597788	0.0481004	-12.4279	5.77e-35	0.0294687	2.47e-30	chr7	1094508	+	intron	chr7	1062591	1062613	-	hsa-miR-339-3p	cis	hsa-mir-339	intron	T	C	0.832906	0.89395
rs4936703	miR_125b_5p	5225	0.188873	0.7875	0.0633737	12.4263	5.85e-35	0.0301429	2.5e-30	chr11	122415930	+	unknown	chr11	121970517	121970538	-	hsa-miR-125b-5p	cis	hsa-mir-125b-1	Intergenic	C	T	0.807541	0.96238
rs11560860	miR_125b_5p	5225	0.188838	0.78705	0.0633388	12.426	5.87e-35	0.0301403	2.5e-30	chr11	122414117	+	unknown	chr11	121970517	121970538	-	hsa-miR-125b-5p	cis	hsa-mir-125b-1	Intergenic	T	A	0.807825	0.967
rs10892856	miR_125b_5p	5225	0.188783	0.786334	0.0632908	12.4241	6e-35	0.0301304	2.55e-30	chr11	122413144	+	unknown	chr11	121970517	121970538	-	hsa-miR-125b-5p	cis	hsa-mir-125b-1	Intergenic	T	G	0.809265	0.97101
rs12224834	miR_125b_5p	5225	0.188767	0.786131	0.0632742	12.4242	6e-35	0.0301309	2.55e-30	chr11	122411552	+	unknown	chr11	121970517	121970538	-	hsa-miR-125b-5p	cis	hsa-mir-125b-1	Intergenic	T	C	0.80822	0.97369
rs6589924	miR_125b_5p	5225	0.188392	0.779778	0.062788	12.4192	6.37e-35	0.0301033	2.69e-30	chr11	122400829	+	unknown	chr11	121970517	121970538	-	hsa-miR-125b-5p	cis	hsa-mir-125b-1	Intergenic	G	A	0.809928	0.99146
rs2363286	miR_339_3p	5193	0.15751	-0.596217	0.0480055	-12.4197	6.38e-35	0.029426	2.69e-30	chr7	1091625	-	intron	chr7	1062591	1062613	-	hsa-miR-339-3p	cis	hsa-mir-339	intron	A	G	0.835937	0.99862
rs7124646	miR_125b_5p	5225	0.183282	0.804933	0.0648159	12.4188	6.41e-35	0.0301538	2.69e-30	chr11	122390315	+	unknown	chr11	121970517	121970538	-	hsa-miR-125b-5p	cis	hsa-mir-125b-1	Intergenic	G	T	0.808904	0.98427
rs11218667	miR_125b_5p	5225	0.188401	0.781582	0.0629807	12.4099	7.14e-35	0.0300595	2.99e-30	chr11	122405341	+	unknown	chr11	121970517	121970538	-	hsa-miR-125b-5p	cis	hsa-mir-125b-1	Intergenic	C	T	0.808635	0.98632
rs6589928	miR_125b_5p	5225	0.188346	0.780819	0.0629343	12.4069	7.4e-35	0.0300439	3.09e-30	chr11	122404670	+	unknown	chr11	121970517	121970538	-	hsa-miR-125b-5p	cis	hsa-mir-125b-1	Intergenic	G	A	0.807966	0.98226
rs7149242	miR_370	4573	0.261508	0.714636	0.0576465	12.3969	9.78e-35	0.0341928	4.07e-30	chr14	101159416	+	unknown	chr14	101377523	101377544	+	hsa-miR-370	cis	hsa-mir-370	Intergenic	G	T	0.732816	0.99887
rs11770909	miR_339_3p	5193	0.157624	-0.594469	0.0480272	-12.3778	1.06e-34	0.0292375	4.4e-30	chr7	1086716	+	intron	chr7	1062591	1062613	-	hsa-miR-339-3p	cis	hsa-mir-339	intron	G	A	0.838845	0.98112
rs1881123	miR_339_3p	5193	0.157658	-0.594187	0.0480266	-12.372	1.14e-34	0.0292119	4.71e-30	chr7	1084706	+	intron	chr7	1062591	1062613	-	hsa-miR-339-3p	cis	hsa-mir-339	intron	C	T	0.838511	0.97592
rs11766526	miR_339_3p	5193	0.159434	-0.595841	0.0481652	-12.3708	1.15e-34	0.0292283	4.74e-30	chr7	1101433	+	intron	chr7	1062591	1062613	-	hsa-miR-339-3p	cis	hsa-mir-339	intron	G	A	0.843952	0.91793
rs7142683	miR_370	4573	0.252984	0.733383	0.0592333	12.3813	1.18e-34	0.0340412	4.85e-30	chr14	101158882	+	unknown	chr14	101377523	101377544	+	hsa-miR-370	cis	hsa-mir-370	Intergenic	G	A	0.731839	0.99353
rs1997243	miR_339_3p	5193	0.157693	-0.594012	0.048028	-12.368	1.19e-34	0.0291939	4.88e-30	chr7	1083777	+	intron	chr7	1062591	1062613	-	hsa-miR-339-3p	cis	hsa-mir-339	intron	A	G	0.838992	0.9776
rs11768486	miR_339_3p	5193	0.140473	-0.675068	0.0546461	-12.3534	1.42e-34	0.0291414	5.8e-30	chr7	1101290	+	intron	chr7	1062591	1062613	-	hsa-miR-339-3p	cis	hsa-mir-339	intron	C	A	0.838218	0.94809
rs7142683	miR_668	4686	0.25328	0.77347	0.0626864	12.3387	1.91e-34	0.0354149	7.78e-30	chr14	101158882	+	unknown	chr14	101521637	101521659	+	hsa-miR-668	cis	hsa-mir-668	Intergenic	G	A	0.731839	0.99353
rs7110089	miR_125b_5p	5225	0.190518	0.788908	0.0641003	12.3074	2.46e-34	0.0296124	9.99e-30	chr11	122390280	+	unknown	chr11	121970517	121970538	-	hsa-miR-125b-5p	cis	hsa-mir-125b-1	Intergenic	T	A	0.806568	0.97065
rs4905994	miR_370	4573	0.295864	0.698292	0.0567014	12.3153	2.61e-34	0.033126	1.06e-29	chr14	101154072	+	unknown	chr14	101377523	101377544	+	hsa-miR-370	cis	hsa-mir-370	Intergenic	C	T	0.709729	0.84574
rs6143054	miR_133a	5156	0.435184	-1.57105	0.12773	-12.2998	2.74e-34	0.0322567	1.11e-29	chr20	61172943	-	ncRNA	chr20	61162177	61162198	+	hsa-miR-133a	cis	hsa-mir-133a-2	intron,3UTR	C	T	0.677341	0.14629
rs6089755	miR_133a	5156	0.435298	-1.58145	0.128625	-12.295	2.9e-34	0.0322333	1.17e-29	chr20	61173152	-	ncRNA	chr20	61162177	61162198	+	hsa-miR-133a	cis	hsa-mir-133a-2	intron,3UTR	C	T	0.698921	0.13648
rs28528096	miR_339_3p	5193	0.157938	-0.593673	0.0483035	-12.2905	3.04e-34	0.0288416	1.22e-29	chr7	1070912	+	intron	chr7	1062591	1062613	-	hsa-miR-339-3p	cis	hsa-mir-339	intron	G	C	0.841521	0.95109
rs13185393	miR_218_5p	5155	0.122602	-1.01755	0.0829366	-12.269	3.96e-34	0.0282596	1.59e-29	chr5	168293144	+	intron	chr5	168195216	168195236	-	hsa-miR-218-5p	cis	hsa-mir-218-2	intron	C	T	0.886968	0.93986
rs10144381	miR_409_3p	5252	0.240278	0.60815	0.0496216	12.2558	4.56e-34	0.0314279	1.82e-29	chr14	101173297	+	unknown	chr14	101531683	101531704	+	hsa-miR-409-3p	cis	hsa-mir-409	Intergenic	T	C	0.32696	0.88931
rs28399710	miR_339_3p	5193	0.157985	-0.593928	0.0484817	-12.2506	4.91e-34	0.0286608	1.95e-29	chr7	1070631	+	intron	chr7	1062591	1062613	-	hsa-miR-339-3p	cis	hsa-mir-339	intron	G	T	0.841458	0.95019
rs28379681	miR_339_3p	5193	0.157994	-0.593867	0.0484901	-12.2472	5.11e-34	0.0286458	2.03e-29	chr7	1070539	+	intron	chr7	1062591	1062613	-	hsa-miR-339-3p	cis	hsa-mir-339	intron	C	T	0.841554	0.95041
rs11768761	miR_339_3p	5193	0.157983	-0.593871	0.0485102	-12.2422	5.42e-34	0.0286227	2.15e-29	chr7	1069807	+	intron	chr7	1062591	1062613	-	hsa-miR-339-3p	cis	hsa-mir-339	intron	A	G	0.841649	0.94879
rs884977	miR_339_3p	5193	0.157983	-0.593684	0.0485827	-12.2201	7.07e-34	0.0285234	2.79e-29	chr7	1066410	+	intron	chr7	1062591	1062613	-	hsa-miR-339-3p	cis	hsa-mir-339	intron	T	C	0.830365	0.90073
rs11218652	miR_125b_5p	5225	0.191234	0.791146	0.0647694	12.2148	7.48e-34	0.0291903	2.94e-29	chr11	122384928	+	unknown	chr11	121970517	121970538	-	hsa-miR-125b-5p	cis	hsa-mir-125b-1	Intergenic	C	T	0.808995	0.97102
rs10139403	miR_543	4662	0.263077	0.848448	0.0694675	12.2136	8.6e-34	0.0334052	3.38e-29	chr14	101194561	+	intron	chr14	101498370	101498391	+	hsa-miR-543	cis	hsa-mir-543	Intergenic	A	G	0.336712	0.42254
rs12972360	miR_1270	4812	0.435633	0.652209	0.0534141	12.2104	8.62e-34	0.0318719	3.37e-29	chr19	20497292	+	unknown	chr19	20579288	20579310	-	hsa-miR-1270	cis	hsa-mir-1270-2	intron	A	G	0.512447	0.43469
rs12972360	miR_1270	4812	0.435633	0.652209	0.0534141	12.2104	8.62e-34	0.0318719	3.37e-29	chr19	20497292	+	unknown	chr19	20510129	20510151	-	hsa-miR-1270	cis	hsa-mir-1270-1	intron	A	G	0.512447	0.43469
rs17126624	miR_125b_5p	5225	0.191346	0.791513	0.0648776	12.2001	8.92e-34	0.0291222	3.47e-29	chr11	122384095	+	unknown	chr11	121970517	121970538	-	hsa-miR-125b-5p	cis	hsa-mir-125b-1	Intergenic	A	G	0.805134	0.95119
rs4935797	miR_125b_5p	5225	0.191361	0.79154	0.0648903	12.1981	9.13e-34	0.0291128	3.54e-29	chr11	122383909	+	unknown	chr11	121970517	121970538	-	hsa-miR-125b-5p	cis	hsa-mir-125b-1	Intergenic	T	C	0.809586	0.96272
rs1839545	miR_125b_5p	5225	0.19137	0.791527	0.064899	12.1963	9.33e-34	0.0291046	3.61e-29	chr11	122383475	+	unknown	chr11	121970517	121970538	-	hsa-miR-125b-5p	cis	hsa-mir-125b-1	Intergenic	C	T	0.80555	0.95221
rs8126367	miR_133a	5156	0.43237	-1.19287	0.0978211	-12.1944	9.68e-34	0.0318396	3.74e-29	chr20	61162554	-	intron,near-gene-3	chr20	61162177	61162198	+	hsa-miR-133a	cis	hsa-mir-133a-2	intron,3UTR	G	A	0.649392	0.16609
rs7124225	miR_100_5p	3502	0.235452	1.35123	0.110858	12.1888	1.69e-33	0.0451623	6.51e-29	chr11	122450147	+	unknown	chr11	122022983	122023004	-	hsa-miR-100-5p	cis	hsa-mir-100	Intergenic	G	T	0.691576	0.96974
rs12588718	miR_668	4686	0.335311	0.727262	0.0598721	12.1469	1.89e-33	0.0334179	7.26e-29	chr14	101149605	+	unknown	chr14	101521637	101521659	+	hsa-miR-668	cis	hsa-mir-668	Intergenic	G	C	0.315405	0.97486
rs10266519	miR_339_3p	5193	0.17151	-0.566112	0.046662	-12.1322	2.01e-33	0.0281215	7.7e-29	chr7	1142977	+	intron	chr7	1062591	1062613	-	hsa-miR-339-3p	cis	hsa-mir-339	intron	C	T	0.819789	0.90441
rs2001431	miR_1303	3812	0.167604	-0.609319	0.0501164	-12.1581	2.14e-33	0.0406086	8.17e-29	chr5	154018429	+	unknown	chr5	154065387	154065408	+	hsa-miR-1303	cis	hsa-mir-1303	Intergenic	G	C	0.848736	0.99674
rs10145513	miR_543	4662	0.268065	0.661744	0.0545509	12.1308	2.3e-33	0.032626	8.76e-29	chr14	101168587	+	unknown	chr14	101498370	101498391	+	hsa-miR-543	cis	hsa-mir-543	Intergenic	G	A	0.333509	0.86821
rs7717597	miR_218_5p	5155	0.122299	-0.97057	0.0800718	-12.1213	2.31e-33	0.0272535	8.77e-29	chr5	168287088	+	intron	chr5	168195216	168195236	-	hsa-miR-218-5p	cis	hsa-mir-218-2	intron	G	A	0.883329	0.96649
rs11763020	miR_339_3p	5193	0.158076	-0.593214	0.0489682	-12.1143	2.49e-33	0.0280491	9.43e-29	chr7	1060288	+	intron	chr7	1062591	1062613	-	hsa-miR-339-3p	cis	hsa-mir-339	intron	C	T	0.839597	0.90974
rs17099614	miR_543	4662	0.267237	0.662615	0.0546869	12.1165	2.72e-33	0.0325623	1.03e-28	chr14	101167632	+	unknown	chr14	101498370	101498391	+	hsa-miR-543	cis	hsa-mir-543	Intergenic	G	C	0.332675	0.87231
rs6951245	miR_339_3p	5193	0.158065	-0.593254	0.0490328	-12.0991	2.98e-33	0.0279818	1.12e-28	chr7	1058193	+	intron	chr7	1062591	1062613	-	hsa-miR-339-3p	cis	hsa-mir-339	intron	G	A	0.842931	0.90909
rs11766669	miR_339_3p	5193	0.149438	-0.620528	0.0512896	-12.0985	3e-33	0.0279597	1.13e-28	chr7	1063593	+	intron,near-gene-5	chr7	1062591	1062613	-	hsa-miR-339-3p	cis	hsa-mir-339	intron	C	T	0.845606	0.89772
rs8021301	miR_543	4662	0.266324	0.663285	0.0548246	12.0983	3.38e-33	0.0324777	1.27e-28	chr14	101166924	+	unknown	chr14	101498370	101498391	+	hsa-miR-543	cis	hsa-mir-543	Intergenic	C	G	0.332712	0.87234
rs11763765	miR_339_3p	5193	0.149467	-0.620252	0.051349	-12.0792	3.78e-33	0.0278734	1.41e-28	chr7	1060510	+	intron	chr7	1062591	1062613	-	hsa-miR-339-3p	cis	hsa-mir-339	intron	C	T	0.841419	0.92245
rs17577580	miR_409_3p	5252	0.15454	0.907368	0.0751714	12.0707	4.13e-33	0.0313725	1.54e-28	chr14	101189205	+	unknown	chr14	101531683	101531704	+	hsa-miR-409-3p	cis	hsa-mir-409	Intergenic	C	T	0.853223	0.53176
rs10139403	miR_668	4686	0.260927	1.01293	0.0838994	12.0732	4.52e-33	0.0350323	1.68e-28	chr14	101194561	+	intron	chr14	101521637	101521659	+	hsa-miR-668	cis	hsa-mir-668	Intergenic	A	G	0.336712	0.42254
rs9671394	miR_409_3p	5252	0.263901	0.54179	0.045009	12.0374	6.12e-33	0.0310042	2.27e-28	chr14	101159674	+	unknown	chr14	101531683	101531704	+	hsa-miR-409-3p	cis	hsa-mir-409	Intergenic	T	C	0.734993	0.99258
rs12588718	miR_370	4573	0.334559	0.679793	0.0565904	12.0125	9.47e-33	0.0311375	3.5e-28	chr14	101149605	+	unknown	chr14	101377523	101377544	+	hsa-miR-370	cis	hsa-mir-370	Intergenic	G	C	0.315405	0.97486
rs7145337	miR_370	4573	0.28394	0.674482	0.0561628	12.0094	9.82e-33	0.0316631	3.62e-28	chr14	101155536	+	unknown	chr14	101377523	101377544	+	hsa-miR-370	cis	hsa-mir-370	Intergenic	C	T	0.299767	0.88774
rs11958012	miR_1303	3812	0.403408	0.517074	0.0430671	12.0062	1.27e-32	0.0386227	4.67e-28	chr5	154065495	+	near-gene-3	chr5	154065387	154065408	+	hsa-miR-1303	cis	hsa-mir-1303	Intergenic	G	A	0.593985	0.62449
rs11764937	miR_339_3p	5193	0.169168	-0.572434	0.0479243	-11.9446	1.84e-32	0.0272254	6.75e-28	chr7	1092074	+	intron	chr7	1062591	1062613	-	hsa-miR-339-3p	cis	hsa-mir-339	intron	C	T	0.832987	0.97167
rs9342836	miR_30a_3p	1015	0.157442	-1.54062	0.125545	-12.2714	2.28e-32	0.126575	8.34e-28	chr6	72121462	+	unknown	chr6	72113257	72113278	-	hsa-miR-30a-3p	cis	hsa-mir-30a	intron	T	C	0.942083	0.99121
rs8022367	miR_409_3p	5252	0.279842	0.876991	0.0736106	11.9139	2.61e-32	0.0305466	9.52e-28	chr14	101189457	+	unknown	chr14	101531683	101531704	+	hsa-miR-409-3p	cis	hsa-mir-409	Intergenic	T	A	0.667306	0.26737
rs12435171	miR_370	4573	0.317858	0.677633	0.0568659	11.9163	2.91e-32	0.0314098	1.06e-27	chr14	101155220	+	unknown	chr14	101377523	101377544	+	hsa-miR-370	cis	hsa-mir-370	Intergenic	G	A	0.300614	0.88659
rs7493817	miR_127_3p	5062	0.241891	0.63293	0.0532237	11.8919	3.49e-32	0.0301181	1.27e-27	chr14	101038460	+	unknown	chr14	101349372	101349393	+	hsa-miR-127-3p	cis	hsa-mir-127	Intergenic	G	A	0.776345	0.89308
rs8183533	miR_133a	5156	0.42705	-1.5615	0.131335	-11.8895	3.53e-32	0.0301814	1.28e-27	chr20	61173046	-	ncRNA	chr20	61162177	61162198	+	hsa-miR-133a	cis	hsa-mir-133a-2	intron,3UTR	C	T	0.678456	0.14507
rs10265736	miR_339_3p	5193	0.175086	-0.54794	0.0461929	-11.862	4.82e-32	0.0269656	1.74e-27	chr7	1172465	+	intron	chr7	1062591	1062613	-	hsa-miR-339-3p	cis	hsa-mir-339	intron	C	T	0.825761	0.88497
rs10265758	miR_339_3p	5193	0.175083	-0.547902	0.0461905	-11.8618	4.83e-32	0.0269649	1.74e-27	chr7	1172518	+	intron	chr7	1062591	1062613	-	hsa-miR-339-3p	cis	hsa-mir-339	intron	C	T	0.823914	0.8904
rs12893790	miR_543	4662	0.1707	0.699243	0.0589461	11.8624	5.34e-32	0.0308956	1.92e-27	chr14	101178804	+	unknown	chr14	101498370	101498391	+	hsa-miR-543	cis	hsa-mir-543	Intergenic	G	C	0.816062	0.97523
rs12434496	miR_543	4662	0.170715	0.699127	0.0589396	11.8618	5.38e-32	0.030893	1.93e-27	chr14	101179222	+	unknown	chr14	101498370	101498391	+	hsa-miR-543	cis	hsa-mir-543	Intergenic	G	A	0.81957	0.99779
rs8008285	miR_127_3p	5062	0.140928	0.729563	0.0615792	11.8475	5.84e-32	0.0273333	2.09e-27	chr14	101146514	+	unknown	chr14	101349372	101349393	+	hsa-miR-127-3p	cis	hsa-mir-127	Intergenic	T	C	0.852216	0.98361
rs4935799	miR_125b_5p	5225	0.283836	0.703877	0.0595111	11.8277	7.15e-32	0.0276754	2.55e-27	chr11	122447966	+	unknown	chr11	121970517	121970538	-	hsa-miR-125b-5p	cis	hsa-mir-125b-1	Intergenic	T	C	0.318672	0.93188
rs6902769	miR_30a_3p	1015	0.137127	-1.61931	0.133169	-12.1598	7.55e-32	0.124694	2.68e-27	chr6	72122673	+	unknown	chr6	72113257	72113278	-	hsa-miR-30a-3p	cis	hsa-mir-30a	intron	T	C	0.939662	0.98731
rs7155649	miR_127_3p	5062	0.101451	0.971564	0.0822036	11.819	8.14e-32	0.0294287	2.89e-27	chr14	101181605	+	unknown	chr14	101349372	101349393	+	hsa-miR-127-3p	cis	hsa-mir-127	Intergenic	C	A	0.854474	0.86241
rs8021301	miR_409_3p	5252	0.277915	0.5548	0.0469664	11.8127	8.46e-32	0.0293032	2.99e-27	chr14	101166924	+	unknown	chr14	101531683	101531704	+	hsa-miR-409-3p	cis	hsa-mir-409	Intergenic	C	G	0.332712	0.87234
rs12881545	miR_654_5p	4232	0.271649	0.693856	0.0586772	11.825	9.14e-32	0.0335071	3.22e-27	chr14	101176212	+	unknown	chr14	101506571	101506592	+	hsa-miR-654-5p	cis	hsa-mir-654	Intergenic	G	C	0.386125	0.74041
rs17099614	miR_409_3p	5252	0.278821	0.553106	0.0468609	11.8031	9.45e-32	0.0292522	3.33e-27	chr14	101167632	+	unknown	chr14	101531683	101531704	+	hsa-miR-409-3p	cis	hsa-mir-409	Intergenic	G	C	0.332675	0.87231
rs10145513	miR_409_3p	5252	0.279642	0.551399	0.0467556	11.7932	1.06e-31	0.0291983	3.72e-27	chr14	101168587	+	unknown	chr14	101531683	101531704	+	hsa-miR-409-3p	cis	hsa-mir-409	Intergenic	G	A	0.333509	0.86821
rs8106420	miR_1270	4812	0.504256	-0.744467	0.0631343	-11.7918	1.17e-31	0.0302905	4.09e-27	chr19	20486590	+	unknown	chr19	20579288	20579310	-	hsa-miR-1270	cis	hsa-mir-1270-2	intron	C	G	0.611033	0.26251
rs8106420	miR_1270	4812	0.504256	-0.744467	0.0631343	-11.7918	1.17e-31	0.0302905	4.09e-27	chr19	20486590	+	unknown	chr19	20510129	20510151	-	hsa-miR-1270	cis	hsa-mir-1270-1	intron	C	G	0.611033	0.26251
rs1555405	miR_370	4573	0.219567	0.762564	0.0646861	11.7887	1.28e-31	0.0316041	4.46e-27	chr14	101176769	+	unknown	chr14	101377523	101377544	+	hsa-miR-370	cis	hsa-mir-370	Intergenic	G	A	0.756386	0.82411
rs28483034	miR_339_3p	5193	0.184921	-0.550388	0.0467516	-11.7726	1.36e-31	0.0265847	4.72e-27	chr7	1170171	+	intron	chr7	1062591	1062613	-	hsa-miR-339-3p	cis	hsa-mir-339	intron	C	A	0.823079	0.86677
rs28600085	miR_339_3p	5193	0.165481	-0.574773	0.0488234	-11.7725	1.36e-31	0.0265881	4.72e-27	chr7	1169636	+	intron	chr7	1062591	1062613	-	hsa-miR-339-3p	cis	hsa-mir-339	intron	C	T	0.824865	0.88017
rs7726430	miR_218_5p	5155	0.122011	-0.937998	0.0797518	-11.7615	1.56e-31	0.0257064	5.39e-27	chr5	168298927	+	intron	chr5	168195216	168195236	-	hsa-miR-218-5p	cis	hsa-mir-218-2	intron	A	T	0.878795	0.99366
rs12897601	miR_543	4662	0.177264	0.701875	0.0596432	11.7679	1.59e-31	0.0304359	5.48e-27	chr14	101182284	+	unknown	chr14	101498370	101498391	+	hsa-miR-543	cis	hsa-mir-543	Intergenic	T	C	0.81554	0.94364
rs11620937	miR_370	4573	0.288765	0.647957	0.0550662	11.7669	1.64e-31	0.0303297	5.64e-27	chr14	101151012	+	unknown	chr14	101377523	101377544	+	hsa-miR-370	cis	hsa-mir-370	Intergenic	C	G	0.30695	0.99831
rs9351811	miR_30a_3p	1015	0.145689	-1.51661	0.125575	-12.0773	1.82e-31	0.123149	6.25e-27	chr6	72108896	+	unknown	chr6	72113257	72113278	-	hsa-miR-30a-3p	cis	hsa-mir-30a	intron	G	A	0.942157	0.98194
rs12882815	miR_654_5p	4232	0.28432	0.673291	0.0572447	11.7616	1.89e-31	0.0332687	6.47e-27	chr14	101183142	+	unknown	chr14	101506571	101506592	+	hsa-miR-654-5p	cis	hsa-mir-654	Intergenic	C	G	0.333039	0.86735
rs34054556	miR_218_5p	5155	0.208557	-1.03548	0.0881794	-11.7429	1.93e-31	0.0262597	6.59e-27	chr5	168301841	+	intron	chr5	168195216	168195236	-	hsa-miR-218-5p	cis	hsa-mir-218-2	intron	C	G	0.833312	0.75838
rs763354	miR_30a_3p	1015	0.145324	-1.51613	0.125612	-12.07	1.96e-31	0.123023	6.68e-27	chr6	72115621	-	unknown	chr6	72113257	72113278	-	hsa-miR-30a-3p	cis	hsa-mir-30a	intron	C	T	0.942346	0.99889
rs6143042	miR_133a	5156	0.409801	-1.48828	0.126868	-11.7309	2.21e-31	0.0293749	7.51e-27	chr20	61167007	-	intron	chr20	61162177	61162198	+	hsa-miR-133a	cis	hsa-mir-133a-2	intron,3UTR	A	G	0.698093	0.14739
rs1918478	miR_30a_3p	1015	0.1457	-1.51504	0.125656	-12.0571	2.25e-31	0.122801	7.63e-27	chr6	72124072	+	near-gene-3	chr6	72113257	72113278	-	hsa-miR-30a-3p	cis	hsa-mir-30a	intron	G	T	0.941129	0.9748
rs7141210	miR_654_5p	4232	0.30472	0.690362	0.0588314	11.7346	2.58e-31	0.033096	8.73e-27	chr14	101182470	+	unknown	chr14	101506571	101506592	+	hsa-miR-654-5p	cis	hsa-mir-654	Intergenic	T	C	0.327015	0.88714
rs8020868	miR_543	4662	0.246897	0.668139	0.0569943	11.7229	2.67e-31	0.0307318	9.01e-27	chr14	101166944	+	unknown	chr14	101498370	101498391	+	hsa-miR-543	cis	hsa-mir-543	Intergenic	G	A	0.332751	0.87248
rs12881760	miR_654_5p	4232	0.281316	0.669609	0.0570887	11.7293	2.74e-31	0.0330595	9.22e-27	chr14	101176335	+	unknown	chr14	101506571	101506592	+	hsa-miR-654-5p	cis	hsa-mir-654	Intergenic	G	C	0.366735	0.79541
rs1190856	miR_127_3p	5062	0.297429	0.579513	0.0495013	11.707	2.96e-31	0.0301277	9.94e-27	chr14	101065987	+	unknown	chr14	101349372	101349393	+	hsa-miR-127-3p	cis	hsa-mir-127	Intergenic	C	T	0.72015	0.93813
rs4905976	miR_127_3p	5062	0.285936	0.575192	0.0491588	11.7007	3.18e-31	0.0301377	1.07e-26	chr14	101060605	+	unknown	chr14	101349372	101349393	+	hsa-miR-127-3p	cis	hsa-mir-127	Intergenic	G	A	0.30942	0.93209
rs4905977	miR_127_3p	5062	0.285999	0.574702	0.049133	11.6969	3.33e-31	0.0301215	1.11e-26	chr14	101061208	+	unknown	chr14	101349372	101349393	+	hsa-miR-127-3p	cis	hsa-mir-127	Intergenic	C	G	0.305177	0.95205
rs1467536	miR_127_3p	5062	0.286129	0.573809	0.0490815	11.6909	3.56e-31	0.0300959	1.19e-26	chr14	101061851	+	unknown	chr14	101349372	101349393	+	hsa-miR-127-3p	cis	hsa-mir-127	Intergenic	A	G	0.303917	0.95957
rs2150518	miR_127_3p	5062	0.286243	0.572978	0.0490358	11.6849	3.81e-31	0.0300731	1.27e-26	chr14	101063229	-	unknown	chr14	101349372	101349393	+	hsa-miR-127-3p	cis	hsa-mir-127	Intergenic	C	T	0.305598	0.94955
rs1190850	miR_127_3p	5062	0.286301	0.572644	0.0490132	11.6835	3.88e-31	0.0300657	1.29e-26	chr14	101064184	+	unknown	chr14	101349372	101349393	+	hsa-miR-127-3p	cis	hsa-mir-127	Intergenic	G	A	0.715878	0.90853
rs1133122	miR_339_3p	5193	0.174822	-0.533076	0.0456478	-11.678	4.03e-31	0.026209	1.33e-26	chr7	1192572	-	untranslated-3	chr7	1062591	1062613	-	hsa-miR-339-3p	cis	hsa-mir-339	intron	C	A	0.821349	0.99933
rs1190852	miR_127_3p	5062	0.286379	0.572074	0.0489837	11.6789	4.09e-31	0.0300471	1.35e-26	chr14	101064905	+	unknown	chr14	101349372	101349393	+	hsa-miR-127-3p	cis	hsa-mir-127	Intergenic	G	A	0.719702	0.9323
rs4905998	miR_654_5p	4232	0.305549	0.67327	0.0575852	11.6917	4.21e-31	0.0327597	1.39e-26	chr14	101181781	+	unknown	chr14	101506571	101506592	+	hsa-miR-654-5p	cis	hsa-mir-654	Intergenic	A	G	0.327036	0.89065
rs6952546	miR_339_3p	5193	0.14706	-1.50699	0.129174	-11.6663	4.61e-31	0.026103	1.52e-26	chr7	988009	+	intron	chr7	1062591	1062613	-	hsa-miR-339-3p	cis	hsa-mir-339	intron	G	A	0.860847	0.48027
rs7145337	miR_668	4686	0.284396	0.695144	0.0595538	11.6725	4.72e-31	0.0317032	1.55e-26	chr14	101155536	+	unknown	chr14	101521637	101521659	+	hsa-miR-668	cis	hsa-mir-668	Intergenic	C	T	0.299767	0.88774
rs873076	miR_127_3p	5062	0.288616	0.567515	0.0486646	11.6618	4.97e-31	0.0300199	1.63e-26	chr14	101070559	-	unknown	chr14	101349372	101349393	+	hsa-miR-127-3p	cis	hsa-mir-127	Intergenic	A	G	0.293345	0.92972
rs28685743	miR_339_3p	5193	0.175316	-0.537925	0.0461371	-11.6593	5e-31	0.0261637	1.63e-26	chr7	1197736	+	intron	chr7	1062591	1062613	-	hsa-miR-339-3p	cis	hsa-mir-339	intron	C	T	0.826701	0.93206
rs873077	miR_127_3p	5062	0.288578	0.567117	0.0486411	11.6592	5.12e-31	0.0300071	1.67e-26	chr14	101070535	-	unknown	chr14	101349372	101349393	+	hsa-miR-127-3p	cis	hsa-mir-127	Intergenic	G	A	0.293822	0.92865
rs6575796	miR_127_3p	5062	0.0723764	1.14459	0.0982087	11.6546	5.39e-31	0.0278129	1.75e-26	chr14	101160363	+	unknown	chr14	101349372	101349393	+	hsa-miR-127-3p	cis	hsa-mir-127	Intergenic	G	A	0.915583	0.69548
rs879059	miR_127_3p	5062	0.288517	0.566102	0.0485929	11.6499	5.7e-31	0.0299622	1.85e-26	chr14	101069954	+	unknown	chr14	101349372	101349393	+	hsa-miR-127-3p	cis	hsa-mir-127	Intergenic	A	T	0.715322	0.95513
rs4905978	miR_127_3p	5062	0.305319	0.58597	0.0503004	11.6494	5.73e-31	0.0299356	1.85e-26	chr14	101061271	+	unknown	chr14	101349372	101349393	+	hsa-miR-127-3p	cis	hsa-mir-127	Intergenic	C	T	0.304959	0.95175
rs12880358	miR_127_3p	5062	0.0727681	1.13821	0.0977337	11.646	5.95e-31	0.0277731	1.92e-26	chr14	101158809	+	unknown	chr14	101349372	101349393	+	hsa-miR-127-3p	cis	hsa-mir-127	Intergenic	C	G	0.916601	0.71592
rs2183632	miR_127_3p	5062	0.304662	0.583396	0.050107	11.643	6.16e-31	0.0298512	1.98e-26	chr14	101063388	-	unknown	chr14	101349372	101349393	+	hsa-miR-127-3p	cis	hsa-mir-127	Intergenic	C	T	0.307392	0.95045
rs879058	miR_127_3p	5062	0.28839	0.564198	0.0484993	11.6331	6.9e-31	0.0298785	2.22e-26	chr14	101069901	+	unknown	chr14	101349372	101349393	+	hsa-miR-127-3p	cis	hsa-mir-127	Intergenic	T	G	0.713116	0.95906
rs28522260	miR_339_3p	5193	0.184551	-0.538167	0.046299	-11.6237	7.51e-31	0.0259783	2.41e-26	chr7	1183964	+	unknown	chr7	1062591	1062613	-	hsa-miR-339-3p	cis	hsa-mir-339	intron	C	A	0.819335	0.93121
rs12214632	miR_30a_3p	1015	0.146234	-1.4991	0.125543	-11.9409	7.69e-31	0.120771	2.46e-26	chr6	72133081	+	unknown	chr6	72113257	72113278	-	hsa-miR-30a-3p	cis	hsa-mir-30a	intron	T	A	0.938411	0.98967
rs12192535	miR_30a_3p	1015	0.146233	-1.49906	0.125543	-11.9406	7.72e-31	0.120765	2.46e-26	chr6	72133189	+	unknown	chr6	72113257	72113278	-	hsa-miR-30a-3p	cis	hsa-mir-30a	intron	G	C	0.938216	0.98901
rs879060	miR_127_3p	5062	0.288237	0.562696	0.048419	11.6214	7.88e-31	0.0298194	2.5e-26	chr14	101069845	+	unknown	chr14	101349372	101349393	+	hsa-miR-127-3p	cis	hsa-mir-127	Intergenic	G	A	0.716363	0.94622
rs9364168	miR_30a_3p	1015	0.146197	-1.49908	0.125566	-11.9387	7.88e-31	0.120732	2.5e-26	chr6	72134472	+	unknown	chr6	72113257	72113278	-	hsa-miR-30a-3p	cis	hsa-mir-30a	intron	A	G	0.939761	0.99659
rs7147982	miR_127_3p	5062	0.263027	0.606174	0.0521613	11.6211	7.91e-31	0.0292443	2.51e-26	chr14	101046649	+	unknown	chr14	101349372	101349393	+	hsa-miR-127-3p	cis	hsa-mir-127	Intergenic	C	T	0.729393	0.90977
rs13040413	miR_133a	5156	0.23081	1.69077	0.145516	11.6191	7.96e-31	0.0281189	2.52e-26	chr20	61162100	-	intron,near-gene-5	chr20	61162177	61162198	+	hsa-miR-133a	cis	hsa-mir-133a-2	intron,3UTR	G	A	0.759904	0.17536
rs13040737	miR_133a	5156	0.230618	1.67163	0.143879	11.6183	8.03e-31	0.0281107	2.53e-26	chr20	61161954	-	intron,near-gene-5	chr20	61162177	61162198	+	hsa-miR-133a	cis	hsa-mir-133a-2	intron,3UTR	G	A	0.770749	0.17852
rs4072474	miR_133a	5156	0.231183	1.72834	0.148762	11.6182	8.05e-31	0.0281097	2.53e-26	chr20	61164022	-	intron	chr20	61162177	61162198	+	hsa-miR-133a	cis	hsa-mir-133a-2	intron,3UTR	T	C	0.708883	0.15394
rs35794961	miR_133a	5156	0.231701	1.78645	0.153771	11.6176	8.1e-31	0.0280956	2.54e-26	chr20	61165610	+	intron	chr20	61162177	61162198	+	hsa-miR-133a	cis	hsa-mir-133a-2	intron,3UTR	T	G	0.761955	0.13928
rs1190872	miR_127_3p	5062	0.288228	0.562412	0.0484072	11.6184	8.16e-31	0.0298049	2.55e-26	chr14	101069704	+	unknown	chr14	101349372	101349393	+	hsa-miR-127-3p	cis	hsa-mir-127	Intergenic	G	A	0.719259	0.9409
rs6122009	miR_133a	5156	0.230522	1.66098	0.142979	11.6169	8.16e-31	0.0281112	2.55e-26	chr20	61161749	-	intron,near-gene-5	chr20	61162177	61162198	+	hsa-miR-133a	cis	hsa-mir-133a-2	intron,3UTR	C	T	0.732651	0.16201
rs6062248	miR_133a	5156	0.230983	1.70836	0.147059	11.6168	8.17e-31	0.0281028	2.55e-26	chr20	61162723	-	intron	chr20	61162177	61162198	+	hsa-miR-133a	cis	hsa-mir-133a-2	intron,3UTR	C	G	0.760993	0.1795
rs6143046	miR_133a	5156	0.23121	1.73149	0.149052	11.6167	8.19e-31	0.0280979	2.55e-26	chr20	61164277	-	intron	chr20	61162177	61162198	+	hsa-miR-133a	cis	hsa-mir-133a-2	intron,3UTR	G	A	0.748703	0.1607
rs11699886	miR_133a	5156	0.230907	1.69953	0.146318	11.6153	8.32e-31	0.0280992	2.58e-26	chr20	61162701	-	intron,near-gene-3	chr20	61162177	61162198	+	hsa-miR-133a	cis	hsa-mir-133a-2	intron,3UTR	C	T	0.766476	0.16658
rs11698727	miR_133a	5156	0.231423	1.75392	0.151007	11.6148	8.36e-31	0.0280907	2.59e-26	chr20	61164753	-	intron	chr20	61162177	61162198	+	hsa-miR-133a	cis	hsa-mir-133a-2	intron,3UTR	C	T	0.768045	0.15951
rs13040566	miR_133a	5156	0.23077	1.68529	0.145106	11.6142	8.42e-31	0.0280958	2.6e-26	chr20	61162037	-	intron,near-gene-5	chr20	61162177	61162198	+	hsa-miR-133a	cis	hsa-mir-133a-2	intron,3UTR	G	A	0.770073	0.17942
rs34948866	miR_133a	5156	0.231007	1.71009	0.147249	11.6136	8.48e-31	0.0280918	2.61e-26	chr20	61163003	+	intron	chr20	61162177	61162198	+	hsa-miR-133a	cis	hsa-mir-133a-2	intron,3UTR	A	T	0.769833	0.17143
rs7263047	miR_133a	5156	0.23011	1.62207	0.139677	11.613	8.53e-31	0.0280972	2.62e-26	chr20	61160673	-	intron,near-gene-5	chr20	61162177	61162198	+	hsa-miR-133a	cis	hsa-mir-133a-2	intron,3UTR	C	T	0.754279	0.16172
rs1888581	miR_127_3p	5062	0.262897	0.605651	0.052147	11.6143	8.55e-31	0.0292083	2.62e-26	chr14	101042715	-	unknown	chr14	101349372	101349393	+	hsa-miR-127-3p	cis	hsa-mir-127	Intergenic	A	C	0.746778	0.93951
rs4900471	miR_409_3p	5252	0.276807	0.510304	0.0439891	11.6007	9.67e-31	0.0286611	2.96e-26	chr14	101162047	+	unknown	chr14	101531683	101531704	+	hsa-miR-409-3p	cis	hsa-mir-409	Intergenic	G	A	0.303307	0.88379
rs1190857	miR_127_3p	5062	0.288006	0.559764	0.0482688	11.5968	1.04e-30	0.0296992	3.18e-26	chr14	101066354	+	unknown	chr14	101349372	101349393	+	hsa-miR-127-3p	cis	hsa-mir-127	Intergenic	T	G	0.720297	0.93891
rs4243729	miR_127_3p	5062	0.288027	0.55964	0.0482604	11.5963	1.05e-30	0.0296976	3.2e-26	chr14	101066656	+	unknown	chr14	101349372	101349393	+	hsa-miR-127-3p	cis	hsa-mir-127	Intergenic	A	C	0.304594	0.9686
rs1190862	miR_127_3p	5062	0.28806	0.559406	0.0482484	11.5943	1.07e-30	0.0296893	3.26e-26	chr14	101067773	+	unknown	chr14	101349372	101349393	+	hsa-miR-127-3p	cis	hsa-mir-127	Intergenic	G	T	0.70889	0.99734
rs7155375	miR_654_5p	4232	0.312046	0.769297	0.066295	11.6042	1.14e-30	0.0326514	3.46e-26	chr14	101188731	+	unknown	chr14	101506571	101506592	+	hsa-miR-654-5p	cis	hsa-mir-654	Intergenic	C	T	0.662528	0.58985
rs12435171	miR_668	4686	0.317767	0.699563	0.0603389	11.5939	1.16e-30	0.0316445	3.51e-26	chr14	101155220	+	unknown	chr14	101521637	101521659	+	hsa-miR-668	cis	hsa-mir-668	Intergenic	G	A	0.300614	0.88659
rs11768895	miR_339_3p	5193	0.160706	-0.591056	0.0510675	-11.574	1.32e-30	0.0255935	3.99e-26	chr7	1063691	+	intron,near-gene-5	chr7	1062591	1062613	-	hsa-miR-339-3p	cis	hsa-mir-339	intron	T	C	0.816086	0.90325
rs10252404	miR_339_3p	5193	0.160867	-0.573064	0.0496444	-11.5434	1.87e-30	0.0256788	5.64e-26	chr7	1209607	+	unknown	chr7	1062591	1062613	-	hsa-miR-339-3p	cis	hsa-mir-339	intron	C	A	0.835491	0.85458
rs1190867	miR_127_3p	5062	0.30196	0.566796	0.049125	11.5378	2.04e-30	0.0292563	6.14e-26	chr14	101069135	+	unknown	chr14	101349372	101349393	+	hsa-miR-127-3p	cis	hsa-mir-127	Intergenic	T	G	0.712118	0.91807
rs10130354	miR_127_3p	5062	0.100727	0.981902	0.0851133	11.5364	2.07e-30	0.0262285	6.22e-26	chr14	101149511	+	unknown	chr14	101349372	101349393	+	hsa-miR-127-3p	cis	hsa-mir-127	Intergenic	C	T	0.901762	0.77206
rs10256720	miR_339_3p	5193	0.161021	-0.574183	0.0498068	-11.5282	2.22e-30	0.0256107	6.65e-26	chr7	1210825	+	unknown	chr7	1062591	1062613	-	hsa-miR-339-3p	cis	hsa-mir-339	intron	C	G	0.842814	0.81485
rs28421549	miR_127_3p	5062	0.0760119	1.08187	0.0938474	11.5279	2.28e-30	0.0272319	6.82e-26	chr14	101158232	+	unknown	chr14	101349372	101349393	+	hsa-miR-127-3p	cis	hsa-mir-127	Intergenic	C	T	0.917991	0.72262
rs35799850	miR_127_3p	5062	0.0760693	1.0807	0.0937658	11.5255	2.34e-30	0.0272181	6.98e-26	chr14	101156850	+	unknown	chr14	101349372	101349393	+	hsa-miR-127-3p	cis	hsa-mir-127	Intergenic	C	T	0.915928	0.71414
rs4905994	miR_668	4686	0.296474	0.694227	0.0602249	11.5273	2.46e-30	0.030847	7.32e-26	chr14	101154072	+	unknown	chr14	101521637	101521659	+	hsa-miR-668	cis	hsa-mir-668	Intergenic	C	T	0.709729	0.84574
rs12147845	miR_127_3p	5062	0.0741924	1.12769	0.0980056	11.5064	2.91e-30	0.0258536	8.65e-26	chr14	101144596	+	unknown	chr14	101349372	101349393	+	hsa-miR-127-3p	cis	hsa-mir-127	Intergenic	C	T	0.886538	0.92029
rs13189985	miR_218_5p	5155	0.131039	-0.909516	0.0791601	-11.4896	3.46e-30	0.0247585	1.03e-25	chr5	168293758	+	intron	chr5	168195216	168195236	-	hsa-miR-218-5p	cis	hsa-mir-218-2	intron	A	G	0.877758	0.96528
rs4905999	miR_370	4573	0.1215	1.07123	0.0932157	11.492	3.75e-30	0.0299699	1.11e-25	chr14	101184139	+	unknown	chr14	101377523	101377544	+	hsa-miR-370	cis	hsa-mir-370	Intergenic	G	A	0.816917	0.87425
rs7149242	miR_409_3p	5252	0.274087	0.500135	0.0435689	11.4792	3.83e-30	0.0281132	1.13e-25	chr14	101159416	+	unknown	chr14	101531683	101531704	+	hsa-miR-409-3p	cis	hsa-mir-409	Intergenic	G	T	0.732816	0.99887
rs9671394	miR_543	4662	0.251431	0.607035	0.0528675	11.4822	4.11e-30	0.0306639	1.21e-25	chr14	101159674	+	unknown	chr14	101498370	101498391	+	hsa-miR-543	cis	hsa-mir-543	Intergenic	T	C	0.734993	0.99258
rs34409228	miR_339_3p	5193	0.109716	-0.751166	0.0655961	-11.4514	5.29e-30	0.0252473	1.56e-25	chr7	1102674	+	intron	chr7	1062591	1062613	-	hsa-miR-339-3p	cis	hsa-mir-339	intron	C	T	0.874848	0.70258
rs12893790	miR_668	4686	0.167717	0.816379	0.0712534	11.4574	5.4e-30	0.0314274	1.58e-25	chr14	101178804	+	unknown	chr14	101521637	101521659	+	hsa-miR-668	cis	hsa-mir-668	Intergenic	G	C	0.816062	0.97523
rs12434496	miR_668	4686	0.16773	0.81625	0.071246	11.4568	5.44e-30	0.0314253	1.59e-25	chr14	101179222	+	unknown	chr14	101521637	101521659	+	hsa-miR-668	cis	hsa-mir-668	Intergenic	G	A	0.81957	0.99779
rs7144997	miR_127_3p	5062	0.0771277	1.05579	0.0922306	11.4473	5.66e-30	0.0268711	1.65e-25	chr14	101155432	+	unknown	chr14	101349372	101349393	+	hsa-miR-127-3p	cis	hsa-mir-127	Intergenic	A	G	0.912985	0.69918
rs7152943	miR_127_3p	5062	0.0733844	1.15628	0.101117	11.4351	6.49e-30	0.0268729	1.89e-25	chr14	101174159	+	unknown	chr14	101349372	101349393	+	hsa-miR-127-3p	cis	hsa-mir-127	Intergenic	C	T	0.924028	0.6918
rs7142683	miR_409_3p	5252	0.265061	0.511674	0.0447579	11.432	6.52e-30	0.0277372	1.9e-25	chr14	101158882	+	unknown	chr14	101531683	101531704	+	hsa-miR-409-3p	cis	hsa-mir-409	Intergenic	G	A	0.731839	0.99353
rs10141715	miR_127_3p	5062	0.073095	1.16214	0.101673	11.4301	6.86e-30	0.0268119	1.99e-25	chr14	101172687	+	unknown	chr14	101349372	101349393	+	hsa-miR-127-3p	cis	hsa-mir-127	Intergenic	G	T	0.924514	0.6882
rs6575794	miR_127_3p	5062	0.264901	0.590138	0.0517094	11.4126	8.36e-30	0.028144	2.42e-25	chr14	101039724	+	unknown	chr14	101349372	101349393	+	hsa-miR-127-3p	cis	hsa-mir-127	Intergenic	C	T	0.743318	0.95346
rs10252234	miR_339_3p	5193	0.216955	-0.496292	0.0434961	-11.41	8.42e-30	0.025171	2.43e-25	chr7	1114381	+	intron	chr7	1062591	1062613	-	hsa-miR-339-3p	cis	hsa-mir-339	intron	C	T	0.746283	0.93033
rs12421957	miR_125b_5p	5225	0.06571	-1.49332	0.131048	-11.3952	9.89e-30	0.0272251	2.85e-25	chr11	122555668	+	intron	chr11	121970517	121970538	-	hsa-miR-125b-5p	cis	hsa-mir-125b-1	Intergenic	A	G	0.939497	0.49211
rs12421957	miR_100_5p	3502	0.0798579	-2.43388	0.213008	-11.4262	1.03e-29	0.0383991	2.97e-25	chr11	122555668	+	intron	chr11	122022983	122023004	-	hsa-miR-100-5p	cis	hsa-mir-100	Intergenic	A	G	0.939497	0.49211
rs1555405	miR_668	4686	0.219482	0.780845	0.0685031	11.3987	1.04e-29	0.0295913	2.99e-25	chr14	101176769	+	unknown	chr14	101521637	101521659	+	hsa-miR-668	cis	hsa-mir-668	Intergenic	G	A	0.756386	0.82411
rs11849489	miR_127_3p	5062	0.264588	0.588406	0.0516546	11.3912	1.06e-29	0.0280336	3.04e-25	chr14	101037762	+	near-gene-5	chr14	101349372	101349393	+	hsa-miR-127-3p	cis	hsa-mir-127	Intergenic	C	G	0.744681	0.96661
rs6062242	miR_133a	5156	0.207574	1.99812	0.175434	11.3896	1.06e-29	0.0271714	3.04e-25	chr20	61165672	-	intron	chr20	61162177	61162198	+	hsa-miR-133a	cis	hsa-mir-133a-2	intron,3UTR	C	T	0.720472	0.1413
rs9364167	miR_30a_3p	1015	0.137947	-1.4924	0.127864	-11.6718	1.28e-29	0.115764	3.66e-25	chr6	72107622	+	unknown	chr6	72113257	72113278	-	hsa-miR-30a-3p	cis	hsa-mir-30a	intron	G	A	0.944331	0.99355
rs9364166	miR_30a_3p	1015	0.13803	-1.49115	0.127795	-11.6682	1.33e-29	0.115705	3.79e-25	chr6	72106622	+	unknown	chr6	72113257	72113278	-	hsa-miR-30a-3p	cis	hsa-mir-30a	intron	C	T	0.94426	0.99784
rs4900471	miR_543	4662	0.264431	0.586323	0.0515407	11.3759	1.35e-29	0.0297745	3.84e-25	chr14	101162047	+	unknown	chr14	101498370	101498391	+	hsa-miR-543	cis	hsa-mir-543	Intergenic	G	A	0.303307	0.88379
rs9351810	miR_30a_3p	1015	0.137891	-1.49299	0.127997	-11.6642	1.38e-29	0.115644	3.91e-25	chr6	72103444	+	unknown	chr6	72113257	72113278	-	hsa-miR-30a-3p	cis	hsa-mir-30a	intron	C	T	0.943867	0.98123
rs9364165	miR_30a_3p	1015	0.137898	-1.49295	0.127988	-11.6648	1.38e-29	0.115654	3.91e-25	chr6	72104179	+	unknown	chr6	72113257	72113278	-	hsa-miR-30a-3p	cis	hsa-mir-30a	intron	C	T	0.94395	0.98399
rs2776544	miR_127_3p	5062	0.391759	0.647154	0.0569335	11.3668	1.39e-29	0.0279833	3.93e-25	chr14	101054029	-	unknown	chr14	101349372	101349393	+	hsa-miR-127-3p	cis	hsa-mir-127	Intergenic	T	G	0.380464	0.67589
rs11620937	miR_668	4686	0.289229	0.6631	0.058422	11.3502	1.79e-29	0.0299569	5.05e-25	chr14	101151012	+	unknown	chr14	101521637	101521659	+	hsa-miR-668	cis	hsa-mir-668	Intergenic	C	G	0.30695	0.99831
rs12897601	miR_668	4686	0.174268	0.817539	0.0721054	11.3381	2.05e-29	0.030855	5.77e-25	chr14	101182284	+	unknown	chr14	101521637	101521659	+	hsa-miR-668	cis	hsa-mir-668	Intergenic	T	C	0.81554	0.94364
rs12147008	miR_654_5p	4232	0.250639	0.793231	0.0700143	11.3296	2.47e-29	0.0308258	6.94e-25	chr14	101186175	+	unknown	chr14	101506571	101506592	+	hsa-miR-654-5p	cis	hsa-mir-654	Intergenic	T	C	0.79437	0.59968
rs7115089	miR_100_5p	3502	0.408164	-1.04344	0.0920056	-11.3411	2.65e-29	0.0409832	7.43e-25	chr11	122530591	+	intron	chr11	122022983	122023004	-	hsa-miR-100-5p	cis	hsa-mir-100	Intergenic	C	G	0.624376	0.97912
rs4905999	miR_409_3p	5252	0.130475	0.781505	0.0692626	11.2832	3.44e-29	0.0284625	9.63e-25	chr14	101184139	+	unknown	chr14	101531683	101531704	+	hsa-miR-409-3p	cis	hsa-mir-409	Intergenic	G	A	0.816917	0.87425
rs4905974	miR_127_3p	5062	0.409814	0.635064	0.0562956	11.2809	3.63e-29	0.0274634	1.01e-24	chr14	101055232	+	unknown	chr14	101349372	101349393	+	hsa-miR-127-3p	cis	hsa-mir-127	Intergenic	C	T	0.382209	0.69501
rs1562821	miR_125b_5p	5225	0.158386	0.761604	0.0675355	11.2771	3.69e-29	0.0248472	1.03e-24	chr11	122404025	+	unknown	chr11	121970517	121970538	-	hsa-miR-125b-5p	cis	hsa-mir-125b-1	Intergenic	C	T	0.841941	0.99846
rs10502250	miR_125b_5p	5225	0.158307	0.760542	0.0674665	11.2729	3.87e-29	0.0248301	1.08e-24	chr11	122403463	-	unknown	chr11	121970517	121970538	-	hsa-miR-125b-5p	cis	hsa-mir-125b-1	Intergenic	A	G	0.841986	0.99992
rs12883220	miR_127_3p	5062	0.413544	0.648877	0.0575907	11.267	4.23e-29	0.0274334	1.17e-24	chr14	101051193	+	unknown	chr14	101349372	101349393	+	hsa-miR-127-3p	cis	hsa-mir-127	Intergenic	G	T	0.397749	0.68131
rs17577580	miR_668	4686	0.146203	1.21129	0.107568	11.2606	4.83e-29	0.0302338	1.34e-24	chr14	101189205	+	unknown	chr14	101521637	101521659	+	hsa-miR-668	cis	hsa-mir-668	Intergenic	C	T	0.853223	0.53176
rs6575797	miR_127_3p	5062	0.0276062	-7.57698	0.673391	-11.252	5e-29	0.027727	1.38e-24	chr14	101185073	+	unknown	chr14	101349372	101349393	+	hsa-miR-127-3p	cis	hsa-mir-127	Intergenic	A	T	0.9122	0.67807
rs6589936	miR_100_5p	3502	0.438961	-1.04024	0.0922536	-11.2759	5.43e-29	0.0403551	1.5e-24	chr11	122500846	+	unknown	chr11	122022983	122023004	-	hsa-miR-100-5p	cis	hsa-mir-100	Intergenic	C	A	0.614684	0.95442
rs8022367	miR_543	4662	0.273167	0.97846	0.0870838	11.2358	6.38e-29	0.0287528	1.76e-24	chr14	101189457	+	unknown	chr14	101498370	101498391	+	hsa-miR-543	cis	hsa-mir-543	Intergenic	T	A	0.667306	0.26737
rs10151519	miR_127_3p	5062	0.1925	0.653185	0.0581686	11.2292	6.43e-29	0.0268551	1.77e-24	chr14	101175798	+	unknown	chr14	101349372	101349393	+	hsa-miR-127-3p	cis	hsa-mir-127	Intergenic	G	A	0.817391	0.87475
rs8020868	miR_409_3p	5252	0.257775	0.54727	0.0487686	11.2218	6.79e-29	0.0265374	1.86e-24	chr14	101166944	+	unknown	chr14	101531683	101531704	+	hsa-miR-409-3p	cis	hsa-mir-409	Intergenic	G	A	0.332751	0.87248
rs10139403	miR_654_5p	4232	0.255464	0.908728	0.0809275	11.2289	7.5e-29	0.0307294	2.05e-24	chr14	101194561	+	intron	chr14	101506571	101506592	+	hsa-miR-654-5p	cis	hsa-mir-654	Intergenic	A	G	0.336712	0.42254
rs10146962	miR_654_5p	4232	0.303647	0.645522	0.0574918	11.2281	7.57e-29	0.0302782	2.07e-24	chr14	101170540	+	unknown	chr14	101506571	101506592	+	hsa-miR-654-5p	cis	hsa-mir-654	Intergenic	C	T	0.332737	0.89625
rs1945391	miR_100_5p	3502	0.418681	-1.0516	0.093513	-11.2455	7.57e-29	0.0407097	2.07e-24	chr11	122520291	+	unknown	chr11	122022983	122023004	-	hsa-miR-100-5p	cis	hsa-mir-100	Intergenic	A	T	0.605628	0.93304
rs10275401	miR_339_3p	5193	0.171887	-0.543083	0.0484489	-11.2094	7.84e-29	0.0242364	2.13e-24	chr7	1213943	+	unknown	chr7	1062591	1062613	-	hsa-miR-339-3p	cis	hsa-mir-339	intron	A	C	0.836723	0.79415
rs17653848	miR_409_3p	5252	0.12397	0.832533	0.0743318	11.2002	8.61e-29	0.0268782	2.34e-24	chr14	101102059	+	unknown	chr14	101531683	101531704	+	hsa-miR-409-3p	cis	hsa-mir-409	Intergenic	A	T	0.885571	0.67421
rs17577580	miR_543	4662	0.14699	0.999723	0.0893805	11.185	1.12e-28	0.0291704	3.04e-24	chr14	101189205	+	unknown	chr14	101498370	101498391	+	hsa-miR-543	cis	hsa-mir-543	Intergenic	C	T	0.853223	0.53176
rs11750130	miR_1303	3812	0.410807	-0.551737	0.0492598	-11.2006	1.13e-28	0.0330374	3.06e-24	chr5	154020584	+	unknown	chr5	154065387	154065408	+	hsa-miR-1303	cis	hsa-mir-1303	Intergenic	A	G	0.626657	0.70324
rs7149242	miR_543	4662	0.261648	0.571069	0.0510724	11.1815	1.16e-28	0.0288462	3.13e-24	chr14	101159416	+	unknown	chr14	101498370	101498391	+	hsa-miR-543	cis	hsa-mir-543	Intergenic	G	T	0.732816	0.99887
rs9346470	miR_30a_3p	1015	0.136073	-1.49134	0.130611	-11.4182	1.73e-28	0.112131	4.66e-24	chr6	72136315	+	unknown	chr6	72113257	72113278	-	hsa-miR-30a-3p	cis	hsa-mir-30a	intron	T	C	0.944637	0.99993
rs7127978	miR_100_5p	3502	0.417708	-1.02087	0.0914	-11.1692	1.74e-28	0.0403371	4.68e-24	chr11	122526501	+	untranslated-5	chr11	122022983	122023004	-	hsa-miR-100-5p	cis	hsa-mir-100	Intergenic	A	C	0.634019	0.93954
rs11606532	miR_100_5p	3502	0.427859	-1.03152	0.0924716	-11.155	2.03e-28	0.0404801	5.45e-24	chr11	122535611	+	intron	chr11	122022983	122023004	-	hsa-miR-100-5p	cis	hsa-mir-100	Intergenic	G	A	0.638702	0.97057
rs34700576	miR_370	4573	0.0963668	1.10618	0.0995299	11.114	2.47e-28	0.0287124	6.62e-24	chr14	101173484	+	unknown	chr14	101377523	101377544	+	hsa-miR-370	cis	hsa-mir-370	Intergenic	C	T	0.895055	0.7477
rs4724725	miR_339_3p	5193	0.162728	-0.568098	0.0511635	-11.1036	2.51e-28	0.0238084	6.71e-24	chr7	1214751	+	unknown	chr7	1062591	1062613	-	hsa-miR-339-3p	cis	hsa-mir-339	intron	G	A	0.840098	0.78078
rs4905998	miR_382_5p	4342	0.308593	0.6675	0.0600571	11.1144	2.57e-28	0.0295543	6.86e-24	chr14	101181781	+	unknown	chr14	101520653	101520674	+	hsa-miR-382-5p	cis	hsa-mir-382	Intergenic	A	G	0.327036	0.89065
rs10266519	miR_339_5p	5216	0.172155	-0.576652	0.0519479	-11.1006	2.58e-28	0.0233552	6.87e-24	chr7	1142977	+	intron	chr7	1062626	1062648	-	hsa-miR-339-5p	cis	hsa-mir-339	intron	C	T	0.819789	0.90441
rs7155375	miR_382_5p	4342	0.314582	0.767474	0.0690785	11.1102	2.69e-28	0.029612	7.15e-24	chr14	101188731	+	unknown	chr14	101520653	101520674	+	hsa-miR-382-5p	cis	hsa-mir-382	Intergenic	C	T	0.662528	0.58985
rs7140792	miR_370	4573	0.0962645	1.10657	0.0997203	11.0967	2.98e-28	0.0286171	7.91e-24	chr14	101172183	+	unknown	chr14	101377523	101377544	+	hsa-miR-370	cis	hsa-mir-370	Intergenic	C	T	0.889586	0.70642
rs10265736	miR_339_5p	5216	0.175653	-0.568603	0.0514127	-11.0596	4.04e-28	0.0232208	1.07e-23	chr7	1172465	+	intron	chr7	1062626	1062648	-	hsa-miR-339-5p	cis	hsa-mir-339	intron	C	T	0.825761	0.88497
rs10265758	miR_339_5p	5216	0.175651	-0.568575	0.05141	-11.0596	4.04e-28	0.023221	1.07e-23	chr7	1172518	+	intron	chr7	1062626	1062648	-	hsa-miR-339-5p	cis	hsa-mir-339	intron	C	T	0.823914	0.8904
rs7142683	miR_543	4662	0.253056	0.580934	0.052506	11.0641	4.18e-28	0.0282782	1.1e-23	chr14	101158882	+	unknown	chr14	101498370	101498391	+	hsa-miR-543	cis	hsa-mir-543	Intergenic	G	A	0.731839	0.99353
rs7103563	miR_100_5p	3502	0.154598	-1.36855	0.123688	-11.0646	5.4e-28	0.0370413	1.42e-23	chr11	122462636	+	unknown	chr11	122022983	122023004	-	hsa-miR-100-5p	cis	hsa-mir-100	Intergenic	A	G	0.863877	0.99509
rs12882815	miR_382_5p	4342	0.287409	0.658022	0.0597084	11.0206	7.1e-28	0.0292352	1.87e-23	chr14	101183142	+	unknown	chr14	101520653	101520674	+	hsa-miR-382-5p	cis	hsa-mir-382	Intergenic	C	G	0.333039	0.86735
rs10892875	miR_100_5p	3502	0.418642	-1.00391	0.0910022	-11.0317	7.69e-28	0.0395812	2.02e-23	chr11	122537421	+	intron	chr11	122022983	122023004	-	hsa-miR-100-5p	cis	hsa-mir-100	Intergenic	A	G	0.617655	0.97339
rs28685743	miR_339_5p	5216	0.175823	-0.564651	0.0513406	-10.9981	7.88e-28	0.023043	2.06e-23	chr7	1197736	+	intron	chr7	1062626	1062648	-	hsa-miR-339-5p	cis	hsa-mir-339	intron	C	T	0.826701	0.93206
rs1190876	miR_127_3p	5062	0.355936	0.609396	0.0554128	10.9974	8.11e-28	0.0272126	2.12e-23	chr14	101071592	+	unknown	chr14	101349372	101349393	+	hsa-miR-127-3p	cis	hsa-mir-127	Intergenic	A	T	0.359925	0.68739
rs7124225	miR_125b_5p	5225	0.277949	0.633296	0.0575982	10.9951	8.13e-28	0.0233066	2.12e-23	chr11	122450147	+	unknown	chr11	121970517	121970538	-	hsa-miR-125b-5p	cis	hsa-mir-125b-1	Intergenic	G	T	0.691576	0.96974
rs17577779	miR_127_3p	5062	0.479665	0.643348	0.0585132	10.9949	8.33e-28	0.0267314	2.17e-23	chr14	101200445	+	intron	chr14	101349372	101349393	+	hsa-miR-127-3p	cis	hsa-mir-127	Intergenic	C	T	0.552536	0.56112
rs8012970	miR_654_5p	4232	0.283177	0.669006	0.0608092	11.0017	8.9e-28	0.0289114	2.31e-23	chr14	101168491	+	unknown	chr14	101506571	101506592	+	hsa-miR-654-5p	cis	hsa-mir-654	Intergenic	T	C	0.371575	0.78526
rs1133122	miR_339_5p	5216	0.17539	-0.557995	0.0507984	-10.9845	9.13e-28	0.0229447	2.37e-23	chr7	1192572	-	untranslated-3	chr7	1062626	1062648	-	hsa-miR-339-5p	cis	hsa-mir-339	intron	C	A	0.821349	0.99933
rs28483034	miR_339_5p	5216	0.185486	-0.571399	0.0520315	-10.9818	9.4e-28	0.0229023	2.43e-23	chr7	1170171	+	intron	chr7	1062626	1062648	-	hsa-miR-339-5p	cis	hsa-mir-339	intron	C	A	0.823079	0.86677
rs7932357	miR_100_5p	3502	0.403663	-1.03018	0.0935505	-11.012	9.51e-28	0.0393136	2.46e-23	chr11	122533079	+	intron	chr11	122022983	122023004	-	hsa-miR-100-5p	cis	hsa-mir-100	Intergenic	T	C	0.624308	0.98524
rs6575791	miR_127_3p	5062	0.253511	0.619587	0.056433	10.9792	9.88e-28	0.0260397	2.55e-23	chr14	101029203	+	intron	chr14	101349372	101349393	+	hsa-miR-127-3p	cis	hsa-mir-127	Intergenic	G	A	0.718807	0.90874
rs10136158	miR_127_3p	5062	0.33881	0.713838	0.0650297	10.9771	1.01e-27	0.0273496	2.6e-23	chr14	101077250	+	unknown	chr14	101349372	101349393	+	hsa-miR-127-3p	cis	hsa-mir-127	Intergenic	C	A	0.366019	0.6297
rs732565	miR_127_3p	5062	0.338788	0.713667	0.0650196	10.9762	1.02e-27	0.027345	2.62e-23	chr14	101076839	-	unknown	chr14	101349372	101349393	+	hsa-miR-127-3p	cis	hsa-mir-127	Intergenic	G	A	0.372605	0.63251
rs12436130	miR_127_3p	5062	0.268348	0.56815	0.0517785	10.9727	1.06e-27	0.0260322	2.72e-23	chr14	101031036	+	intron	chr14	101349372	101349393	+	hsa-miR-127-3p	cis	hsa-mir-127	Intergenic	C	T	0.733407	0.97783
rs12881545	miR_382_5p	4342	0.274881	0.671761	0.0611616	10.9834	1.06e-27	0.028598	2.72e-23	chr14	101176212	+	unknown	chr14	101520653	101520674	+	hsa-miR-382-5p	cis	hsa-mir-382	Intergenic	G	C	0.386125	0.74041
rs7154024	miR_127_3p	5062	0.268172	0.566366	0.0516484	10.9658	1.14e-27	0.0259944	2.91e-23	chr14	101031710	+	intron	chr14	101349372	101349393	+	hsa-miR-127-3p	cis	hsa-mir-127	Intergenic	G	T	0.733909	0.98335
rs10144381	miR_654_5p	4232	0.223187	0.735987	0.0671	10.9685	1.27e-27	0.0291237	3.24e-23	chr14	101173297	+	unknown	chr14	101506571	101506592	+	hsa-miR-654-5p	cis	hsa-mir-654	Intergenic	T	C	0.32696	0.88931
rs2370756	miR_100_5p	3502	0.113318	1.63975	0.149338	10.9801	1.34e-27	0.0361599	3.41e-23	chr11	122460155	+	unknown	chr11	122022983	122023004	-	hsa-miR-100-5p	cis	hsa-mir-100	Intergenic	G	A	0.85948	0.96099
rs11740962	miR_1303	3812	0.0720746	-1.12914	0.102943	-10.9686	1.39e-27	0.0335927	3.53e-23	chr5	154017722	+	unknown	chr5	154065387	154065408	+	hsa-miR-1303	cis	hsa-mir-1303	Intergenic	G	A	0.848747	0.99026
rs10257426	miR_339_3p	5193	0.193369	-0.532298	0.0486715	-10.9365	1.54e-27	0.0229927	3.9e-23	chr7	1213694	+	unknown	chr7	1062591	1062613	-	hsa-miR-339-3p	cis	hsa-mir-339	intron	G	A	0.819278	0.78435
rs7494274	miR_127_3p	5062	0.406956	0.637881	0.0583191	10.9378	1.54e-27	0.0259	3.9e-23	chr14	101044690	+	unknown	chr14	101349372	101349393	+	hsa-miR-127-3p	cis	hsa-mir-127	Intergenic	G	A	0.371997	0.6777
rs7493101	miR_127_3p	5062	0.406984	0.637825	0.0583167	10.9373	1.55e-27	0.025899	3.91e-23	chr14	101046043	+	unknown	chr14	101349372	101349393	+	hsa-miR-127-3p	cis	hsa-mir-127	Intergenic	A	G	0.393944	0.67848
rs28522260	miR_339_5p	5216	0.185117	-0.563105	0.0515215	-10.9295	1.65e-27	0.0227175	4.16e-23	chr7	1183964	+	unknown	chr7	1062626	1062648	-	hsa-miR-339-5p	cis	hsa-mir-339	intron	C	A	0.819335	0.93121
rs7930518	miR_100_5p	3502	0.421126	-0.995513	0.0908693	-10.9554	1.74e-27	0.0389627	4.38e-23	chr11	122523596	+	unknown	chr11	122022983	122023004	-	hsa-miR-100-5p	cis	hsa-mir-100	Intergenic	G	A	0.613742	0.94927
rs12881760	miR_382_5p	4342	0.284541	0.650273	0.0595079	10.9275	1.93e-27	0.0286365	4.85e-23	chr14	101176335	+	unknown	chr14	101520653	101520674	+	hsa-miR-382-5p	cis	hsa-mir-382	Intergenic	G	C	0.366735	0.79541
rs11768486	miR_339_5p	5216	0.141118	-0.664636	0.0609101	-10.9118	2e-27	0.0225925	5.01e-23	chr7	1101290	+	intron	chr7	1062626	1062648	-	hsa-miR-339-5p	cis	hsa-mir-339	intron	C	A	0.838218	0.94809
rs12418320	miR_100_5p	3502	0.41878	-0.990536	0.0905232	-10.9423	2e-27	0.0387536	5.01e-23	chr11	122528870	+	intron	chr11	122022983	122023004	-	hsa-miR-100-5p	cis	hsa-mir-100	Intergenic	C	T	0.6394	0.94826
rs7128198	miR_100_5p	3502	0.421156	-0.993239	0.0907834	-10.9408	2.04e-27	0.0388742	5.09e-23	chr11	122526601	+	untranslated-5	chr11	122022983	122023004	-	hsa-miR-100-5p	cis	hsa-mir-100	Intergenic	C	T	0.637404	0.95068
rs10750217	miR_100_5p	3502	0.418784	-0.990157	0.090506	-10.9402	2.05e-27	0.0387449	5.11e-23	chr11	122531574	+	intron	chr11	122022983	122023004	-	hsa-miR-100-5p	cis	hsa-mir-100	Intergenic	A	G	0.623975	0.98234
rs7129071	miR_100_5p	3502	0.421158	-0.99309	0.0907792	-10.9396	2.06e-27	0.0388667	5.13e-23	chr11	122527120	+	intron	chr11	122022983	122023004	-	hsa-miR-100-5p	cis	hsa-mir-100	Intergenic	G	A	0.633575	0.91765
rs11601869	miR_100_5p	3502	0.421168	-0.992588	0.0907586	-10.9366	2.13e-27	0.0388462	5.29e-23	chr11	122528023	+	intron	chr11	122022983	122023004	-	hsa-miR-100-5p	cis	hsa-mir-100	Intergenic	G	A	0.638123	0.9496
rs7153876	miR_127_3p	5062	0.349132	0.720531	0.0660717	10.9053	2.19e-27	0.0268843	5.43e-23	chr14	101077424	+	unknown	chr14	101349372	101349393	+	hsa-miR-127-3p	cis	hsa-mir-127	Intergenic	G	A	0.367942	0.62009
rs11605422	miR_100_5p	3502	0.418795	-0.987725	0.0904121	-10.9247	2.42e-27	0.0386483	5.99e-23	chr11	122534190	+	intron	chr11	122022983	122023004	-	hsa-miR-100-5p	cis	hsa-mir-100	Intergenic	C	T	0.639718	0.96165
rs2363286	miR_339_5p	5216	0.158215	-0.583419	0.0535589	-10.893	2.45e-27	0.0224871	6.05e-23	chr7	1091625	-	intron	chr7	1062626	1062648	-	hsa-miR-339-5p	cis	hsa-mir-339	intron	A	G	0.835937	0.99862
rs7117842	miR_100_5p	3502	0.418795	-0.987447	0.0904021	-10.9228	2.46e-27	0.0386366	6.07e-23	chr11	122534504	+	intron	chr11	122022983	122023004	-	hsa-miR-100-5p	cis	hsa-mir-100	Intergenic	T	C	0.626282	0.98104
rs7141210	miR_382_5p	4342	0.307606	0.6694	0.0613894	10.9042	2.48e-27	0.0286165	6.11e-23	chr14	101182470	+	unknown	chr14	101520653	101520674	+	hsa-miR-382-5p	cis	hsa-mir-382	Intergenic	T	C	0.327015	0.88714
rs11770909	miR_339_5p	5216	0.15833	-0.583425	0.0535786	-10.8891	2.55e-27	0.0224684	6.26e-23	chr7	1086716	+	intron	chr7	1062626	1062648	-	hsa-miR-339-5p	cis	hsa-mir-339	intron	G	A	0.838845	0.98112
rs7118212	miR_100_5p	3502	0.418793	-0.986963	0.0903839	-10.9197	2.55e-27	0.0386167	6.26e-23	chr11	122534804	+	intron	chr11	122022983	122023004	-	hsa-miR-100-5p	cis	hsa-mir-100	Intergenic	T	A	0.624671	0.98776
rs11763793	miR_339_5p	5216	0.158685	-0.584189	0.0536543	-10.888	2.58e-27	0.0224764	6.3e-23	chr7	1094342	+	intron	chr7	1062626	1062648	-	hsa-miR-339-5p	cis	hsa-mir-339	intron	A	G	0.838991	0.92367
rs11763835	miR_339_5p	5216	0.158699	-0.584211	0.0536563	-10.888	2.58e-27	0.0224767	6.3e-23	chr7	1094513	+	intron	chr7	1062626	1062648	-	hsa-miR-339-5p	cis	hsa-mir-339	intron	A	G	0.839302	0.92552
rs11764748	miR_339_5p	5216	0.158691	-0.584202	0.053655	-10.8881	2.58e-27	0.0224769	6.3e-23	chr7	1094508	+	intron	chr7	1062626	1062648	-	hsa-miR-339-5p	cis	hsa-mir-339	intron	T	C	0.832906	0.89395
rs7101940	miR_100_5p	3502	0.418793	-0.986784	0.0903763	-10.9186	2.58e-27	0.03861	6.3e-23	chr11	122534810	+	intron	chr11	122022983	122023004	-	hsa-miR-100-5p	cis	hsa-mir-100	Intergenic	A	G	0.624682	0.98786
rs1881123	miR_339_5p	5216	0.158363	-0.583314	0.0535774	-10.8873	2.6e-27	0.0224605	6.32e-23	chr7	1084706	+	intron	chr7	1062626	1062648	-	hsa-miR-339-5p	cis	hsa-mir-339	intron	C	T	0.838511	0.97592
rs1997243	miR_339_5p	5216	0.158397	-0.58329	0.0535787	-10.8866	2.62e-27	0.0224569	6.36e-23	chr7	1083777	+	intron	chr7	1062626	1062648	-	hsa-miR-339-5p	cis	hsa-mir-339	intron	A	G	0.838992	0.9776
rs11766669	miR_339_5p	5216	0.150104	-0.621975	0.0571577	-10.8817	2.76e-27	0.0224241	6.67e-23	chr7	1063593	+	intron,near-gene-5	chr7	1062626	1062648	-	hsa-miR-339-5p	cis	hsa-mir-339	intron	C	T	0.845606	0.89772
rs10892873	miR_100_5p	3502	0.418786	-0.985715	0.0903328	-10.912	2.77e-27	0.0385703	6.68e-23	chr11	122535333	+	intron	chr11	122022983	122023004	-	hsa-miR-100-5p	cis	hsa-mir-100	Intergenic	G	C	0.640192	0.96375
rs10790519	miR_100_5p	3502	0.418784	-0.985407	0.0903221	-10.9099	2.83e-27	0.0385576	6.81e-23	chr11	122535408	+	intron	chr11	122022983	122023004	-	hsa-miR-100-5p	cis	hsa-mir-100	Intergenic	T	C	0.623665	0.99703
rs11763765	miR_339_5p	5216	0.150132	-0.62208	0.0572215	-10.8714	3.09e-27	0.0223835	7.42e-23	chr7	1060510	+	intron	chr7	1062626	1062648	-	hsa-miR-339-5p	cis	hsa-mir-339	intron	C	T	0.841419	0.92245
rs10252404	miR_339_5p	5216	0.161332	-0.600061	0.0552236	-10.866	3.27e-27	0.0225856	7.84e-23	chr7	1209607	+	unknown	chr7	1062626	1062648	-	hsa-miR-339-5p	cis	hsa-mir-339	intron	C	A	0.835491	0.85458
rs12588718	miR_409_3p	5252	0.346787	0.466161	0.0429123	10.8631	3.36e-27	0.0247615	8.05e-23	chr14	101149605	+	unknown	chr14	101531683	101531704	+	hsa-miR-409-3p	cis	hsa-mir-409	Intergenic	G	C	0.315405	0.97486
rs10892869	miR_100_5p	3502	0.439071	-1.00027	0.0918508	-10.8901	3.49e-27	0.038277	8.34e-23	chr11	122510215	+	unknown	chr11	122022983	122023004	-	hsa-miR-100-5p	cis	hsa-mir-100	Intergenic	T	A	0.755796	0.55327
rs11218698	miR_100_5p	3502	0.0748996	2.12634	0.195293	10.888	3.57e-27	0.0366945	8.52e-23	chr11	122452929	+	unknown	chr11	122022983	122023004	-	hsa-miR-100-5p	cis	hsa-mir-100	Intergenic	T	C	0.858116	0.98826
rs7140556	miR_127_3p	5062	0.265023	0.535453	0.0493366	10.8531	3.83e-27	0.0254143	9.12e-23	chr14	101036458	+	near-gene-5	chr14	101349372	101349393	+	hsa-miR-127-3p	cis	hsa-mir-127	Intergenic	C	A	0.733164	0.9981
rs10256720	miR_339_5p	5216	0.161482	-0.601132	0.0554046	-10.8499	3.89e-27	0.0225193	9.25e-23	chr7	1210825	+	unknown	chr7	1062626	1062648	-	hsa-miR-339-5p	cis	hsa-mir-339	intron	C	G	0.842814	0.81485
rs28528096	miR_339_5p	5216	0.158638	-0.584471	0.0538764	-10.8484	3.95e-27	0.0223031	9.38e-23	chr7	1070912	+	intron	chr7	1062626	1062648	-	hsa-miR-339-5p	cis	hsa-mir-339	intron	G	C	0.841521	0.95109
rs28600085	miR_339_5p	5216	0.166013	-0.589704	0.0543602	-10.8481	3.96e-27	0.0223668	9.38e-23	chr7	1169636	+	intron	chr7	1062626	1062648	-	hsa-miR-339-5p	cis	hsa-mir-339	intron	C	T	0.824865	0.88017
rs35483388	miR_100_5p	3502	0.427558	-0.979762	0.0900809	-10.8765	4.04e-27	0.0395291	9.56e-23	chr11	122545146	+	intron	chr11	122022983	122023004	-	hsa-miR-100-5p	cis	hsa-mir-100	Intergenic	C	T	0.606656	0.94012
rs6877043	miR_1303	3812	0.405623	-0.479953	0.0442278	-10.8518	4.84e-27	0.0327431	1.14e-22	chr5	154048367	+	unknown	chr5	154065387	154065408	+	hsa-miR-1303	cis	hsa-mir-1303	Intergenic	C	T	0.399166	0.63503
rs28399710	miR_339_5p	5216	0.158683	-0.585106	0.0540708	-10.8211	5.29e-27	0.0221956	1.25e-22	chr7	1070631	+	intron	chr7	1062626	1062648	-	hsa-miR-339-5p	cis	hsa-mir-339	intron	G	T	0.841458	0.95019
rs28379681	miR_339_5p	5216	0.158692	-0.585123	0.0540798	-10.8196	5.37e-27	0.0221901	1.26e-22	chr7	1070539	+	intron	chr7	1062626	1062648	-	hsa-miR-339-5p	cis	hsa-mir-339	intron	C	T	0.841554	0.95041
rs28460147	miR_339_3p	5193	0.163406	-0.566696	0.0523753	-10.8199	5.37e-27	0.0225483	1.26e-22	chr7	1217192	+	unknown	chr7	1062591	1062613	-	hsa-miR-339-3p	cis	hsa-mir-339	intron	G	A	0.845752	0.73086
rs11768761	miR_339_5p	5216	0.158682	-0.585149	0.0541016	-10.8157	5.6e-27	0.0221747	1.31e-22	chr7	1069807	+	intron	chr7	1062626	1062648	-	hsa-miR-339-5p	cis	hsa-mir-339	intron	A	G	0.841649	0.94879
rs884977	miR_339_5p	5216	0.158681	-0.585338	0.0541798	-10.8036	6.37e-27	0.0221273	1.49e-22	chr7	1066410	+	intron	chr7	1062626	1062648	-	hsa-miR-339-5p	cis	hsa-mir-339	intron	T	C	0.830365	0.90073
rs11766526	miR_339_5p	5216	0.160192	-0.580015	0.0536984	-10.8014	6.53e-27	0.0221629	1.53e-22	chr7	1101433	+	intron	chr7	1062626	1062648	-	hsa-miR-339-5p	cis	hsa-mir-339	intron	G	A	0.843952	0.91793
rs4720486	miR_339_3p	5193	0.23003	-0.448918	0.0415727	-10.7984	6.75e-27	0.0226889	1.58e-22	chr7	1146764	+	intron	chr7	1062591	1062613	-	hsa-miR-339-3p	cis	hsa-mir-339	intron	G	A	0.755656	0.96746
rs11845605	miR_127_3p	5062	0.408757	0.628043	0.0581784	10.7951	7.11e-27	0.0251518	1.66e-22	chr14	101037726	+	near-gene-5	chr14	101349372	101349393	+	hsa-miR-127-3p	cis	hsa-mir-127	Intergenic	C	T	0.395923	0.68753
rs4076891	miR_127_3p	5062	0.408581	0.627777	0.0581715	10.7918	7.36e-27	0.0251319	1.71e-22	chr14	101036824	+	near-gene-5	chr14	101349372	101349393	+	hsa-miR-127-3p	cis	hsa-mir-127	Intergenic	G	A	0.402298	0.70434
rs1190878	miR_409_3p	5252	0.145064	0.759527	0.0703975	10.7891	7.4e-27	0.0249086	1.72e-22	chr14	101072260	+	unknown	chr14	101531683	101531704	+	hsa-miR-409-3p	cis	hsa-mir-409	Intergenic	C	A	0.869287	0.65836
rs10275401	miR_339_5p	5216	0.172296	-0.579469	0.0538681	-10.7572	1.04e-26	0.0221248	2.41e-22	chr7	1213943	+	unknown	chr7	1062626	1062648	-	hsa-miR-339-5p	cis	hsa-mir-339	intron	A	C	0.836723	0.79415
rs11763020	miR_339_5p	5216	0.158771	-0.58664	0.0545975	-10.7448	1.19e-26	0.0218973	2.75e-22	chr7	1060288	+	intron	chr7	1062626	1062648	-	hsa-miR-339-5p	cis	hsa-mir-339	intron	C	T	0.839597	0.90974
rs11218725	miR_100_5p	3502	0.428433	-0.967716	0.0898424	-10.7713	1.23e-26	0.0370438	2.84e-22	chr11	122509237	+	unknown	chr11	122022983	122023004	-	hsa-miR-100-5p	cis	hsa-mir-100	Intergenic	A	G	0.622455	0.97607
rs6951245	miR_339_5p	5216	0.158761	-0.587005	0.054668	-10.7376	1.28e-26	0.0218695	2.95e-22	chr7	1058193	+	intron	chr7	1062626	1062648	-	hsa-miR-339-5p	cis	hsa-mir-339	intron	G	A	0.842931	0.90909
rs6589936	miR_125b_5p	5225	0.399282	-0.554292	0.0516575	-10.7301	1.39e-26	0.0249288	3.2e-22	chr11	122500846	+	unknown	chr11	121970517	121970538	-	hsa-miR-125b-5p	cis	hsa-mir-125b-1	Intergenic	C	A	0.614684	0.95442
rs10750215	miR_100_5p	3502	0.433099	-0.961418	0.0894193	-10.7518	1.5e-26	0.0370597	3.45e-22	chr11	122505344	+	unknown	chr11	122022983	122023004	-	hsa-miR-100-5p	cis	hsa-mir-100	Intergenic	G	T	0.612323	0.98205
rs10750216	miR_100_5p	3502	0.433097	-0.960811	0.089398	-10.7476	1.57e-26	0.0370371	3.6e-22	chr11	122505416	+	unknown	chr11	122022983	122023004	-	hsa-miR-100-5p	cis	hsa-mir-100	Intergenic	G	A	0.612319	0.98221
rs9364164	miR_30a_3p	1015	0.124842	-1.50253	0.137059	-10.9627	1.68e-26	0.103799	3.85e-22	chr6	72100307	+	unknown	chr6	72113257	72113278	-	hsa-miR-30a-3p	cis	hsa-mir-30a	intron	C	T	0.950336	0.89897
rs6575797	miR_543	4662	0.0282358	-7.33133	0.684899	-10.7043	1.97e-26	0.0260076	4.51e-22	chr14	101185073	+	unknown	chr14	101498370	101498391	+	hsa-miR-543	cis	hsa-mir-543	Intergenic	A	T	0.9122	0.67807
rs28379186	miR_370	4573	0.12453	0.990342	0.0925263	10.7034	2.01e-26	0.0263309	4.59e-22	chr14	101168073	+	unknown	chr14	101377523	101377544	+	hsa-miR-370	cis	hsa-mir-370	Intergenic	G	T	0.840057	0.80058
rs6143043	miR_133a	5156	0.240647	1.71713	0.160558	10.6948	2.03e-26	0.0237845	4.63e-22	chr20	61167001	-	intron	chr20	61162177	61162198	+	hsa-miR-133a	cis	hsa-mir-133a-2	intron,3UTR	G	A	0.753494	0.12869
rs6143057	miR_133a	5156	0.241535	1.82637	0.17083	10.6912	2.11e-26	0.0237576	4.8e-22	chr20	61169881	-	unknown	chr20	61162177	61162198	+	hsa-miR-133a	cis	hsa-mir-133a-2	intron,3UTR	C	T	0.749417	0.11562
rs6143058	miR_133a	5156	0.241486	1.8192	0.170176	10.6901	2.14e-26	0.0237497	4.86e-22	chr20	61169732	-	unknown	chr20	61162177	61162198	+	hsa-miR-133a	cis	hsa-mir-133a-2	intron,3UTR	A	G	0.753226	0.11334
rs6143065	miR_133a	5156	0.241284	1.7932	0.167786	10.6874	2.2e-26	0.02375	4.99e-22	chr20	61167517	-	intron	chr20	61162177	61162198	+	hsa-miR-133a	cis	hsa-mir-133a-2	intron,3UTR	C	T	0.771998	0.13671
rs12147008	miR_382_5p	4342	0.253051	0.780695	0.0730003	10.6944	2.3e-26	0.0278227	5.21e-22	chr14	101186175	+	unknown	chr14	101520653	101520674	+	hsa-miR-382-5p	cis	hsa-mir-382	Intergenic	T	C	0.79437	0.59968
rs4724102	miR_339_3p	5193	0.248562	-0.440892	0.0412785	-10.6809	2.34e-26	0.0223224	5.29e-22	chr7	1120571	+	intron	chr7	1062591	1062613	-	hsa-miR-339-3p	cis	hsa-mir-339	intron	G	A	0.754949	0.90811
rs6589938	miR_100_5p	3502	0.433125	-0.954709	0.0892121	-10.7016	2.55e-26	0.036789	5.76e-22	chr11	122506008	+	unknown	chr11	122022983	122023004	-	hsa-miR-100-5p	cis	hsa-mir-100	Intergenic	G	T	0.611183	0.98798
rs6589941	miR_100_5p	3502	0.433208	-0.956426	0.0893949	-10.6989	2.62e-26	0.0368318	5.91e-22	chr11	122519022	+	unknown	chr11	122022983	122023004	-	hsa-miR-100-5p	cis	hsa-mir-100	Intergenic	T	G	0.620246	0.9481
rs6589940	miR_100_5p	3502	0.433201	-0.956213	0.0893803	-10.6983	2.63e-26	0.0368248	5.92e-22	chr11	122518609	+	unknown	chr11	122022983	122023004	-	hsa-miR-100-5p	cis	hsa-mir-100	Intergenic	A	G	0.62209	0.94205
rs6589939	miR_100_5p	3502	0.433201	-0.956031	0.0893702	-10.6974	2.66e-26	0.036818	5.98e-22	chr11	122518525	+	unknown	chr11	122022983	122023004	-	hsa-miR-100-5p	cis	hsa-mir-100	Intergenic	A	G	0.630697	0.93761
rs10790517	miR_100_5p	3502	0.433134	-0.952551	0.0891933	-10.6796	3.2e-26	0.0366807	7.18e-22	chr11	122513555	+	unknown	chr11	122022983	122023004	-	hsa-miR-100-5p	cis	hsa-mir-100	Intergenic	A	T	0.616168	0.96717
rs7952141	miR_100_5p	3502	0.43314	-0.951279	0.0891272	-10.6733	3.42e-26	0.036635	7.66e-22	chr11	122509491	+	unknown	chr11	122022983	122023004	-	hsa-miR-100-5p	cis	hsa-mir-100	Intergenic	G	A	0.601049	0.96504
rs3813451	miR_133a	5156	0.234706	1.99851	0.187737	10.6453	3.43e-26	0.0235654	7.67e-22	chr20	61174490	-	ncRNA	chr20	61162177	61162198	+	hsa-miR-133a	cis	hsa-mir-133a-2	intron,3UTR	T	C	0.71284	0.10866
rs6143053	miR_133a	5156	0.23445	1.95806	0.183964	10.6438	3.48e-26	0.0235697	7.77e-22	chr20	61173047	-	ncRNA	chr20	61162177	61162198	+	hsa-miR-133a	cis	hsa-mir-133a-2	intron,3UTR	G	A	0.755823	0.10838
rs12898185	miR_127_3p	5062	0.349027	0.687262	0.064565	10.6445	3.49e-26	0.0258952	7.78e-22	chr14	101078774	+	unknown	chr14	101349372	101349393	+	hsa-miR-127-3p	cis	hsa-mir-127	Intergenic	T	G	0.377961	0.61806
rs7154135	miR_127_3p	5062	0.349008	0.687176	0.0645572	10.6445	3.5e-26	0.0258967	7.79e-22	chr14	101077741	+	unknown	chr14	101349372	101349393	+	hsa-miR-127-3p	cis	hsa-mir-127	Intergenic	C	A	0.377299	0.61896
rs7123220	miR_100_5p	3502	0.433149	-0.950823	0.0891045	-10.6709	3.51e-26	0.0366169	7.8e-22	chr11	122508163	+	unknown	chr11	122022983	122023004	-	hsa-miR-100-5p	cis	hsa-mir-100	Intergenic	C	T	0.610323	0.99839
rs6122013	miR_133a	5156	0.2348	2.01194	0.18907	10.6412	3.58e-26	0.0235488	7.94e-22	chr20	61174973	-	near-gene-3	chr20	61162177	61162198	+	hsa-miR-133a	cis	hsa-mir-133a-2	intron,3UTR	C	A	0.711293	0.10534
rs6143050	miR_133a	5156	0.234892	2.02466	0.190295	10.6396	3.64e-26	0.0235389	8.06e-22	chr20	61175105	-	near-gene-3	chr20	61162177	61162198	+	hsa-miR-133a	cis	hsa-mir-133a-2	intron,3UTR	G	A	0.746961	0.11118
rs4969524	miR_133a	5156	0.234961	2.0379	0.191555	10.6387	3.67e-26	0.0235356	8.12e-22	chr20	61175451	-	unknown	chr20	61162177	61162198	+	hsa-miR-133a	cis	hsa-mir-133a-2	intron,3UTR	A	G	0.713248	0.1005
rs7493050	miR_127_3p	5062	0.396019	0.651093	0.0612018	10.6385	3.72e-26	0.0245111	8.22e-22	chr14	101037599	+	near-gene-5	chr14	101349372	101349393	+	hsa-miR-127-3p	cis	hsa-mir-127	Intergenic	G	A	0.396238	0.68824
rs28379186	miR_409_3p	5252	0.132288	0.733192	0.0689369	10.6357	3.75e-26	0.0252777	8.27e-22	chr14	101168073	+	unknown	chr14	101531683	101531704	+	hsa-miR-409-3p	cis	hsa-mir-409	Intergenic	G	T	0.840057	0.80058
rs28503365	miR_133a	5156	0.234916	2.02696	0.190571	10.6362	3.77e-26	0.0235287	8.3e-22	chr20	61175158	+	near-gene-3	chr20	61162177	61162198	+	hsa-miR-133a	cis	hsa-mir-133a-2	intron,3UTR	T	C	0.712861	0.10112
rs16880826	miR_30a_3p	1015	0.123899	-1.50903	0.138892	-10.8648	4.39e-26	0.102261	9.65e-22	chr6	72096620	+	unknown	chr6	72113257	72113278	-	hsa-miR-30a-3p	cis	hsa-mir-30a	intron	T	A	0.949925	0.90421
rs9351809	miR_30a_3p	1015	0.123822	-1.50933	0.139029	-10.8562	4.78e-26	0.102125	1.05e-21	chr6	72095974	+	unknown	chr6	72113257	72113278	-	hsa-miR-30a-3p	cis	hsa-mir-30a	intron	A	T	0.951858	0.92843
rs9342834	miR_30a_3p	1015	0.12375	-1.50938	0.139167	-10.8458	5.29e-26	0.10196	1.16e-21	chr6	72094466	+	unknown	chr6	72113257	72113278	-	hsa-miR-30a-3p	cis	hsa-mir-30a	intron	G	T	0.954845	0.91389
rs1190903	miR_127_3p	5062	0.220161	0.556453	0.052475	10.6041	5.34e-26	0.0252578	1.17e-21	chr14	101096414	+	unknown	chr14	101349372	101349393	+	hsa-miR-127-3p	cis	hsa-mir-127	Intergenic	C	T	0.784651	0.95156
rs9354999	miR_30a_3p	1015	0.123728	-1.50947	0.139207	-10.8434	5.42e-26	0.101922	1.18e-21	chr6	72094458	+	unknown	chr6	72113257	72113278	-	hsa-miR-30a-3p	cis	hsa-mir-30a	intron	T	A	0.954553	0.91739
rs11976805	miR_339_3p	5193	0.244109	-0.435895	0.0411275	-10.5986	5.57e-26	0.0218481	1.21e-21	chr7	1138716	+	intron	chr7	1062591	1062613	-	hsa-miR-339-3p	cis	hsa-mir-339	intron	C	T	0.739997	0.97084
rs10146962	miR_382_5p	4342	0.306949	0.635932	0.0599441	10.6087	5.63e-26	0.0270328	1.23e-21	chr14	101170540	+	unknown	chr14	101520653	101520674	+	hsa-miR-382-5p	cis	hsa-mir-382	Intergenic	C	T	0.332737	0.89625
rs10790518	miR_100_5p	3502	0.427811	-0.9616	0.0905069	-10.6246	5.67e-26	0.0368863	1.23e-21	chr11	122520706	+	unknown	chr11	122022983	122023004	-	hsa-miR-100-5p	cis	hsa-mir-100	Intergenic	C	G	0.621132	0.94442
rs1945390	miR_100_5p	3502	0.427791	-0.961526	0.0904994	-10.6247	5.67e-26	0.0368809	1.23e-21	chr11	122520253	+	unknown	chr11	122022983	122023004	-	hsa-miR-100-5p	cis	hsa-mir-100	Intergenic	T	C	0.619963	0.9461
rs7941030	miR_100_5p	3502	0.42782	-0.961548	0.0905114	-10.6235	5.74e-26	0.0368839	1.24e-21	chr11	122522375	+	unknown	chr11	122022983	122023004	-	hsa-miR-100-5p	cis	hsa-mir-100	Intergenic	T	C	0.622597	0.95209
rs10270249	miR_339_3p	5193	0.241107	-0.429188	0.0405079	-10.5952	5.77e-26	0.0218535	1.25e-21	chr7	1151886	+	intron	chr7	1062591	1062613	-	hsa-miR-339-3p	cis	hsa-mir-339	intron	G	T	0.756009	0.98041
rs11761322	miR_339_3p	5193	0.24112	-0.429067	0.0405027	-10.5936	5.87e-26	0.0218467	1.27e-21	chr7	1151657	+	intron	chr7	1062591	1062613	-	hsa-miR-339-3p	cis	hsa-mir-339	intron	A	G	0.754766	0.97651
rs911324	miR_127_3p	5062	0.355673	0.684964	0.0646617	10.593	5.99e-26	0.0258711	1.29e-21	chr14	101083958	+	unknown	chr14	101349372	101349393	+	hsa-miR-127-3p	cis	hsa-mir-127	Intergenic	C	A	0.365352	0.6149
rs4724294	miR_339_3p	5193	0.24167	-0.429086	0.0405351	-10.5855	6.38e-26	0.0218426	1.37e-21	chr7	1139695	+	intron	chr7	1062591	1062613	-	hsa-miR-339-3p	cis	hsa-mir-339	intron	G	A	0.755262	0.96665
rs35126802	miR_339_3p	5193	0.241788	-0.428873	0.0405461	-10.5774	6.95e-26	0.0218194	1.49e-21	chr7	1134842	+	intron	chr7	1062591	1062613	-	hsa-miR-339-3p	cis	hsa-mir-339	intron	C	T	0.754168	0.96303
rs4936706	miR_100_5p	3502	0.155688	1.30335	0.122901	10.6049	6.96e-26	0.0324567	1.49e-21	chr11	122441103	+	unknown	chr11	122022983	122023004	-	hsa-miR-100-5p	cis	hsa-mir-100	Intergenic	T	C	0.811592	0.97975
rs2070118	miR_339_3p	5193	0.241928	-0.428852	0.040553	-10.5751	7.12e-26	0.0218133	1.52e-21	chr7	1132505	+	intron,untranslated-3	chr7	1062591	1062613	-	hsa-miR-339-3p	cis	hsa-mir-339	intron	G	A	0.761425	0.94672
rs4905998	miR_411_3p	3908	0.30145	0.477104	0.0450774	10.5841	7.88e-26	0.028592	1.68e-21	chr14	101181781	+	unknown	chr14	101489712	101489733	+	hsa-miR-411-3p	cis	hsa-mir-411	Intergenic	A	G	0.327036	0.89065
rs1190904	miR_127_3p	5062	0.22034	0.552022	0.0522493	10.5652	8.02e-26	0.0250784	1.71e-21	chr14	101096606	+	unknown	chr14	101349372	101349393	+	hsa-miR-127-3p	cis	hsa-mir-127	Intergenic	A	G	0.784832	0.96056
rs1190909	miR_127_3p	5062	0.220437	0.553105	0.0523553	10.5645	8.08e-26	0.0250684	1.72e-21	chr14	101101222	+	unknown	chr14	101349372	101349393	+	hsa-miR-127-3p	cis	hsa-mir-127	Intergenic	G	A	0.78647	0.95052
rs12435171	miR_409_3p	5252	0.32977	0.455644	0.0431828	10.5515	9.04e-26	0.0239167	1.92e-21	chr14	101155220	+	unknown	chr14	101531683	101531704	+	hsa-miR-409-3p	cis	hsa-mir-409	Intergenic	G	A	0.300614	0.88659
rs6122018	miR_133a	5156	0.233301	1.85985	0.176278	10.5506	9.23e-26	0.0232375	1.96e-21	chr20	61168657	-	unknown	chr20	61162177	61162198	+	hsa-miR-133a	cis	hsa-mir-133a-2	intron,3UTR	A	G	0.743123	0.13452
rs17099623	miR_127_3p	5062	0.198208	0.610985	0.0579779	10.5383	1.06e-25	0.0220614	2.24e-21	chr14	101173124	+	unknown	chr14	101349372	101349393	+	hsa-miR-127-3p	cis	hsa-mir-127	Intergenic	A	C	0.793994	0.846
rs17560103	miR_1303	3812	0.105631	-0.678919	0.0643295	-10.5538	1.1e-25	0.0316565	2.32e-21	chr5	154063414	+	near-gene-5	chr5	154065387	154065408	+	hsa-miR-1303	cis	hsa-mir-1303	Intergenic	T	A	0.920476	0.74435
rs4724725	miR_339_5p	5216	0.163111	-0.59943	0.0569073	-10.5334	1.1e-25	0.021242	2.32e-21	chr7	1214751	+	unknown	chr7	1062626	1062648	-	hsa-miR-339-5p	cis	hsa-mir-339	intron	G	A	0.840098	0.78078
rs10144381	miR_382_5p	4342	0.226943	0.733906	0.0696066	10.5436	1.11e-25	0.0259114	2.34e-21	chr14	101173297	+	unknown	chr14	101520653	101520674	+	hsa-miR-382-5p	cis	hsa-mir-382	Intergenic	T	C	0.32696	0.88931
rs4935798	miR_100_5p	3502	0.155737	1.29155	0.12241	10.551	1.21e-25	0.0321226	2.55e-21	chr11	122441861	+	unknown	chr11	122022983	122023004	-	hsa-miR-100-5p	cis	hsa-mir-100	Intergenic	G	A	0.81166	0.98248
rs4290241	miR_100_5p	3502	0.291795	-1.0487	0.0993951	-10.5508	1.22e-25	0.0353354	2.56e-21	chr11	122542919	+	intron	chr11	122022983	122023004	-	hsa-miR-100-5p	cis	hsa-mir-100	Intergenic	G	A	0.748442	0.97864
rs11606532	miR_125b_5p	5225	0.388718	-0.545937	0.0518834	-10.5224	1.23e-25	0.0241377	2.58e-21	chr11	122535611	+	intron	chr11	121970517	121970538	-	hsa-miR-125b-5p	cis	hsa-mir-125b-1	Intergenic	G	A	0.638702	0.97057
rs911330	miR_127_3p	5062	0.220401	0.546708	0.0519572	10.5223	1.25e-25	0.0248811	2.62e-21	chr14	101099721	+	unknown	chr14	101349372	101349393	+	hsa-miR-127-3p	cis	hsa-mir-127	Intergenic	T	C	0.783938	0.98088
rs7119306	miR_100_5p	3502	0.155125	1.29468	0.122801	10.5429	1.32e-25	0.0322262	2.76e-21	chr11	122448697	+	unknown	chr11	122022983	122023004	-	hsa-miR-100-5p	cis	hsa-mir-100	Intergenic	G	A	0.809012	0.9939
rs1190906	miR_127_3p	5062	0.220434	0.546049	0.0519273	10.5157	1.34e-25	0.0248521	2.8e-21	chr14	101099142	+	unknown	chr14	101349372	101349393	+	hsa-miR-127-3p	cis	hsa-mir-127	Intergenic	T	C	0.781763	0.99945
rs1190907	miR_127_3p	5062	0.220433	0.546058	0.0519273	10.5158	1.34e-25	0.0248526	2.8e-21	chr14	101099364	+	unknown	chr14	101349372	101349393	+	hsa-miR-127-3p	cis	hsa-mir-127	Intergenic	A	G	0.782041	0.99937
rs12666678	miR_339_3p	5193	0.125675	-0.640287	0.0609112	-10.5118	1.38e-25	0.0214733	2.87e-21	chr7	1196675	+	intron	chr7	1062591	1062613	-	hsa-miR-339-3p	cis	hsa-mir-339	intron	G	C	0.837863	0.57825
rs2084639	miR_100_5p	3502	0.282387	1.04002	0.0987079	10.5364	1.41e-25	0.0367801	2.93e-21	chr11	122352713	+	unknown	chr11	122022983	122023004	-	hsa-miR-100-5p	cis	hsa-mir-100	Intergenic	C	T	0.333358	0.97767
rs7119217	miR_100_5p	3502	0.16151	1.29256	0.122742	10.5307	1.5e-25	0.0318848	3.12e-21	chr11	122448782	+	unknown	chr11	122022983	122023004	-	hsa-miR-100-5p	cis	hsa-mir-100	Intergenic	C	G	0.809912	0.98914
rs12435171	miR_543	4662	0.318263	0.53062	0.0504924	10.5089	1.51e-25	0.0252026	3.13e-21	chr14	101155220	+	unknown	chr14	101498370	101498391	+	hsa-miR-543	cis	hsa-mir-543	Intergenic	G	A	0.300614	0.88659
rs1555407	miR_127_3p	5062	0.355513	0.67853	0.0646105	10.5018	1.55e-25	0.0255387	3.21e-21	chr14	101086922	+	unknown	chr14	101349372	101349393	+	hsa-miR-127-3p	cis	hsa-mir-127	Intergenic	A	G	0.357535	0.60087
rs12421055	miR_100_5p	3502	0.281603	-1.07958	0.102556	-10.5267	1.56e-25	0.03494	3.23e-21	chr11	122528352	+	intron	chr11	122022983	122023004	-	hsa-miR-100-5p	cis	hsa-mir-100	Intergenic	A	C	0.754797	0.9273
rs745797	miR_127_3p	5062	0.126137	0.727568	0.0693011	10.4987	1.6e-25	0.0213105	3.3e-21	chr14	101141909	+	unknown	chr14	101349372	101349393	+	hsa-miR-127-3p	cis	hsa-mir-127	Intergenic	G	A	0.871719	0.90935
rs6143044	miR_133a	5156	0.224887	1.82243	0.17362	10.4967	1.62e-25	0.0230026	3.34e-21	chr20	61166909	-	intron	chr20	61162177	61162198	+	hsa-miR-133a	cis	hsa-mir-133a-2	intron,3UTR	C	A	0.78677	0.12703
rs2092530	miR_30a_3p	1015	0.156552	-1.34457	0.125301	-10.7307	1.63e-25	0.100519	3.36e-21	chr6	72151090	-	unknown	chr6	72113257	72113278	-	hsa-miR-30a-3p	cis	hsa-mir-30a	intron	C	T	0.895758	0.98937
rs2400940	miR_127_3p	5062	0.212667	0.876717	0.0835266	10.4963	1.64e-25	0.0245889	3.37e-21	chr14	101224922	+	unknown	chr14	101349372	101349393	+	hsa-miR-127-3p	cis	hsa-mir-127	Intergenic	A	G	0.77188	0.36689
rs7145337	miR_409_3p	5252	0.296149	0.446999	0.0426092	10.4907	1.7e-25	0.023586	3.49e-21	chr14	101155536	+	unknown	chr14	101531683	101531704	+	hsa-miR-409-3p	cis	hsa-mir-409	Intergenic	C	T	0.299767	0.88774
rs11764937	miR_339_5p	5216	0.169796	-0.560001	0.0534195	-10.4831	1.85e-25	0.0208304	3.79e-21	chr7	1092074	+	intron	chr7	1062626	1062648	-	hsa-miR-339-5p	cis	hsa-mir-339	intron	C	T	0.832987	0.97167
rs7482716	miR_100_5p	3502	0.156697	1.28164	0.122191	10.4888	2.31e-25	0.031765	4.73e-21	chr11	122449920	+	unknown	chr11	122022983	122023004	-	hsa-miR-100-5p	cis	hsa-mir-100	Intergenic	A	C	0.806709	0.97979
rs10257426	miR_339_5p	5216	0.193715	-0.565979	0.0541057	-10.4606	2.33e-25	0.0209018	4.76e-21	chr7	1213694	+	unknown	chr7	1062626	1062648	-	hsa-miR-339-5p	cis	hsa-mir-339	intron	G	A	0.819278	0.78435
rs12147008	miR_411_3p	3908	0.248165	0.573165	0.0547481	10.4691	2.58e-25	0.0282232	5.26e-21	chr14	101186175	+	unknown	chr14	101489712	101489733	+	hsa-miR-411-3p	cis	hsa-mir-411	Intergenic	T	C	0.79437	0.59968
rs10251147	miR_339_3p	5193	0.249838	-0.422145	0.0404173	-10.4447	2.76e-25	0.0212294	5.62e-21	chr7	1142316	+	intron	chr7	1062591	1062613	-	hsa-miR-339-3p	cis	hsa-mir-339	intron	G	A	0.761138	0.94619
rs8006389	miR_127_3p	5062	0.41624	0.608071	0.0582432	10.4402	2.93e-25	0.0235758	5.96e-21	chr14	101033435	+	intron	chr14	101349372	101349393	+	hsa-miR-127-3p	cis	hsa-mir-127	Intergenic	G	A	0.403204	0.7005
rs8006543	miR_127_3p	5062	0.416282	0.60827	0.0582712	10.4386	2.98e-25	0.0235709	6.05e-21	chr14	101033420	+	intron	chr14	101349372	101349393	+	hsa-miR-127-3p	cis	hsa-mir-127	Intergenic	T	C	0.402597	0.70057
rs7103563	miR_125b_5p	5225	0.129711	-0.765162	0.073316	-10.4365	2.99e-25	0.0224737	6.06e-21	chr11	122462636	+	unknown	chr11	121970517	121970538	-	hsa-miR-125b-5p	cis	hsa-mir-125b-1	Intergenic	A	G	0.863877	0.99509
rs8006176	miR_127_3p	5062	0.416298	0.608587	0.0583043	10.4381	2.99e-25	0.0235672	6.06e-21	chr14	101033288	+	intron	chr14	101349372	101349393	+	hsa-miR-127-3p	cis	hsa-mir-127	Intergenic	G	A	0.405693	0.69841
rs11768895	miR_339_5p	5216	0.161285	-0.593386	0.0568649	-10.435	3.04e-25	0.0206258	6.15e-21	chr7	1063691	+	intron,near-gene-5	chr7	1062626	1062648	-	hsa-miR-339-5p	cis	hsa-mir-339	intron	T	C	0.816086	0.90325
rs4337055	miR_100_5p	3502	0.4084	-0.972812	0.0929893	-10.4616	3.05e-25	0.0355773	6.16e-21	chr11	122507570	+	unknown	chr11	122022983	122023004	-	hsa-miR-100-5p	cis	hsa-mir-100	Intergenic	T	A	0.614893	0.97692
rs4958752	miR_1303	3812	0.309557	-0.565064	0.0540487	-10.4547	3.05e-25	0.0310151	6.16e-21	chr5	154013063	+	unknown	chr5	154065387	154065408	+	hsa-miR-1303	cis	hsa-mir-1303	Intergenic	A	T	0.701122	0.71045
rs10892875	miR_125b_5p	5225	0.379133	-0.532786	0.0510749	-10.4315	3.15e-25	0.0238012	6.34e-21	chr11	122537421	+	intron	chr11	121970517	121970538	-	hsa-miR-125b-5p	cis	hsa-mir-125b-1	Intergenic	A	G	0.617655	0.97339
rs10139403	miR_382_5p	4342	0.256767	0.882406	0.0845173	10.4405	3.21e-25	0.0270625	6.45e-21	chr14	101194561	+	intron	chr14	101520653	101520674	+	hsa-miR-382-5p	cis	hsa-mir-382	Intergenic	A	G	0.336712	0.42254
rs2370751	miR_100_5p	3502	0.155752	1.27063	0.121522	10.456	3.23e-25	0.0315378	6.49e-21	chr11	122447490	+	unknown	chr11	122022983	122023004	-	hsa-miR-100-5p	cis	hsa-mir-100	Intergenic	C	G	0.78292	0.96362
rs4905999	miR_543	4662	0.123427	0.857692	0.0821906	10.4354	3.24e-25	0.0238339	6.5e-21	chr14	101184139	+	unknown	chr14	101498370	101498391	+	hsa-miR-543	cis	hsa-mir-543	Intergenic	G	A	0.816917	0.87425
rs7127978	miR_125b_5p	5225	0.378678	-0.534806	0.0512881	-10.4275	3.28e-25	0.0238319	6.57e-21	chr11	122526501	+	untranslated-5	chr11	121970517	121970538	-	hsa-miR-125b-5p	cis	hsa-mir-125b-1	Intergenic	A	C	0.634019	0.93954
rs11218725	miR_125b_5p	5225	0.387835	-0.524226	0.0502963	-10.4228	3.44e-25	0.0237924	6.88e-21	chr11	122509237	+	unknown	chr11	121970517	121970538	-	hsa-miR-125b-5p	cis	hsa-mir-125b-1	Intergenic	A	G	0.622455	0.97607
rs12147845	miR_409_3p	5252	0.074813	0.903681	0.0867164	10.4211	3.49e-25	0.0211286	6.97e-21	chr14	101144596	+	unknown	chr14	101531683	101531704	+	hsa-miR-409-3p	cis	hsa-mir-409	Intergenic	C	T	0.886538	0.92029
rs2370752	miR_100_5p	3502	0.155776	1.26881	0.121456	10.4467	3.55e-25	0.0314829	7.08e-21	chr11	122448275	+	unknown	chr11	122022983	122023004	-	hsa-miR-100-5p	cis	hsa-mir-100	Intergenic	G	A	0.811394	0.99941
rs17653830	miR_409_3p	5252	0.115315	0.774344	0.0743196	10.4191	3.57e-25	0.0234007	7.11e-21	chr14	101101120	+	unknown	chr14	101531683	101531704	+	hsa-miR-409-3p	cis	hsa-mir-409	Intergenic	T	C	0.896442	0.73818
rs17577580	miR_654_5p	4232	0.141905	1.08803	0.10438	10.4237	3.89e-25	0.0268063	7.73e-21	chr14	101189205	+	unknown	chr14	101506571	101506592	+	hsa-miR-654-5p	cis	hsa-mir-654	Intergenic	C	T	0.853223	0.53176
rs6143038	miR_133a	5156	0.217939	1.96952	0.189168	10.4115	3.9e-25	0.0225227	7.74e-21	chr20	61167013	-	intron	chr20	61162177	61162198	+	hsa-miR-133a	cis	hsa-mir-133a-2	intron,3UTR	C	T	0.755214	0.12936
rs7141087	miR_127_3p	5062	0.40961	0.584474	0.0561458	10.4099	4e-25	0.0233399	7.93e-21	chr14	101036052	+	intron,near-gene-5	chr14	101349372	101349393	+	hsa-miR-127-3p	cis	hsa-mir-127	Intergenic	C	T	0.403174	0.70536
rs7494544	miR_127_3p	5062	0.411357	0.602572	0.0579274	10.4022	4.33e-25	0.0233298	8.57e-21	chr14	101032707	+	intron	chr14	101349372	101349393	+	hsa-miR-127-3p	cis	hsa-mir-127	Intergenic	G	A	0.39717	0.69044
rs6575793	miR_127_3p	5062	0.411366	0.602677	0.0579402	10.4017	4.35e-25	0.0233304	8.6e-21	chr14	101032217	+	intron	chr14	101349372	101349393	+	hsa-miR-127-3p	cis	hsa-mir-127	Intergenic	C	T	0.403349	0.69848
rs10892869	miR_125b_5p	5225	0.400104	-0.53473	0.0514286	-10.3975	4.47e-25	0.023512	8.82e-21	chr11	122510215	+	unknown	chr11	121970517	121970538	-	hsa-miR-125b-5p	cis	hsa-mir-125b-1	Intergenic	T	A	0.755796	0.55327
rs7152089	miR_127_3p	5062	0.411891	0.607544	0.0584427	10.3956	4.64e-25	0.0233115	9.15e-21	chr14	101029749	+	intron	chr14	101349372	101349393	+	hsa-miR-127-3p	cis	hsa-mir-127	Intergenic	G	A	0.410251	0.68167
rs7930518	miR_125b_5p	5225	0.381752	-0.529395	0.0509522	-10.39	4.82e-25	0.0235982	9.49e-21	chr11	122523596	+	unknown	chr11	121970517	121970538	-	hsa-miR-125b-5p	cis	hsa-mir-125b-1	Intergenic	G	A	0.613742	0.94927
rs35483388	miR_125b_5p	5225	0.388234	-0.524705	0.0505046	-10.3893	4.86e-25	0.0235435	9.55e-21	chr11	122545146	+	intron	chr11	121970517	121970538	-	hsa-miR-125b-5p	cis	hsa-mir-125b-1	Intergenic	C	T	0.606656	0.94012
rs28460147	miR_339_5p	5216	0.163743	-0.604373	0.0582119	-10.3823	5.23e-25	0.0206254	1.03e-20	chr7	1217192	+	unknown	chr7	1062626	1062648	-	hsa-miR-339-5p	cis	hsa-mir-339	intron	G	A	0.845752	0.73086
rs34700576	miR_409_3p	5252	0.104024	0.764572	0.073665	10.379	5.38e-25	0.0246676	1.05e-20	chr14	101173484	+	unknown	chr14	101531683	101531704	+	hsa-miR-409-3p	cis	hsa-mir-409	Intergenic	C	T	0.895055	0.7477
rs7115089	miR_125b_5p	5225	0.368438	-0.536645	0.0517104	-10.3779	5.46e-25	0.0235447	1.07e-20	chr11	122530591	+	intron	chr11	121970517	121970538	-	hsa-miR-125b-5p	cis	hsa-mir-125b-1	Intergenic	C	G	0.624376	0.97912
rs8008285	miR_409_3p	5252	0.141126	0.568243	0.0547587	10.3772	5.48e-25	0.0209845	1.07e-20	chr14	101146514	+	unknown	chr14	101531683	101531704	+	hsa-miR-409-3p	cis	hsa-mir-409	Intergenic	T	C	0.852216	0.98361
rs10892870	miR_100_5p	3502	0.418082	-0.953774	0.0916821	-10.4031	5.54e-25	0.0351695	1.08e-20	chr11	122517803	+	unknown	chr11	122022983	122023004	-	hsa-miR-100-5p	cis	hsa-mir-100	Intergenic	A	G	0.619729	0.94874
rs7128198	miR_125b_5p	5225	0.381828	-0.528093	0.0509084	-10.3734	5.72e-25	0.0235215	1.11e-20	chr11	122526601	+	untranslated-5	chr11	121970517	121970538	-	hsa-miR-125b-5p	cis	hsa-mir-125b-1	Intergenic	C	T	0.637404	0.95068
rs7129071	miR_125b_5p	5225	0.381832	-0.528035	0.0509061	-10.3727	5.76e-25	0.0235184	1.12e-20	chr11	122527120	+	intron	chr11	121970517	121970538	-	hsa-miR-125b-5p	cis	hsa-mir-125b-1	Intergenic	G	A	0.633575	0.91765
rs10892877	miR_100_5p	3502	0.295164	-1.03578	0.0996056	-10.3989	5.78e-25	0.03432	1.12e-20	chr11	122542376	+	intron	chr11	122022983	122023004	-	hsa-miR-100-5p	cis	hsa-mir-100	Intergenic	G	A	0.733786	0.9736
rs6575797	miR_668	4686	0.0284151	-8.51444	0.820391	-10.3785	5.78e-25	0.0245387	1.12e-20	chr14	101185073	+	unknown	chr14	101521637	101521659	+	hsa-miR-668	cis	hsa-mir-668	Intergenic	A	T	0.9122	0.67807
rs11601869	miR_125b_5p	5225	0.381849	-0.527755	0.0508954	-10.3694	5.96e-25	0.0235027	1.16e-20	chr11	122528023	+	intron	chr11	121970517	121970538	-	hsa-miR-125b-5p	cis	hsa-mir-125b-1	Intergenic	G	A	0.638123	0.9496
rs4905994	miR_543	4662	0.296496	0.522444	0.0503829	10.3695	6.36e-25	0.0246504	1.23e-20	chr14	101154072	+	unknown	chr14	101498370	101498391	+	hsa-miR-543	cis	hsa-mir-543	Intergenic	C	T	0.709729	0.84574
rs7140792	miR_409_3p	5252	0.103891	0.764762	0.0738073	10.3616	6.44e-25	0.0245865	1.24e-20	chr14	101172183	+	unknown	chr14	101531683	101531704	+	hsa-miR-409-3p	cis	hsa-mir-409	Intergenic	C	T	0.889586	0.70642
rs12588718	miR_543	4662	0.334887	0.520116	0.0501692	10.3672	6.51e-25	0.0243106	1.26e-20	chr14	101149605	+	unknown	chr14	101498370	101498391	+	hsa-miR-543	cis	hsa-mir-543	Intergenic	G	C	0.315405	0.97486
rs6575792	miR_127_3p	5062	0.38997	0.600538	0.0580141	10.3516	7.28e-25	0.0229336	1.4e-20	chr14	101029324	+	intron	chr14	101349372	101349393	+	hsa-miR-127-3p	cis	hsa-mir-127	Intergenic	G	A	0.393401	0.66215
rs4958756	miR_1303	3812	0.403305	-0.452436	0.0436595	-10.3628	7.8e-25	0.0298348	1.5e-20	chr5	154045825	+	unknown	chr5	154065387	154065408	+	hsa-miR-1303	cis	hsa-mir-1303	Intergenic	C	T	0.396115	0.64464
rs10750215	miR_125b_5p	5225	0.393256	-0.516543	0.0500449	-10.3216	9.72e-25	0.0232588	1.87e-20	chr11	122505344	+	unknown	chr11	121970517	121970538	-	hsa-miR-125b-5p	cis	hsa-mir-125b-1	Intergenic	G	T	0.612323	0.98205
rs10750216	miR_125b_5p	5225	0.393257	-0.516189	0.0500329	-10.317	1.02e-24	0.0232394	1.96e-20	chr11	122505416	+	unknown	chr11	121970517	121970538	-	hsa-miR-125b-5p	cis	hsa-mir-125b-1	Intergenic	G	A	0.612319	0.98221
rs12418320	miR_125b_5p	5225	0.3794	-0.523567	0.0507725	-10.312	1.07e-24	0.0232688	2.05e-20	chr11	122528870	+	intron	chr11	121970517	121970538	-	hsa-miR-125b-5p	cis	hsa-mir-125b-1	Intergenic	C	T	0.6394	0.94826
rs4905994	miR_409_3p	5252	0.307949	0.444017	0.0430648	10.3104	1.09e-24	0.022949	2.09e-20	chr14	101154072	+	unknown	chr14	101531683	101531704	+	hsa-miR-409-3p	cis	hsa-mir-409	Intergenic	C	T	0.709729	0.84574
rs10750217	miR_125b_5p	5225	0.379411	-0.523328	0.0507637	-10.3091	1.1e-24	0.0232563	2.1e-20	chr11	122531574	+	intron	chr11	121970517	121970538	-	hsa-miR-125b-5p	cis	hsa-mir-125b-1	Intergenic	A	G	0.623975	0.98234
rs11764817	miR_339_5p	5216	0.165877	-0.549467	0.0533325	-10.3027	1.18e-24	0.0202182	2.25e-20	chr7	1064610	+	intron,near-gene-5	chr7	1062626	1062648	-	hsa-miR-339-5p	cis	hsa-mir-339	intron	T	C	0.810334	0.90285
rs1996354	miR_100_5p	3502	0.16359	-1.30673	0.126518	-10.3284	1.18e-24	0.0324345	2.25e-20	chr11	122464670	+	unknown	chr11	122022983	122023004	-	hsa-miR-100-5p	cis	hsa-mir-100	Intergenic	G	A	0.863434	0.92769
rs12419313	miR_100_5p	3502	0.1635	-1.31089	0.126952	-10.3259	1.21e-24	0.032397	2.3e-20	chr11	122466121	+	unknown	chr11	122022983	122023004	-	hsa-miR-100-5p	cis	hsa-mir-100	Intergenic	G	A	0.863303	0.92097
rs10892878	miR_100_5p	3502	0.278234	-1.07564	0.104174	-10.3254	1.22e-24	0.0336825	2.32e-20	chr11	122542438	+	intron	chr11	122022983	122023004	-	hsa-miR-100-5p	cis	hsa-mir-100	Intergenic	G	A	0.733775	0.97377
rs949300	miR_100_5p	3502	0.422087	-0.945704	0.0916064	-10.3236	1.24e-24	0.0362825	2.35e-20	chr11	122553139	-	intron	chr11	122022983	122023004	-	hsa-miR-100-5p	cis	hsa-mir-100	Intergenic	T	A	0.607755	0.94943
rs1190881	miR_127_3p	5062	0.359639	0.655568	0.0636639	10.2973	1.27e-24	0.0244656	2.41e-20	chr14	101079859	+	unknown	chr14	101349372	101349393	+	hsa-miR-127-3p	cis	hsa-mir-127	Intergenic	C	T	0.638395	0.5852
rs11605422	miR_125b_5p	5225	0.379457	-0.522091	0.0507157	-10.2945	1.28e-24	0.0231893	2.42e-20	chr11	122534190	+	intron	chr11	121970517	121970538	-	hsa-miR-125b-5p	cis	hsa-mir-125b-1	Intergenic	C	T	0.639718	0.96165
rs12882635	miR_127_3p	5062	0.3597	0.655535	0.0636678	10.2962	1.28e-24	0.0244586	2.42e-20	chr14	101079874	+	unknown	chr14	101349372	101349393	+	hsa-miR-127-3p	cis	hsa-mir-127	Intergenic	C	T	0.379572	0.61566
rs12882815	miR_411_3p	3908	0.279624	0.463462	0.0449445	10.3119	1.29e-24	0.02721	2.43e-20	chr14	101183142	+	unknown	chr14	101489712	101489733	+	hsa-miR-411-3p	cis	hsa-mir-411	Intergenic	C	G	0.333039	0.86735
rs4905981	miR_127_3p	5062	0.35971	0.655488	0.063668	10.2954	1.29e-24	0.0244552	2.43e-20	chr14	101081452	+	unknown	chr14	101349372	101349393	+	hsa-miR-127-3p	cis	hsa-mir-127	Intergenic	C	T	0.380307	0.61442
rs7117842	miR_125b_5p	5225	0.379462	-0.521956	0.0507102	-10.2929	1.3e-24	0.0231821	2.45e-20	chr11	122534504	+	intron	chr11	121970517	121970538	-	hsa-miR-125b-5p	cis	hsa-mir-125b-1	Intergenic	T	C	0.626282	0.98104
rs7118212	miR_125b_5p	5225	0.379465	-0.521682	0.0507013	-10.2893	1.35e-24	0.0231663	2.54e-20	chr11	122534804	+	intron	chr11	121970517	121970538	-	hsa-miR-125b-5p	cis	hsa-mir-125b-1	Intergenic	T	A	0.624671	0.98776
rs7101940	miR_125b_5p	5225	0.379468	-0.521556	0.0506973	-10.2877	1.37e-24	0.0231588	2.57e-20	chr11	122534810	+	intron	chr11	121970517	121970538	-	hsa-miR-125b-5p	cis	hsa-mir-125b-1	Intergenic	A	G	0.624682	0.98786
rs7932357	miR_125b_5p	5225	0.365516	-0.539844	0.0524794	-10.2868	1.39e-24	0.0231988	2.61e-20	chr11	122533079	+	intron	chr11	121970517	121970538	-	hsa-miR-125b-5p	cis	hsa-mir-125b-1	Intergenic	T	C	0.624308	0.98524
rs11739775	miR_1303	3812	0.433137	-0.502878	0.0488122	-10.3023	1.44e-24	0.0280349	2.7e-20	chr5	154023119	+	unknown	chr5	154065387	154065408	+	hsa-miR-1303	cis	hsa-mir-1303	Intergenic	G	A	0.420805	0.65076
rs10892873	miR_125b_5p	5225	0.379479	-0.520978	0.050675	-10.2808	1.47e-24	0.0231282	2.75e-20	chr11	122535333	+	intron	chr11	121970517	121970538	-	hsa-miR-125b-5p	cis	hsa-mir-125b-1	Intergenic	G	C	0.640192	0.96375
rs7155375	miR_411_3p	3908	0.308094	0.535383	0.0519866	10.2985	1.47e-24	0.0271589	2.75e-20	chr14	101188731	+	unknown	chr14	101489712	101489733	+	hsa-miR-411-3p	cis	hsa-mir-411	Intergenic	C	T	0.662528	0.58985
rs10790519	miR_125b_5p	5225	0.379481	-0.520834	0.0506697	-10.279	1.5e-24	0.0231202	2.8e-20	chr11	122535408	+	intron	chr11	121970517	121970538	-	hsa-miR-125b-5p	cis	hsa-mir-125b-1	Intergenic	T	C	0.623665	0.99703
rs6589938	miR_125b_5p	5225	0.393303	-0.513103	0.0499252	-10.2774	1.52e-24	0.0230752	2.83e-20	chr11	122506008	+	unknown	chr11	121970517	121970538	-	hsa-miR-125b-5p	cis	hsa-mir-125b-1	Intergenic	G	T	0.611183	0.98798
rs1190818	miR_127_3p	5062	0.219667	0.870025	0.0846796	10.2743	1.6e-24	0.02365	2.98e-20	chr14	101230502	+	unknown	chr14	101349372	101349393	+	hsa-miR-127-3p	cis	hsa-mir-127	Intergenic	T	G	0.780626	0.35988
rs6589941	miR_125b_5p	5225	0.393486	-0.51367	0.0500131	-10.2707	1.63e-24	0.0230432	3.03e-20	chr11	122519022	+	unknown	chr11	121970517	121970538	-	hsa-miR-125b-5p	cis	hsa-mir-125b-1	Intergenic	T	G	0.620246	0.9481
rs6589939	miR_125b_5p	5225	0.393472	-0.513505	0.0500003	-10.27	1.64e-24	0.0230407	3.04e-20	chr11	122518525	+	unknown	chr11	121970517	121970538	-	hsa-miR-125b-5p	cis	hsa-mir-125b-1	Intergenic	A	G	0.630697	0.93761
rs6589940	miR_125b_5p	5225	0.393476	-0.513568	0.0500055	-10.2702	1.64e-24	0.0230415	3.04e-20	chr11	122518609	+	unknown	chr11	121970517	121970538	-	hsa-miR-125b-5p	cis	hsa-mir-125b-1	Intergenic	A	G	0.62209	0.94205
rs12701834	miR_339_3p	5193	0.335807	-0.406486	0.0395901	-10.2674	1.69e-24	0.0201642	3.13e-20	chr7	1105426	+	intron	chr7	1062591	1062613	-	hsa-miR-339-3p	cis	hsa-mir-339	intron	A	G	0.711315	0.71102
rs1945391	miR_125b_5p	5225	0.378556	-0.538088	0.0524294	-10.2631	1.76e-24	0.0229715	3.25e-20	chr11	122520291	+	unknown	chr11	121970517	121970538	-	hsa-miR-125b-5p	cis	hsa-mir-125b-1	Intergenic	A	T	0.605628	0.93304
rs8022367	miR_654_5p	4232	0.26779	1.04171	0.10138	10.2754	1.76e-24	0.0257085	3.25e-20	chr14	101189457	+	unknown	chr14	101506571	101506592	+	hsa-miR-654-5p	cis	hsa-mir-654	Intergenic	T	A	0.667306	0.26737
rs7155649	miR_409_3p	5252	0.102181	0.747419	0.0728428	10.2607	1.8e-24	0.0228087	3.32e-20	chr14	101181605	+	unknown	chr14	101531683	101531704	+	hsa-miR-409-3p	cis	hsa-mir-409	Intergenic	C	A	0.854474	0.86241
rs10262070	miR_339_3p	5193	0.252754	-0.416159	0.0405608	-10.2601	1.82e-24	0.020515	3.35e-20	chr7	1141738	+	intron	chr7	1062591	1062613	-	hsa-miR-339-3p	cis	hsa-mir-339	intron	C	T	0.755269	0.96644
rs10790517	miR_125b_5p	5225	0.393357	-0.511883	0.0499082	-10.2565	1.89e-24	0.0229871	3.47e-20	chr11	122513555	+	unknown	chr11	121970517	121970538	-	hsa-miR-125b-5p	cis	hsa-mir-125b-1	Intergenic	A	T	0.616168	0.96717
rs12421055	miR_125b_5p	5225	0.2474	-0.60187	0.0586897	-10.2551	1.91e-24	0.0225579	3.51e-20	chr11	122528352	+	intron	chr11	121970517	121970538	-	hsa-miR-125b-5p	cis	hsa-mir-125b-1	Intergenic	A	C	0.754797	0.9273
rs10252234	miR_339_5p	5216	0.217543	-0.497082	0.0484721	-10.255	1.92e-24	0.0202072	3.52e-20	chr7	1114381	+	intron	chr7	1062626	1062648	-	hsa-miR-339-5p	cis	hsa-mir-339	intron	C	T	0.746283	0.93033
rs7141210	miR_411_3p	3908	0.300114	0.474446	0.0461868	10.2723	1.92e-24	0.0270193	3.52e-20	chr14	101182470	+	unknown	chr14	101489712	101489733	+	hsa-miR-411-3p	cis	hsa-mir-411	Intergenic	T	C	0.327015	0.88714
rs7952141	miR_125b_5p	5225	0.393346	-0.511327	0.0498742	-10.2523	1.97e-24	0.0229708	3.6e-20	chr11	122509491	+	unknown	chr11	121970517	121970538	-	hsa-miR-125b-5p	cis	hsa-mir-125b-1	Intergenic	G	A	0.601049	0.96504
rs7123220	miR_125b_5p	5225	0.393346	-0.511136	0.0498625	-10.2509	2e-24	0.022965	3.65e-20	chr11	122508163	+	unknown	chr11	121970517	121970538	-	hsa-miR-125b-5p	cis	hsa-mir-125b-1	Intergenic	C	T	0.610323	0.99839
rs11600391	miR_100_5p	3502	0.294744	-1.00454	0.0978313	-10.2681	2.17e-24	0.0337752	3.96e-20	chr11	122545011	+	intron	chr11	122022983	122023004	-	hsa-miR-100-5p	cis	hsa-mir-100	Intergenic	C	G	0.738322	0.99868
rs10262232	miR_339_3p	5193	0.253965	-0.409843	0.0400507	-10.2331	2.4e-24	0.0203758	4.37e-20	chr7	1141925	+	intron	chr7	1062591	1062613	-	hsa-miR-339-3p	cis	hsa-mir-339	intron	C	A	0.741947	0.96132
rs1555405	miR_543	4662	0.219498	0.58841	0.0574677	10.239	2.4e-24	0.0238583	4.37e-20	chr14	101176769	+	unknown	chr14	101498370	101498391	+	hsa-miR-543	cis	hsa-mir-543	Intergenic	G	A	0.756386	0.82411
rs4290241	miR_125b_5p	5225	0.256611	-0.581971	0.0569514	-10.2187	2.76e-24	0.0224264	5.01e-20	chr11	122542919	+	intron	chr11	121970517	121970538	-	hsa-miR-125b-5p	cis	hsa-mir-125b-1	Intergenic	G	A	0.748442	0.97864
rs873076	miR_409_3p	5252	0.288644	0.440659	0.0431284	10.2174	2.79e-24	0.0220135	5.06e-20	chr14	101070559	-	unknown	chr14	101531683	101531704	+	hsa-miR-409-3p	cis	hsa-mir-409	Intergenic	A	G	0.293345	0.92972
rs1405848	miR_30a_3p	1015	0.196541	-1.15669	0.110857	-10.434	2.81e-24	0.0954211	5.09e-20	chr6	72109322	-	unknown	chr6	72113257	72113278	-	hsa-miR-30a-3p	cis	hsa-mir-30a	intron	C	T	0.888221	0.98063
rs873077	miR_409_3p	5252	0.288608	0.440402	0.0431071	10.2165	2.82e-24	0.0220095	5.1e-20	chr14	101070535	-	unknown	chr14	101531683	101531704	+	hsa-miR-409-3p	cis	hsa-mir-409	Intergenic	G	A	0.293822	0.92865
rs879059	miR_409_3p	5252	0.288551	0.439719	0.0430637	10.2109	2.98e-24	0.0219873	5.39e-20	chr14	101069954	+	unknown	chr14	101531683	101531704	+	hsa-miR-409-3p	cis	hsa-mir-409	Intergenic	A	T	0.715322	0.95513
rs10139403	miR_411_3p	3908	0.254338	0.647719	0.0633463	10.2251	3.09e-24	0.0273618	5.58e-20	chr14	101194561	+	intron	chr14	101489712	101489733	+	hsa-miR-411-3p	cis	hsa-mir-411	Intergenic	A	G	0.336712	0.42254
rs879058	miR_409_3p	5252	0.288433	0.438446	0.0429786	10.2015	3.28e-24	0.0219477	5.91e-20	chr14	101069901	+	unknown	chr14	101531683	101531704	+	hsa-miR-409-3p	cis	hsa-mir-409	Intergenic	T	G	0.713116	0.95906
rs8012970	miR_382_5p	4342	0.285977	0.648038	0.0634749	10.2094	3.37e-24	0.0252574	6.07e-20	chr14	101168491	+	unknown	chr14	101520653	101520674	+	hsa-miR-382-5p	cis	hsa-mir-382	Intergenic	T	C	0.371575	0.78526
rs10892877	miR_125b_5p	5225	0.260004	-0.581148	0.056997	-10.1961	3.47e-24	0.022249	6.24e-20	chr11	122542376	+	intron	chr11	121970517	121970538	-	hsa-miR-125b-5p	cis	hsa-mir-125b-1	Intergenic	G	A	0.733786	0.9736
rs879060	miR_409_3p	5252	0.288286	0.437407	0.0429061	10.1945	3.52e-24	0.0219179	6.32e-20	chr14	101069845	+	unknown	chr14	101531683	101531704	+	hsa-miR-409-3p	cis	hsa-mir-409	Intergenic	G	A	0.716363	0.94622
rs1190872	miR_409_3p	5252	0.288279	0.437193	0.0428951	10.1921	3.61e-24	0.0219086	6.47e-20	chr14	101069704	+	unknown	chr14	101531683	101531704	+	hsa-miR-409-3p	cis	hsa-mir-409	Intergenic	G	A	0.719259	0.9409
rs12881760	miR_411_3p	3908	0.276861	0.457432	0.0448148	10.2072	3.69e-24	0.0267027	6.61e-20	chr14	101176335	+	unknown	chr14	101489712	101489733	+	hsa-miR-411-3p	cis	hsa-mir-411	Intergenic	G	C	0.366735	0.79541
rs7145337	miR_543	4662	0.284233	0.50857	0.049878	10.1963	3.69e-24	0.0240661	6.61e-20	chr14	101155536	+	unknown	chr14	101498370	101498391	+	hsa-miR-543	cis	hsa-mir-543	Intergenic	C	T	0.299767	0.88774
rs11850952	miR_409_3p	5252	0.24855	0.485429	0.0476443	10.1886	3.74e-24	0.0216766	6.68e-20	chr14	101056280	+	unknown	chr14	101531683	101531704	+	hsa-miR-409-3p	cis	hsa-mir-409	Intergenic	G	T	0.768505	0.86228
rs11764817	miR_339_3p	5193	0.165408	-0.488833	0.0479769	-10.1889	3.75e-24	0.0200302	6.69e-20	chr7	1064610	+	intron,near-gene-5	chr7	1062591	1062613	-	hsa-miR-339-3p	cis	hsa-mir-339	intron	T	C	0.810334	0.90285
rs12333988	miR_339_5p	5216	0.136107	-0.687812	0.0675508	-10.1821	4e-24	0.0198101	7.13e-20	chr7	1217628	+	unknown	chr7	1062626	1062648	-	hsa-miR-339-5p	cis	hsa-mir-339	intron	C	T	0.851686	0.65681
rs4243729	miR_409_3p	5252	0.288089	0.435327	0.0427626	10.1801	4.07e-24	0.0218598	7.24e-20	chr14	101066656	+	unknown	chr14	101531683	101531704	+	hsa-miR-409-3p	cis	hsa-mir-409	Intergenic	A	C	0.304594	0.9686
rs1190857	miR_409_3p	5252	0.288067	0.435386	0.0427701	10.1797	4.09e-24	0.0218578	7.27e-20	chr14	101066354	+	unknown	chr14	101531683	101531704	+	hsa-miR-409-3p	cis	hsa-mir-409	Intergenic	T	G	0.720297	0.93891
rs1190862	miR_409_3p	5252	0.288123	0.43518	0.0427516	10.1793	4.11e-24	0.0218569	7.3e-20	chr14	101067773	+	unknown	chr14	101531683	101531704	+	hsa-miR-409-3p	cis	hsa-mir-409	Intergenic	G	T	0.70889	0.99734
rs11218722	miR_100_5p	3502	0.407369	-0.956339	0.0937613	-10.1997	4.31e-24	0.033766	7.64e-20	chr11	122504749	+	unknown	chr11	122022983	122023004	-	hsa-miR-100-5p	cis	hsa-mir-100	Intergenic	A	C	0.614144	0.96658
rs2150518	miR_409_3p	5252	0.28624	0.442248	0.0434699	10.1737	4.34e-24	0.0218491	7.68e-20	chr14	101063229	-	unknown	chr14	101531683	101531704	+	hsa-miR-409-3p	cis	hsa-mir-409	Intergenic	C	T	0.305598	0.94955
rs1190852	miR_409_3p	5252	0.286382	0.441756	0.0434221	10.1735	4.35e-24	0.0218485	7.69e-20	chr14	101064905	+	unknown	chr14	101531683	101531704	+	hsa-miR-409-3p	cis	hsa-mir-409	Intergenic	G	A	0.719702	0.9323
rs1190850	miR_409_3p	5252	0.286299	0.442021	0.0434493	10.1733	4.36e-24	0.0218474	7.7e-20	chr14	101064184	+	unknown	chr14	101531683	101531704	+	hsa-miR-409-3p	cis	hsa-mir-409	Intergenic	G	A	0.715878	0.90853
rs10136874	miR_127_3p	5062	0.489608	0.573779	0.0563987	10.1736	4.43e-24	0.0230484	7.81e-20	chr14	101202022	+	unknown	chr14	101349372	101349393	+	hsa-miR-127-3p	cis	hsa-mir-127	Intergenic	G	T	0.544325	0.58574
rs1467536	miR_409_3p	5252	0.286122	0.442594	0.0435118	10.1718	4.43e-24	0.0218426	7.81e-20	chr14	101061851	+	unknown	chr14	101531683	101531704	+	hsa-miR-409-3p	cis	hsa-mir-409	Intergenic	A	G	0.303917	0.95957
rs4905976	miR_409_3p	5252	0.285924	0.443298	0.0435825	10.1715	4.44e-24	0.021843	7.81e-20	chr14	101060605	+	unknown	chr14	101531683	101531704	+	hsa-miR-409-3p	cis	hsa-mir-409	Intergenic	G	A	0.30942	0.93209
rs4905977	miR_409_3p	5252	0.285989	0.443039	0.0435589	10.171	4.46e-24	0.0218402	7.84e-20	chr14	101061208	+	unknown	chr14	101531683	101531704	+	hsa-miR-409-3p	cis	hsa-mir-409	Intergenic	C	G	0.305177	0.95205
rs6952546	miR_339_5p	5216	0.147343	-1.46454	0.14406	-10.1662	4.7e-24	0.0196613	8.25e-20	chr7	988009	+	intron	chr7	1062626	1062648	-	hsa-miR-339-5p	cis	hsa-mir-339	intron	G	A	0.860847	0.48027
rs1190856	miR_409_3p	5252	0.29744	0.44596	0.0438867	10.1616	4.9e-24	0.0217995	8.59e-20	chr14	101065987	+	unknown	chr14	101531683	101531704	+	hsa-miR-409-3p	cis	hsa-mir-409	Intergenic	C	T	0.72015	0.93813
rs17653848	miR_370	4573	0.116475	1.01263	0.0996302	10.1639	5.16e-24	0.0247	9.03e-20	chr14	101102059	+	unknown	chr14	101377523	101377544	+	hsa-miR-370	cis	hsa-mir-370	Intergenic	A	T	0.885571	0.67421
rs1190878	miR_370	4573	0.137604	0.95328	0.0938015	10.1627	5.23e-24	0.0242874	9.14e-20	chr14	101072260	+	unknown	chr14	101377523	101377544	+	hsa-miR-370	cis	hsa-mir-370	Intergenic	C	A	0.869287	0.65836
rs876374	miR_127_3p	5062	0.489629	0.571963	0.0563328	10.1533	5.43e-24	0.0229636	9.48e-20	chr14	101204203	+	unknown	chr14	101349372	101349393	+	hsa-miR-127-3p	cis	hsa-mir-127	Intergenic	C	A	0.534202	0.62372
rs4905978	miR_409_3p	5252	0.305306	0.452665	0.0445954	10.1505	5.48e-24	0.0217598	9.56e-20	chr14	101061271	+	unknown	chr14	101531683	101531704	+	hsa-miR-409-3p	cis	hsa-mir-409	Intergenic	C	T	0.304959	0.95175
rs11620937	miR_409_3p	5252	0.30091	0.424336	0.0418224	10.1461	5.73e-24	0.0220975	9.98e-20	chr14	101151012	+	unknown	chr14	101531683	101531704	+	hsa-miR-409-3p	cis	hsa-mir-409	Intergenic	C	G	0.30695	0.99831
rs1190867	miR_409_3p	5252	0.301992	0.441412	0.0435309	10.1402	6.08e-24	0.0216574	1.06e-19	chr14	101069135	+	unknown	chr14	101531683	101531704	+	hsa-miR-409-3p	cis	hsa-mir-409	Intergenic	T	G	0.712118	0.91807
rs904469	miR_139_5p	5242	0.165747	-0.521911	0.051477	-10.1387	6.18e-24	0.0194048	1.07e-19	chr11	72324039	+	intron	chr11	72326146	72326168	-	hsa-miR-139-5p	cis	hsa-mir-139	intron	G	A	0.836999	0.99422
rs3781934	miR_139_5p	5242	0.165786	-0.521687	0.0514568	-10.1384	6.2e-24	0.0194007	1.08e-19	chr11	72325070	-	intron	chr11	72326146	72326168	-	hsa-miR-139-5p	cis	hsa-mir-139	intron	G	A	0.836935	0.99589
rs755933	miR_139_5p	5242	0.165791	-0.521658	0.051454	-10.1383	6.2e-24	0.0194003	1.08e-19	chr11	72325482	+	intron	chr11	72326146	72326168	-	hsa-miR-139-5p	cis	hsa-mir-139	intron	G	A	0.836902	0.99617
rs1513780	miR_139_5p	5242	0.165668	-0.522238	0.051512	-10.1382	6.21e-24	0.0194082	1.08e-19	chr11	72320500	-	intron	chr11	72326146	72326168	-	hsa-miR-139-5p	cis	hsa-mir-139	intron	G	T	0.834873	0.98061
rs4944566	miR_139_5p	5242	0.165693	-0.522121	0.0515017	-10.1379	6.23e-24	0.0194057	1.08e-19	chr11	72321872	+	intron	chr11	72326146	72326168	-	hsa-miR-139-5p	cis	hsa-mir-139	intron	G	A	0.840641	0.9852
rs754042	miR_139_5p	5242	0.165837	-0.521372	0.0514291	-10.1377	6.24e-24	0.0193948	1.08e-19	chr11	72326275	-	intron,near-gene-5	chr11	72326146	72326168	-	hsa-miR-139-5p	cis	hsa-mir-139	intron	C	T	0.836771	0.99689
rs7146574	miR_127_3p	5062	0.391844	0.625877	0.0617304	10.1389	6.28e-24	0.0218867	1.08e-19	chr14	101028818	+	intron	chr14	101349372	101349393	+	hsa-miR-127-3p	cis	hsa-mir-127	Intergenic	A	G	0.415172	0.66816
rs7147581	miR_127_3p	5062	0.391828	0.625792	0.061724	10.1386	6.3e-24	0.0218861	1.09e-19	chr14	101028840	+	intron	chr14	101349372	101349393	+	hsa-miR-127-3p	cis	hsa-mir-127	Intergenic	C	T	0.41189	0.67376
rs3781931	miR_139_5p	5242	0.165898	-0.520924	0.0513921	-10.1363	6.33e-24	0.0193852	1.09e-19	chr11	72327205	-	intron,near-gene-5	chr11	72326146	72326168	-	hsa-miR-139-5p	cis	hsa-mir-139	intron	C	T	0.83663	0.99884
rs11600391	miR_125b_5p	5225	0.259016	-0.566876	0.0559586	-10.1303	6.74e-24	0.0219686	1.16e-19	chr11	122545011	+	intron	chr11	121970517	121970538	-	hsa-miR-125b-5p	cis	hsa-mir-125b-1	Intergenic	C	G	0.738322	0.99868
rs7811408	miR_339_3p	5193	0.222378	-1.32623	0.130997	-10.1241	7.19e-24	0.0197744	1.23e-19	chr7	985840	+	intron	chr7	1062591	1062613	-	hsa-miR-339-3p	cis	hsa-mir-339	intron	G	A	0.740054	0.33199
rs10145513	miR_654_5p	4232	0.2621	0.639826	0.0631753	10.1278	7.76e-24	0.0246051	1.33e-19	chr14	101168587	+	unknown	chr14	101506571	101506592	+	hsa-miR-654-5p	cis	hsa-mir-654	Intergenic	G	A	0.333509	0.86821
rs17099614	miR_654_5p	4232	0.261289	0.641248	0.063332	10.1252	7.97e-24	0.0245883	1.36e-19	chr14	101167632	+	unknown	chr14	101506571	101506592	+	hsa-miR-654-5p	cis	hsa-mir-654	Intergenic	G	C	0.332675	0.87231
rs12333988	miR_339_3p	5193	0.13581	-0.615499	0.0608798	-10.1101	8.27e-24	0.019683	1.41e-19	chr7	1217628	+	unknown	chr7	1062591	1062613	-	hsa-miR-339-3p	cis	hsa-mir-339	intron	C	T	0.851686	0.65681
rs12881545	miR_411_3p	3908	0.267316	0.4666	0.0460811	10.1256	8.35e-24	0.0262548	1.43e-19	chr14	101176212	+	unknown	chr14	101489712	101489733	+	hsa-miR-411-3p	cis	hsa-mir-411	Intergenic	G	C	0.386125	0.74041
rs8021301	miR_654_5p	4232	0.260399	0.642406	0.0634918	10.1179	8.57e-24	0.0245477	1.46e-19	chr14	101166924	+	unknown	chr14	101506571	101506592	+	hsa-miR-654-5p	cis	hsa-mir-654	Intergenic	C	G	0.332712	0.87234
rs885325	miR_100_5p	3502	0.297944	-1.00335	0.0991352	-10.121	9.44e-24	0.0329168	1.61e-19	chr11	122546751	-	intron	chr11	122022983	122023004	-	hsa-miR-100-5p	cis	hsa-mir-100	Intergenic	G	A	0.736662	0.98148
rs10892879	miR_100_5p	3502	0.297915	-1.00348	0.0991594	-10.1199	9.55e-24	0.0329084	1.62e-19	chr11	122546780	+	intron	chr11	122022983	122023004	-	hsa-miR-100-5p	cis	hsa-mir-100	Intergenic	C	T	0.736686	0.98141
rs7143357	miR_409_3p	5252	0.252203	0.488978	0.0484707	10.0881	1.02e-23	0.0213241	1.73e-19	chr14	101054155	+	unknown	chr14	101531683	101531704	+	hsa-miR-409-3p	cis	hsa-mir-409	Intergenic	T	C	0.760352	0.84748
rs885325	miR_125b_5p	5225	0.262711	-0.571753	0.0566944	-10.0848	1.06e-23	0.0217593	1.8e-19	chr11	122546751	-	intron	chr11	121970517	121970538	-	hsa-miR-125b-5p	cis	hsa-mir-125b-1	Intergenic	G	A	0.736662	0.98148
rs10892879	miR_125b_5p	5225	0.262695	-0.571779	0.0567084	-10.0828	1.08e-23	0.0217517	1.83e-19	chr11	122546780	+	intron	chr11	121970517	121970538	-	hsa-miR-125b-5p	cis	hsa-mir-125b-1	Intergenic	C	T	0.736686	0.98141
rs8022367	miR_668	4686	0.271262	1.06324	0.105406	10.0871	1.1e-23	0.0246743	1.86e-19	chr14	101189457	+	unknown	chr14	101521637	101521659	+	hsa-miR-668	cis	hsa-mir-668	Intergenic	T	A	0.667306	0.26737
rs17099623	miR_543	4662	0.191795	0.605836	0.0600778	10.0842	1.13e-23	0.0229567	1.91e-19	chr14	101173124	+	unknown	chr14	101498370	101498391	+	hsa-miR-543	cis	hsa-mir-543	Intergenic	A	C	0.793994	0.846
rs8008669	miR_127_3p	5062	0.0455719	-3.81487	0.378627	-10.0756	1.18e-23	0.0233864	1.99e-19	chr14	101164297	+	unknown	chr14	101349372	101349393	+	hsa-miR-127-3p	cis	hsa-mir-127	Intergenic	C	T	0.947216	0.15955
rs11160594	miR_409_3p	5252	0.251979	0.48834	0.0484827	10.0725	1.2e-23	0.0212628	2.02e-19	chr14	101049906	+	unknown	chr14	101531683	101531704	+	hsa-miR-409-3p	cis	hsa-mir-409	Intergenic	C	T	0.762389	0.87245
rs7145610	miR_409_3p	5252	0.251961	0.488295	0.0484834	10.0714	1.21e-23	0.0212585	2.04e-19	chr14	101049406	+	unknown	chr14	101531683	101531704	+	hsa-miR-409-3p	cis	hsa-mir-409	Intergenic	T	C	0.761458	0.85624
rs10790518	miR_125b_5p	5225	0.389681	-0.509595	0.050686	-10.054	1.44e-23	0.022095	2.42e-19	chr11	122520706	+	unknown	chr11	121970517	121970538	-	hsa-miR-125b-5p	cis	hsa-mir-125b-1	Intergenic	C	G	0.621132	0.94442
rs1945390	miR_125b_5p	5225	0.389648	-0.509568	0.0506812	-10.0544	1.44e-23	0.0220986	2.42e-19	chr11	122520253	+	unknown	chr11	121970517	121970538	-	hsa-miR-125b-5p	cis	hsa-mir-125b-1	Intergenic	T	C	0.619963	0.9461
rs7941030	miR_125b_5p	5225	0.389702	-0.509577	0.0506889	-10.053	1.46e-23	0.0220902	2.45e-19	chr11	122522375	+	unknown	chr11	121970517	121970538	-	hsa-miR-125b-5p	cis	hsa-mir-125b-1	Intergenic	T	C	0.622597	0.95209
rs10151519	miR_370	4573	0.184302	0.684373	0.0681202	10.0466	1.67e-23	0.0230828	2.8e-19	chr14	101175798	+	unknown	chr14	101377523	101377544	+	hsa-miR-370	cis	hsa-mir-370	Intergenic	G	A	0.817391	0.87475
rs6575797	miR_409_3p	5252	0.0277109	-5.98713	0.596425	-10.0384	1.68e-23	0.0218305	2.81e-19	chr14	101185073	+	unknown	chr14	101531683	101531704	+	hsa-miR-409-3p	cis	hsa-mir-409	Intergenic	A	T	0.9122	0.67807
rs1104888	miR_339_3p	5193	0.512937	0.386814	0.0385327	10.0386	1.69e-23	0.0194283	2.83e-19	chr7	1106012	-	intron	chr7	1062591	1062613	-	hsa-miR-339-3p	cis	hsa-mir-339	intron	G	T	0.547964	0.76767
rs2183632	miR_409_3p	5252	0.304718	0.445951	0.0444353	10.036	1.72e-23	0.0212765	2.87e-19	chr14	101063388	-	unknown	chr14	101531683	101531704	+	hsa-miR-409-3p	cis	hsa-mir-409	Intergenic	C	T	0.307392	0.95045
rs12432955	miR_370	4573	0.275157	0.7472	0.0744577	10.0352	1.86e-23	0.0239467	3.1e-19	chr14	101205542	+	unknown	chr14	101377523	101377544	+	hsa-miR-370	cis	hsa-mir-370	Intergenic	A	G	0.753098	0.63732
rs8182505	miR_1270	4812	0.31416	0.614097	0.0612412	10.0275	1.96e-23	0.0218021	3.27e-19	chr19	20487930	+	unknown	chr19	20510129	20510151	-	hsa-miR-1270	cis	hsa-mir-1270-1	intron	G	A	0.676518	0.33667
rs8182505	miR_1270	4812	0.31416	0.614097	0.0612412	10.0275	1.96e-23	0.0218021	3.27e-19	chr19	20487930	+	unknown	chr19	20579288	20579310	-	hsa-miR-1270	cis	hsa-mir-1270-2	intron	G	A	0.676518	0.33667
rs10148392	miR_127_3p	5062	0.242797	0.641058	0.0639937	10.0175	2.11e-23	0.0226548	3.51e-19	chr14	101026299	+	intron	chr14	101349372	101349393	+	hsa-miR-127-3p	cis	hsa-mir-127	Intergenic	A	G	0.749897	0.69563
rs10148448	miR_127_3p	5062	0.24282	0.640869	0.0639884	10.0154	2.15e-23	0.0226449	3.57e-19	chr14	101026148	+	intron	chr14	101349372	101349393	+	hsa-miR-127-3p	cis	hsa-mir-127	Intergenic	G	A	0.756938	0.72058
rs17653848	miR_668	4686	0.115412	1.06941	0.106912	10.0027	2.54e-23	0.0223081	4.21e-19	chr14	101102059	+	unknown	chr14	101521637	101521659	+	hsa-miR-668	cis	hsa-mir-668	Intergenic	A	T	0.885571	0.67421
rs2295659	miR_127_3p	5062	0.129473	0.653492	0.065382	9.99499	2.63e-23	0.0193825	4.36e-19	chr14	101141544	+	unknown	chr14	101349372	101349393	+	hsa-miR-127-3p	cis	hsa-mir-127	Intergenic	G	T	0.868197	0.89718
rs11976805	miR_339_5p	5216	0.244622	-0.456917	0.0457969	-9.97702	3.1e-23	0.0191288	5.13e-19	chr7	1138716	+	intron	chr7	1062626	1062648	-	hsa-miR-339-5p	cis	hsa-mir-339	intron	C	T	0.739997	0.97084
rs4905999	miR_668	4686	0.121033	0.994581	0.0996977	9.97597	3.31e-23	0.0236814	5.47e-19	chr14	101184139	+	unknown	chr14	101521637	101521659	+	hsa-miR-668	cis	hsa-mir-668	Intergenic	G	A	0.816917	0.87425
rs12893790	miR_654_5p	4232	0.161571	0.688465	0.0689804	9.98058	3.34e-23	0.0245685	5.51e-19	chr14	101178804	+	unknown	chr14	101506571	101506592	+	hsa-miR-654-5p	cis	hsa-mir-654	Intergenic	G	C	0.816062	0.97523
rs12434496	miR_654_5p	4232	0.161586	0.688308	0.0689726	9.97944	3.38e-23	0.0245639	5.57e-19	chr14	101179222	+	unknown	chr14	101506571	101506592	+	hsa-miR-654-5p	cis	hsa-mir-654	Intergenic	G	A	0.81957	0.99779
rs10270249	miR_339_5p	5216	0.241707	-0.449454	0.0451207	-9.96115	3.63e-23	0.0190422	5.98e-19	chr7	1151886	+	intron	chr7	1062626	1062648	-	hsa-miR-339-5p	cis	hsa-mir-339	intron	G	T	0.756009	0.98041
rs13242526	miR_339_3p	5193	0.255632	-0.843623	0.0846957	-9.96063	3.65e-23	0.0189412	6.01e-19	chr7	997334	+	unknown	chr7	1062591	1062613	-	hsa-miR-339-3p	cis	hsa-mir-339	intron	C	G	0.759054	0.62434
rs11761322	miR_339_5p	5216	0.24172	-0.449334	0.0451148	-9.95979	3.68e-23	0.019037	6.05e-19	chr7	1151657	+	intron	chr7	1062626	1062648	-	hsa-miR-339-5p	cis	hsa-mir-339	intron	A	G	0.754766	0.97651
rs11846581	miR_127_3p	5062	0.229844	0.677528	0.0680282	9.95952	3.74e-23	0.0224205	6.14e-19	chr14	101017103	+	intron	chr14	101349372	101349393	+	hsa-miR-127-3p	cis	hsa-mir-127	Intergenic	C	G	0.767844	0.7052
rs4724129	miR_339_3p	5193	0.218591	-0.44787	0.0449783	-9.95747	3.77e-23	0.0194699	6.18e-19	chr7	1125369	+	intron,near-gene-5	chr7	1062591	1062613	-	hsa-miR-339-3p	cis	hsa-mir-339	intron	C	T	0.755169	0.96251
rs10892878	miR_125b_5p	5225	0.245458	-0.594398	0.0597328	-9.95096	4.01e-23	0.0212894	6.57e-19	chr11	122542438	+	intron	chr11	121970517	121970538	-	hsa-miR-125b-5p	cis	hsa-mir-125b-1	Intergenic	G	A	0.733775	0.97377
rs4724294	miR_339_5p	5216	0.242293	-0.449334	0.0451589	-9.95007	4.05e-23	0.0190106	6.62e-19	chr7	1139695	+	intron	chr7	1062626	1062648	-	hsa-miR-339-5p	cis	hsa-mir-339	intron	G	A	0.755262	0.96665
rs10892870	miR_125b_5p	5225	0.380259	-0.510978	0.051358	-9.94933	4.07e-23	0.0217743	6.65e-19	chr11	122517803	+	unknown	chr11	121970517	121970538	-	hsa-miR-125b-5p	cis	hsa-mir-125b-1	Intergenic	A	G	0.619729	0.94874
rs11622192	miR_127_3p	5062	0.224293	0.664929	0.0668243	9.9504	4.09e-23	0.022084	6.67e-19	chr14	101016190	+	intron	chr14	101349372	101349393	+	hsa-miR-127-3p	cis	hsa-mir-127	Intergenic	G	A	0.77657	0.6366
rs35126802	miR_339_5p	5216	0.242418	-0.44917	0.0451734	-9.94325	4.33e-23	0.0189888	7.06e-19	chr7	1134842	+	intron	chr7	1062626	1062648	-	hsa-miR-339-5p	cis	hsa-mir-339	intron	C	T	0.754168	0.96303
rs2070118	miR_339_5p	5216	0.242561	-0.449046	0.0451824	-9.93851	4.54e-23	0.0189715	7.39e-19	chr7	1132505	+	intron,untranslated-3	chr7	1062626	1062648	-	hsa-miR-339-5p	cis	hsa-mir-339	intron	G	A	0.761425	0.94672
rs4720486	miR_339_5p	5216	0.230677	-0.460408	0.04633	-9.93757	4.58e-23	0.0189755	7.45e-19	chr7	1146764	+	intron	chr7	1062626	1062648	-	hsa-miR-339-5p	cis	hsa-mir-339	intron	G	A	0.755656	0.96746
rs17099623	miR_668	4686	0.191902	0.714431	0.0718836	9.93873	4.77e-23	0.0229424	7.73e-19	chr14	101173124	+	unknown	chr14	101521637	101521659	+	hsa-miR-668	cis	hsa-mir-668	Intergenic	A	C	0.793994	0.846
rs8182507	miR_1270	4812	0.308984	0.599243	0.0603037	9.93708	4.78e-23	0.0213963	7.73e-19	chr19	20488184	+	unknown	chr19	20510129	20510151	-	hsa-miR-1270	cis	hsa-mir-1270-1	intron	C	T	0.701573	0.37681
rs8182507	miR_1270	4812	0.308984	0.599243	0.0603037	9.93708	4.78e-23	0.0213963	7.73e-19	chr19	20488184	+	unknown	chr19	20579288	20579310	-	hsa-miR-1270	cis	hsa-mir-1270-2	intron	C	T	0.701573	0.37681
rs12274755	miR_100_5p	3502	0.291664	0.956025	0.0960464	9.95378	4.9e-23	0.0327159	7.91e-19	chr11	122338546	+	unknown	chr11	122022983	122023004	-	hsa-miR-100-5p	cis	hsa-mir-100	Intergenic	G	A	0.335044	0.9872
rs1190878	miR_668	4686	0.136554	0.99762	0.10043	9.9335	5.02e-23	0.0218846	8.1e-19	chr14	101072260	+	unknown	chr14	101521637	101521659	+	hsa-miR-668	cis	hsa-mir-668	Intergenic	C	A	0.869287	0.65836
rs2370756	miR_125b_5p	5225	0.142942	0.74604	0.0751672	9.92507	5.17e-23	0.0194469	8.33e-19	chr11	122460155	+	unknown	chr11	121970517	121970538	-	hsa-miR-125b-5p	cis	hsa-mir-125b-1	Intergenic	G	A	0.85948	0.96099
rs2370741	miR_100_5p	3502	0.289463	0.952489	0.0958111	9.94131	5.54e-23	0.0326654	8.91e-19	chr11	122337411	+	unknown	chr11	122022983	122023004	-	hsa-miR-100-5p	cis	hsa-mir-100	Intergenic	A	G	0.334018	0.99964
rs10130354	miR_409_3p	5252	0.101027	0.749616	0.0755853	9.91747	5.56e-23	0.019384	8.94e-19	chr14	101149511	+	unknown	chr14	101531683	101531704	+	hsa-miR-409-3p	cis	hsa-mir-409	Intergenic	C	T	0.901762	0.77206
rs7948251	miR_100_5p	3502	0.289268	0.953466	0.0959166	9.94057	5.58e-23	0.0326786	8.96e-19	chr11	122329056	+	unknown	chr11	122022983	122023004	-	hsa-miR-100-5p	cis	hsa-mir-100	Intergenic	T	C	0.337126	0.96875
rs11218628	miR_100_5p	3502	0.289181	0.953952	0.0959758	9.9395	5.63e-23	0.03268	9.03e-19	chr11	122326380	+	unknown	chr11	122022983	122023004	-	hsa-miR-100-5p	cis	hsa-mir-100	Intergenic	C	T	0.338564	0.9599
rs11763865	miR_339_3p	5193	0.220687	-0.421353	0.0424981	-9.91464	5.75e-23	0.0191447	9.21e-19	chr7	1194274	+	intron	chr7	1062591	1062613	-	hsa-miR-339-3p	cis	hsa-mir-339	intron	G	A	0.773498	0.9814
rs7155649	miR_543	4662	0.097584	0.846891	0.0854009	9.91665	5.94e-23	0.0215731	9.5e-19	chr14	101181605	+	unknown	chr14	101498370	101498391	+	hsa-miR-543	cis	hsa-mir-543	Intergenic	C	A	0.854474	0.86241
rs36034233	miR_100_5p	3502	0.288961	0.95527	0.0961652	9.93364	5.97e-23	0.0326771	9.54e-19	chr11	122323312	+	unknown	chr11	122022983	122023004	-	hsa-miR-100-5p	cis	hsa-mir-100	Intergenic	A	C	0.338909	0.94937
rs10227709	miR_339_3p	5193	0.216375	-0.425602	0.0429473	-9.90986	6.02e-23	0.0188669	9.61e-19	chr7	1180515	+	unknown	chr7	1062591	1062613	-	hsa-miR-339-3p	cis	hsa-mir-339	intron	T	G	0.772804	0.88635
rs12893790	miR_382_5p	4342	0.163882	0.710798	0.0716686	9.91785	6.1e-23	0.0245429	9.73e-19	chr14	101178804	+	unknown	chr14	101520653	101520674	+	hsa-miR-382-5p	cis	hsa-mir-382	Intergenic	G	C	0.816062	0.97523
rs12434496	miR_382_5p	4342	0.163895	0.710643	0.0716609	9.91674	6.16e-23	0.0245388	9.81e-19	chr14	101179222	+	unknown	chr14	101520653	101520674	+	hsa-miR-382-5p	cis	hsa-mir-382	Intergenic	G	A	0.81957	0.99779
rs10892868	miR_100_5p	3502	0.39427	1.03426	0.104201	9.92568	6.45e-23	0.0256493	1.03e-18	chr11	122494241	+	unknown	chr11	122022983	122023004	-	hsa-miR-100-5p	cis	hsa-mir-100	Intergenic	A	T	0.482002	0.95357
rs11218698	miR_125b_5p	5225	0.0971411	0.961597	0.0971472	9.89834	6.73e-23	0.0198503	1.07e-18	chr11	122452929	+	unknown	chr11	121970517	121970538	-	hsa-miR-125b-5p	cis	hsa-mir-125b-1	Intergenic	T	C	0.858116	0.98826
rs10160528	miR_100_5p	3502	0.289764	0.955298	0.0963382	9.91608	7.08e-23	0.0325211	1.12e-18	chr11	122343126	+	unknown	chr11	122022983	122023004	-	hsa-miR-100-5p	cis	hsa-mir-100	Intergenic	G	A	0.333221	0.98917
rs8008285	miR_668	4686	0.134044	0.767128	0.0775142	9.89661	7.21e-23	0.0229615	1.14e-18	chr14	101146514	+	unknown	chr14	101521637	101521659	+	hsa-miR-668	cis	hsa-mir-668	Intergenic	T	C	0.852216	0.98361
rs7349905	miR_30a_3p	1015	0.121549	-1.36249	0.135121	-10.0835	7.53e-23	0.0897131	1.19e-18	chr6	72118716	+	unknown	chr6	72113257	72113278	-	hsa-miR-30a-3p	cis	hsa-mir-30a	intron	G	C	0.950327	0.99554
rs745797	miR_409_3p	5252	0.12666	0.606722	0.0614008	9.88133	7.93e-23	0.0187052	1.25e-18	chr14	101141909	+	unknown	chr14	101531683	101531704	+	hsa-miR-409-3p	cis	hsa-mir-409	Intergenic	G	A	0.871719	0.90935
rs10251147	miR_339_5p	5216	0.250341	-0.444189	0.0450085	-9.86901	8.97e-23	0.0186954	1.42e-18	chr7	1142316	+	intron	chr7	1062626	1062648	-	hsa-miR-339-5p	cis	hsa-mir-339	intron	G	A	0.761138	0.94619
rs7152943	miR_409_3p	5252	0.0738105	0.883933	0.0896249	9.86258	9.53e-23	0.0210213	1.5e-18	chr14	101174159	+	unknown	chr14	101531683	101531704	+	hsa-miR-409-3p	cis	hsa-mir-409	Intergenic	C	T	0.924028	0.6918
rs11218753	miR_100_5p	3502	0.283466	-1.01444	0.102649	-9.88262	9.8e-23	0.0316731	1.54e-18	chr11	122553836	+	intron	chr11	122022983	122023004	-	hsa-miR-100-5p	cis	hsa-mir-100	Intergenic	A	T	0.744283	0.92686
rs1993042	miR_100_5p	3502	0.29377	0.965888	0.0977551	9.88069	9.99e-23	0.0322987	1.57e-18	chr11	122364739	+	unknown	chr11	122022983	122023004	-	hsa-miR-100-5p	cis	hsa-mir-100	Intergenic	C	G	0.334268	0.96074
rs11620937	miR_543	4662	0.289094	0.481923	0.0489155	9.85215	1.12e-22	0.022495	1.76e-18	chr14	101151012	+	unknown	chr14	101498370	101498391	+	hsa-miR-543	cis	hsa-mir-543	Intergenic	C	G	0.30695	0.99831
rs949300	miR_125b_5p	5225	0.385269	-0.505616	0.051362	-9.84416	1.14e-22	0.0213731	1.79e-18	chr11	122553139	-	intron	chr11	121970517	121970538	-	hsa-miR-125b-5p	cis	hsa-mir-125b-1	Intergenic	T	A	0.607755	0.94943
rs10141715	miR_409_3p	5252	0.0735129	0.886628	0.0901228	9.838	1.21e-22	0.0209186	1.9e-18	chr14	101172687	+	unknown	chr14	101531683	101531704	+	hsa-miR-409-3p	cis	hsa-mir-409	Intergenic	G	T	0.924514	0.6882
rs11218752	miR_100_5p	3502	0.406498	-0.927316	0.094044	-9.86045	1.22e-22	0.0332694	1.91e-18	chr11	122552600	+	intron	chr11	122022983	122023004	-	hsa-miR-100-5p	cis	hsa-mir-100	Intergenic	C	T	0.610602	0.95691
rs12147845	miR_668	4686	0.0701114	1.21603	0.123746	9.82684	1.42e-22	0.0213093	2.22e-18	chr14	101144596	+	unknown	chr14	101521637	101521659	+	hsa-miR-668	cis	hsa-mir-668	Intergenic	C	T	0.886538	0.92029
rs28379186	miR_668	4686	0.123311	0.968498	0.0985752	9.82496	1.45e-22	0.0227639	2.27e-18	chr14	101168073	+	unknown	chr14	101521637	101521659	+	hsa-miR-668	cis	hsa-mir-668	Intergenic	G	T	0.840057	0.80058
rs10151519	miR_668	4686	0.183785	0.711179	0.0724136	9.82107	1.51e-22	0.021479	2.36e-18	chr14	101175798	+	unknown	chr14	101521637	101521659	+	hsa-miR-668	cis	hsa-mir-668	Intergenic	G	A	0.817391	0.87475
rs12897601	miR_654_5p	4232	0.168277	0.685315	0.0698111	9.8167	1.66e-22	0.0238117	2.59e-18	chr14	101182284	+	unknown	chr14	101506571	101506592	+	hsa-miR-654-5p	cis	hsa-mir-654	Intergenic	T	C	0.81554	0.94364
rs10790505	miR_100_5p	3502	0.29058	0.960114	0.0977036	9.8268	1.68e-22	0.0320228	2.62e-18	chr11	122371459	+	unknown	chr11	122022983	122023004	-	hsa-miR-100-5p	cis	hsa-mir-100	Intergenic	T	A	0.336089	0.9494
rs28640110	miR_204_5p	711	0.0738727	-1.68904	0.167216	-10.1009	1.69e-22	0.121948	2.63e-18	chr9	73721575	+	intron	chr9	73424947	73424968	-	hsa-miR-204-5p	cis	hsa-mir-204	intron	G	A	0.981612	0.96849
rs7155649	miR_370	4573	0.0940811	0.966521	0.0985245	9.80996	1.7e-22	0.0215925	2.64e-18	chr14	101181605	+	unknown	chr14	101377523	101377544	+	hsa-miR-370	cis	hsa-mir-370	Intergenic	C	A	0.854474	0.86241
rs11218751	miR_100_5p	3502	0.287302	-0.989673	0.100727	-9.82526	1.71e-22	0.0314136	2.66e-18	chr11	122552486	+	intron	chr11	122022983	122023004	-	hsa-miR-100-5p	cis	hsa-mir-100	Intergenic	A	G	0.743513	0.95156
rs34946754	miR_127_3p	5062	0.0843736	1.6603	0.169373	9.80263	1.74e-22	0.0228644	2.7e-18	chr14	100938205	+	intron	chr14	101349372	101349393	+	hsa-miR-127-3p	cis	hsa-mir-127	Intergenic	A	G	0.910259	0.55373
rs9671394	miR_382_5p	4342	0.247928	0.624754	0.063698	9.80807	1.78e-22	0.0227234	2.76e-18	chr14	101159674	+	unknown	chr14	101520653	101520674	+	hsa-miR-382-5p	cis	hsa-mir-382	Intergenic	T	C	0.734993	0.99258
rs4337055	miR_125b_5p	5225	0.373182	-0.509811	0.0520479	-9.79503	1.84e-22	0.0208748	2.85e-18	chr11	122507570	+	unknown	chr11	121970517	121970538	-	hsa-miR-125b-5p	cis	hsa-mir-125b-1	Intergenic	T	A	0.614893	0.97692
rs10892868	miR_125b_5p	5225	0.425162	0.556318	0.0568268	9.7897	1.94e-22	0.0202936	3e-18	chr11	122494241	+	unknown	chr11	121970517	121970538	-	hsa-miR-125b-5p	cis	hsa-mir-125b-1	Intergenic	A	T	0.482002	0.95357
rs1996354	miR_125b_5p	5225	0.141414	-0.732187	0.0748282	-9.7849	2.04e-22	0.0196016	3.15e-18	chr11	122464670	+	unknown	chr11	121970517	121970538	-	hsa-miR-125b-5p	cis	hsa-mir-125b-1	Intergenic	G	A	0.863434	0.92769
rs12419313	miR_125b_5p	5225	0.141409	-0.734599	0.0750855	-9.78349	2.06e-22	0.0195915	3.18e-18	chr11	122466121	+	unknown	chr11	121970517	121970538	-	hsa-miR-125b-5p	cis	hsa-mir-125b-1	Intergenic	G	A	0.863303	0.92097
rs7036586	miR_204_5p	711	0.0741695	-1.68536	0.167246	-10.0771	2.08e-22	0.121456	3.21e-18	chr9	73722464	+	intron	chr9	73424947	73424968	-	hsa-miR-204-5p	cis	hsa-mir-204	intron	T	C	0.981605	0.969
rs10892880	miR_100_5p	3502	0.287058	-0.990322	0.101067	-9.79869	2.21e-22	0.0312509	3.4e-18	chr11	122553453	+	intron	chr11	122022983	122023004	-	hsa-miR-100-5p	cis	hsa-mir-100	Intergenic	C	T	0.744092	0.94305
rs10892881	miR_100_5p	3502	0.287006	-0.990548	0.101147	-9.79315	2.33e-22	0.0312128	3.58e-18	chr11	122553588	+	intron	chr11	122022983	122023004	-	hsa-miR-100-5p	cis	hsa-mir-100	Intergenic	C	A	0.74424	0.92916
rs17553805	miR_218_5p	5155	0.105011	-0.958284	0.0980884	-9.76959	2.38e-22	0.0181682	3.66e-18	chr5	168230920	+	intron	chr5	168195216	168195236	-	hsa-miR-218-5p	cis	hsa-mir-218-2	intron	G	T	0.923006	0.6567
rs7152943	miR_543	4662	0.0701726	1.03306	0.105707	9.77291	2.41e-22	0.0210734	3.7e-18	chr14	101174159	+	unknown	chr14	101498370	101498391	+	hsa-miR-543	cis	hsa-mir-543	Intergenic	C	T	0.924028	0.6918
rs10469367	miR_1270	4812	0.286085	0.821179	0.0840838	9.76619	2.53e-22	0.0210339	3.88e-18	chr19	20486199	+	unknown	chr19	20579288	20579310	-	hsa-miR-1270	cis	hsa-mir-1270-2	intron	T	C	0.689099	0.33956
rs10469367	miR_1270	4812	0.286085	0.821179	0.0840838	9.76619	2.53e-22	0.0210339	3.88e-18	chr19	20486199	+	unknown	chr19	20510129	20510151	-	hsa-miR-1270	cis	hsa-mir-1270-1	intron	T	C	0.689099	0.33956
rs10125698	miR_204_5p	711	0.0739276	-1.68291	0.167425	-10.0517	2.61e-22	0.120896	3.99e-18	chr9	73695209	+	intron	chr9	73424947	73424968	-	hsa-miR-204-5p	cis	hsa-mir-204	intron	C	T	0.981866	0.95927
rs12893790	miR_411_3p	3908	0.160735	0.524519	0.0536816	9.77094	2.7e-22	0.0249735	4.13e-18	chr14	101178804	+	unknown	chr14	101489712	101489733	+	hsa-miR-411-3p	cis	hsa-mir-411	Intergenic	G	C	0.816062	0.97523
rs12434496	miR_411_3p	3908	0.160747	0.524437	0.0536761	9.7704	2.71e-22	0.0249708	4.14e-18	chr14	101179222	+	unknown	chr14	101489712	101489733	+	hsa-miR-411-3p	cis	hsa-mir-411	Intergenic	G	A	0.81957	0.99779
rs28705359	miR_204_5p	711	0.0739198	-1.68265	0.167474	-10.0473	2.72e-22	0.120801	4.15e-18	chr9	73688933	+	intron	chr9	73424947	73424968	-	hsa-miR-204-5p	cis	hsa-mir-204	intron	A	G	0.96984	0.88838
rs12897601	miR_382_5p	4342	0.170429	0.708022	0.0725487	9.75927	2.85e-22	0.0237839	4.34e-18	chr14	101182284	+	unknown	chr14	101520653	101520674	+	hsa-miR-382-5p	cis	hsa-mir-382	Intergenic	T	C	0.81554	0.94364
rs10141715	miR_543	4662	0.0698963	1.03696	0.106337	9.75161	2.96e-22	0.0209902	4.5e-18	chr14	101172687	+	unknown	chr14	101498370	101498391	+	hsa-miR-543	cis	hsa-mir-543	Intergenic	G	T	0.924514	0.6882
rs17099623	miR_370	4573	0.189907	0.66472	0.0681578	9.75266	2.96e-22	0.021207	4.5e-18	chr14	101173124	+	unknown	chr14	101377523	101377544	+	hsa-miR-370	cis	hsa-mir-370	Intergenic	A	C	0.793994	0.846
rs11847644	miR_127_3p	5062	0.236902	0.635332	0.0652017	9.74412	3.06e-22	0.0214962	4.65e-18	chr14	101023795	+	intron	chr14	101349372	101349393	+	hsa-miR-127-3p	cis	hsa-mir-127	Intergenic	C	T	0.757466	0.71898
rs10892845	miR_100_5p	3502	0.302243	0.964195	0.0988038	9.75868	3.24e-22	0.0318266	4.91e-18	chr11	122362390	+	unknown	chr11	122022983	122023004	-	hsa-miR-100-5p	cis	hsa-mir-100	Intergenic	T	G	0.334571	0.96801
rs11847612	miR_127_3p	5062	0.236936	0.634344	0.0651709	9.73354	3.39e-22	0.0214523	5.13e-18	chr14	101023706	+	intron	chr14	101349372	101349393	+	hsa-miR-127-3p	cis	hsa-mir-127	Intergenic	C	T	0.755836	0.716
rs873076	miR_668	4686	0.276454	0.591419	0.0607568	9.73421	3.49e-22	0.0208883	5.28e-18	chr14	101070559	-	unknown	chr14	101521637	101521659	+	hsa-miR-668	cis	hsa-mir-668	Intergenic	A	G	0.293345	0.92972
rs873077	miR_668	4686	0.276412	0.591053	0.0607272	9.73292	3.54e-22	0.0208828	5.35e-18	chr14	101070535	-	unknown	chr14	101521637	101521659	+	hsa-miR-668	cis	hsa-mir-668	Intergenic	G	A	0.293822	0.92865
rs10262232	miR_339_5p	5216	0.254415	-0.433363	0.0445891	-9.71904	3.85e-22	0.0181418	5.81e-18	chr7	1141925	+	intron	chr7	1062626	1062648	-	hsa-miR-339-5p	cis	hsa-mir-339	intron	C	A	0.741947	0.96132
rs879059	miR_668	4686	0.276349	0.589934	0.0606663	9.72424	3.85e-22	0.0208502	5.81e-18	chr14	101069954	+	unknown	chr14	101521637	101521659	+	hsa-miR-668	cis	hsa-mir-668	Intergenic	A	T	0.715322	0.95513
rs4596558	miR_339_3p	5193	0.437928	-0.372467	0.0383409	-9.71459	4.03e-22	0.0180403	6.07e-18	chr7	1108530	+	intron	chr7	1062591	1062613	-	hsa-miR-339-3p	cis	hsa-mir-339	intron	T	C	0.61002	0.74192
rs12432955	miR_668	4686	0.274841	0.769629	0.0792338	9.71339	4.27e-22	0.0224207	6.43e-18	chr14	101205542	+	unknown	chr14	101521637	101521659	+	hsa-miR-668	cis	hsa-mir-668	Intergenic	A	G	0.753098	0.63732
rs879058	miR_668	4686	0.276214	0.587933	0.0605489	9.71005	4.41e-22	0.0207939	6.63e-18	chr14	101069901	+	unknown	chr14	101521637	101521659	+	hsa-miR-668	cis	hsa-mir-668	Intergenic	T	G	0.713116	0.95906
rs2336457	miR_1270	4812	0.283655	0.379824	0.0391352	9.70543	4.55e-22	0.0202996	6.83e-18	chr19	20500515	+	unknown	chr19	20510129	20510151	-	hsa-miR-1270	cis	hsa-mir-1270-1	intron	T	C	0.72877	0.84595
rs2336457	miR_1270	4812	0.283655	0.379824	0.0391352	9.70543	4.55e-22	0.0202996	6.83e-18	chr19	20500515	+	unknown	chr19	20579288	20579310	-	hsa-miR-1270	cis	hsa-mir-1270-2	intron	T	C	0.72877	0.84595
rs7492369	miR_127_3p	5062	0.237117	0.631082	0.0650391	9.70312	4.55e-22	0.0213313	6.83e-18	chr14	101020800	+	intron	chr14	101349372	101349393	+	hsa-miR-127-3p	cis	hsa-mir-127	Intergenic	C	T	0.76386	0.70947
rs879060	miR_668	4686	0.276054	0.586301	0.0604474	9.69936	4.88e-22	0.0207541	7.3e-18	chr14	101069845	+	unknown	chr14	101521637	101521659	+	hsa-miR-668	cis	hsa-mir-668	Intergenic	G	A	0.716363	0.94622
rs17653830	miR_370	4573	0.108283	0.964658	0.0994724	9.69775	5.02e-22	0.0225604	7.51e-18	chr14	101101120	+	unknown	chr14	101377523	101377544	+	hsa-miR-370	cis	hsa-mir-370	Intergenic	T	C	0.896442	0.73818
rs1190872	miR_668	4686	0.276046	0.585969	0.0604325	9.69625	5.03e-22	0.0207403	7.51e-18	chr14	101069704	+	unknown	chr14	101521637	101521659	+	hsa-miR-668	cis	hsa-mir-668	Intergenic	G	A	0.719259	0.9409
rs10262070	miR_339_5p	5216	0.253286	-0.437527	0.0451615	-9.68805	5.19e-22	0.0180106	7.74e-18	chr7	1141738	+	intron	chr7	1062626	1062648	-	hsa-miR-339-5p	cis	hsa-mir-339	intron	C	T	0.755269	0.96644
rs12433699	miR_127_3p	5062	0.250876	0.504427	0.0520921	9.68337	5.5e-22	0.0200979	8.2e-18	chr14	101035546	+	intron,near-gene-5	chr14	101349372	101349393	+	hsa-miR-127-3p	cis	hsa-mir-127	Intergenic	C	G	0.729427	0.94537
rs4243729	miR_668	4686	0.27583	0.58301	0.0602479	9.67685	6.06e-22	0.0206689	9.02e-18	chr14	101066656	+	unknown	chr14	101521637	101521659	+	hsa-miR-668	cis	hsa-mir-668	Intergenic	A	C	0.304594	0.9686
rs1190862	miR_668	4686	0.275862	0.582844	0.0602322	9.67661	6.08e-22	0.0206687	9.04e-18	chr14	101067773	+	unknown	chr14	101521637	101521659	+	hsa-miR-668	cis	hsa-mir-668	Intergenic	G	T	0.70889	0.99734
rs1190857	miR_668	4686	0.275811	0.583064	0.0602589	9.67599	6.11e-22	0.020664	9.08e-18	chr14	101066354	+	unknown	chr14	101521637	101521659	+	hsa-miR-668	cis	hsa-mir-668	Intergenic	T	G	0.720297	0.93891
rs10146962	miR_411_3p	3908	0.298673	0.436527	0.0451061	9.67779	6.59e-22	0.0243094	9.78e-18	chr14	101170540	+	unknown	chr14	101489712	101489733	+	hsa-miR-411-3p	cis	hsa-mir-411	Intergenic	C	T	0.332737	0.89625
rs1190850	miR_668	4686	0.274205	0.591338	0.0612297	9.6577	7.28e-22	0.0205962	1.08e-17	chr14	101064184	+	unknown	chr14	101521637	101521659	+	hsa-miR-668	cis	hsa-mir-668	Intergenic	G	A	0.715878	0.90853
rs1190852	miR_668	4686	0.274282	0.590954	0.0611912	9.6575	7.3e-22	0.0205951	1.08e-17	chr14	101064905	+	unknown	chr14	101521637	101521659	+	hsa-miR-668	cis	hsa-mir-668	Intergenic	G	A	0.719702	0.9323
rs10892867	miR_100_5p	3502	0.528873	-0.891606	0.0921728	-9.67321	7.34e-22	0.0243494	1.09e-17	chr11	122493356	+	unknown	chr11	122022983	122023004	-	hsa-miR-100-5p	cis	hsa-mir-100	Intergenic	T	C	0.478775	0.97695
rs2150518	miR_668	4686	0.274152	0.591514	0.0612594	9.65588	7.41e-22	0.0205885	1.1e-17	chr14	101063229	-	unknown	chr14	101521637	101521659	+	hsa-miR-668	cis	hsa-mir-668	Intergenic	C	T	0.305598	0.94955
rs34700576	miR_668	4686	0.0957288	1.02171	0.105832	9.65409	7.54e-22	0.022424	1.11e-17	chr14	101173484	+	unknown	chr14	101521637	101521659	+	hsa-miR-668	cis	hsa-mir-668	Intergenic	C	T	0.895055	0.7477
rs1467536	miR_668	4686	0.274045	0.591928	0.0613195	9.65318	7.6e-22	0.020578	1.12e-17	chr14	101061851	+	unknown	chr14	101521637	101521659	+	hsa-miR-668	cis	hsa-mir-668	Intergenic	A	G	0.303917	0.95957
rs4905977	miR_668	4686	0.273923	0.592537	0.0613865	9.65256	7.65e-22	0.0205745	1.13e-17	chr14	101061208	+	unknown	chr14	101521637	101521659	+	hsa-miR-668	cis	hsa-mir-668	Intergenic	C	G	0.305177	0.95205
rs4905976	miR_668	4686	0.273862	0.59283	0.0614203	9.65201	7.69e-22	0.0205731	1.13e-17	chr14	101060605	+	unknown	chr14	101521637	101521659	+	hsa-miR-668	cis	hsa-mir-668	Intergenic	G	A	0.30942	0.93209
rs9346471	miR_30a_3p	1015	0.188168	-1.11218	0.113147	-9.8295	7.71e-22	0.0859082	1.13e-17	chr6	72137905	+	unknown	chr6	72113257	72113278	-	hsa-miR-30a-3p	cis	hsa-mir-30a	intron	T	G	0.895351	1.00001
rs876375	miR_127_3p	5062	0.487281	0.540881	0.0560693	9.64665	7.82e-22	0.020989	1.15e-17	chr14	101204319	+	unknown	chr14	101349372	101349393	+	hsa-miR-127-3p	cis	hsa-mir-127	Intergenic	A	G	0.530053	0.62943
rs12897601	miR_411_3p	3908	0.167514	0.524219	0.0542917	9.6556	8.15e-22	0.0244246	1.2e-17	chr14	101182284	+	unknown	chr14	101489712	101489733	+	hsa-miR-411-3p	cis	hsa-mir-411	Intergenic	T	C	0.81554	0.94364
rs34951340	miR_1303	3812	0.10087	-0.583435	0.0604725	-9.64793	8.88e-22	0.0266718	1.3e-17	chr5	154131595	+	intron	chr5	154065387	154065408	+	hsa-miR-1303	cis	hsa-mir-1303	Intergenic	C	G	0.911792	0.9389
rs11218751	miR_125b_5p	5225	0.25368	-0.555326	0.0576891	-9.62619	9.39e-22	0.0200464	1.37e-17	chr11	122552486	+	intron	chr11	121970517	121970538	-	hsa-miR-125b-5p	cis	hsa-mir-125b-1	Intergenic	A	G	0.743513	0.95156
rs11235547	miR_139_5p	5242	0.153604	-0.512673	0.0532691	-9.62422	9.55e-22	0.0173951	1.4e-17	chr11	72318831	+	intron	chr11	72326146	72326168	-	hsa-miR-139-5p	cis	hsa-mir-139	intron	G	A	0.848245	0.99031
rs9671394	miR_654_5p	4232	0.244078	0.593501	0.0616058	9.63385	9.61e-22	0.0225889	1.4e-17	chr14	101159674	+	unknown	chr14	101506571	101506592	+	hsa-miR-654-5p	cis	hsa-mir-654	Intergenic	T	C	0.734993	0.99258
rs1190867	miR_668	4686	0.289995	0.590069	0.0612884	9.62774	9.7e-22	0.0203251	1.42e-17	chr14	101069135	+	unknown	chr14	101521637	101521659	+	hsa-miR-668	cis	hsa-mir-668	Intergenic	T	G	0.712118	0.91807
rs12701798	miR_339_3p	5193	0.518796	0.398732	0.041454	9.61866	1.01e-21	0.017762	1.47e-17	chr7	1099092	+	intron,near-gene-3	chr7	1062591	1062613	-	hsa-miR-339-3p	cis	hsa-mir-339	intron	A	G	0.527111	0.73537
rs10113933	miR_204_5p	711	0.0718699	-1.70091	0.171858	-9.89714	1.02e-21	0.117606	1.49e-17	chr9	73661661	+	intron	chr9	73424947	73424968	-	hsa-miR-204-5p	cis	hsa-mir-204	intron	A	G	0.981403	0.93863
rs12352390	miR_204_5p	711	0.0718572	-1.70061	0.171873	-9.89455	1.05e-21	0.117551	1.53e-17	chr9	73660321	+	intron	chr9	73424947	73424968	-	hsa-miR-204-5p	cis	hsa-mir-204	intron	T	C	0.981347	0.9379
rs10114619	miR_204_5p	711	0.0718748	-1.70011	0.171856	-9.89263	1.06e-21	0.117511	1.54e-17	chr9	73667880	+	intron	chr9	73424947	73424968	-	hsa-miR-204-5p	cis	hsa-mir-204	intron	A	G	0.981493	0.94134
rs7140792	miR_668	4686	0.0956019	1.02007	0.106054	9.61845	1.06e-21	0.022263	1.54e-17	chr14	101172183	+	unknown	chr14	101521637	101521659	+	hsa-miR-668	cis	hsa-mir-668	Intergenic	C	T	0.889586	0.70642
rs12341381	miR_204_5p	711	0.0718172	-1.70004	0.171885	-9.89056	1.08e-21	0.117467	1.57e-17	chr9	73656010	+	intron	chr9	73424947	73424968	-	hsa-miR-204-5p	cis	hsa-mir-204	intron	C	G	0.981387	0.93803
rs12341827	miR_204_5p	711	0.0718748	-1.69984	0.171858	-9.89096	1.08e-21	0.117475	1.57e-17	chr9	73668693	+	intron	chr9	73424947	73424968	-	hsa-miR-204-5p	cis	hsa-mir-204	intron	G	A	0.981493	0.94132
rs4724102	miR_339_5p	5216	0.249255	-0.44269	0.0460664	-9.60983	1.1e-21	0.0178474	1.59e-17	chr7	1120571	+	intron	chr7	1062626	1062648	-	hsa-miR-339-5p	cis	hsa-mir-339	intron	G	A	0.754949	0.90811
rs2295659	miR_409_3p	5252	0.130006	0.556277	0.0578951	9.60836	1.11e-21	0.0177587	1.6e-17	chr14	101141544	+	unknown	chr14	101531683	101531704	+	hsa-miR-409-3p	cis	hsa-mir-409	Intergenic	G	T	0.868197	0.89718
rs28647584	miR_204_5p	711	0.0717932	-1.69971	0.17189	-9.88833	1.11e-21	0.11742	1.6e-17	chr9	73651468	+	intron	chr9	73424947	73424968	-	hsa-miR-204-5p	cis	hsa-mir-204	intron	A	G	0.981355	0.9368
rs1190856	miR_668	4686	0.285501	0.59434	0.0618265	9.61302	1.12e-21	0.0203544	1.61e-17	chr14	101065987	+	unknown	chr14	101521637	101521659	+	hsa-miR-668	cis	hsa-mir-668	Intergenic	C	T	0.72015	0.93813
rs8012970	miR_411_3p	3908	0.278851	0.458435	0.0476433	9.62223	1.12e-21	0.0240023	1.61e-17	chr14	101168491	+	unknown	chr14	101489712	101489733	+	hsa-miR-411-3p	cis	hsa-mir-411	Intergenic	T	C	0.371575	0.78526
rs12341540	miR_204_5p	711	0.0717518	-1.69914	0.171897	-9.88464	1.14e-21	0.117341	1.64e-17	chr9	73641434	+	intron	chr9	73424947	73424968	-	hsa-miR-204-5p	cis	hsa-mir-204	intron	T	C	0.981056	0.93265
rs4905978	miR_668	4686	0.293548	0.604032	0.0628606	9.60906	1.16e-21	0.0203461	1.67e-17	chr14	101061271	+	unknown	chr14	101521637	101521659	+	hsa-miR-668	cis	hsa-mir-668	Intergenic	C	T	0.304959	0.95175
rs12513744	miR_1303	3812	0.424712	-0.429051	0.0446037	-9.61918	1.17e-21	0.0257566	1.68e-17	chr5	154037358	+	unknown	chr5	154065387	154065408	+	hsa-miR-1303	cis	hsa-mir-1303	Intergenic	A	G	0.604425	0.65763
rs13155902	miR_1303	3812	0.424704	-0.428977	0.0445969	-9.61898	1.17e-21	0.0257563	1.68e-17	chr5	154037375	+	unknown	chr5	154065387	154065408	+	hsa-miR-1303	cis	hsa-mir-1303	Intergenic	G	C	0.605474	0.65903
rs10120519	miR_204_5p	711	0.0718713	-1.69811	0.171857	-9.88095	1.18e-21	0.117263	1.69e-17	chr9	73676732	+	intron	chr9	73424947	73424968	-	hsa-miR-204-5p	cis	hsa-mir-204	intron	G	T	0.981616	0.94677
rs10123815	miR_204_5p	711	0.071981	-1.69658	0.171705	-9.88081	1.18e-21	0.11726	1.69e-17	chr9	73683831	+	intron	chr9	73424947	73424968	-	hsa-miR-204-5p	cis	hsa-mir-204	intron	A	G	0.975792	0.91785
rs11850952	miR_668	4686	0.237615	0.646548	0.0673366	9.60174	1.24e-21	0.0201692	1.77e-17	chr14	101056280	+	unknown	chr14	101521637	101521659	+	hsa-miR-668	cis	hsa-mir-668	Intergenic	G	T	0.768505	0.86228
rs8008285	miR_370	4573	0.131803	0.70643	0.0735719	9.6019	1.25e-21	0.0202582	1.79e-17	chr14	101146514	+	unknown	chr14	101377523	101377544	+	hsa-miR-370	cis	hsa-mir-370	Intergenic	T	C	0.852216	0.98361
rs1893999	miR_100_5p	3502	0.251311	1.01572	0.105655	9.61359	1.29e-21	0.0290875	1.84e-17	chr11	122451599	-	unknown	chr11	122022983	122023004	-	hsa-miR-100-5p	cis	hsa-mir-100	Intergenic	T	A	0.32493	0.86729
rs11218722	miR_125b_5p	5225	0.372765	-0.502631	0.052404	-9.59146	1.31e-21	0.0201663	1.87e-17	chr11	122504749	+	unknown	chr11	121970517	121970538	-	hsa-miR-125b-5p	cis	hsa-mir-125b-1	Intergenic	A	C	0.614144	0.96658
rs8020868	miR_654_5p	4232	0.241602	0.633173	0.065948	9.60109	1.31e-21	0.022248	1.87e-17	chr14	101166944	+	unknown	chr14	101506571	101506592	+	hsa-miR-654-5p	cis	hsa-mir-654	Intergenic	G	A	0.332751	0.87248
rs10892880	miR_125b_5p	5225	0.253678	-0.554769	0.0578702	-9.58643	1.37e-21	0.0198904	1.95e-17	chr11	122553453	+	intron	chr11	121970517	121970538	-	hsa-miR-125b-5p	cis	hsa-mir-125b-1	Intergenic	C	T	0.744092	0.94305
rs2183632	miR_668	4686	0.292929	0.600151	0.0625769	9.59062	1.38e-21	0.0201672	1.96e-17	chr14	101063388	-	unknown	chr14	101521637	101521659	+	hsa-miR-668	cis	hsa-mir-668	Intergenic	C	T	0.307392	0.95045
rs10227709	miR_339_5p	5216	0.216561	-0.457241	0.0477116	-9.58343	1.41e-21	0.0174911	2e-17	chr7	1180515	+	unknown	chr7	1062626	1062648	-	hsa-miR-339-5p	cis	hsa-mir-339	intron	T	G	0.772804	0.88635
rs11974176	miR_339_3p	5193	0.349985	-0.377935	0.0394525	-9.57948	1.47e-21	0.017898	2.09e-17	chr7	1065569	+	intron	chr7	1062591	1062613	-	hsa-miR-339-3p	cis	hsa-mir-339	intron	C	T	0.649979	0.93779
rs10892881	miR_125b_5p	5225	0.253684	-0.554596	0.0579137	-9.57625	1.51e-21	0.0198493	2.14e-17	chr11	122553588	+	intron	chr11	121970517	121970538	-	hsa-miR-125b-5p	cis	hsa-mir-125b-1	Intergenic	C	A	0.74424	0.92916
rs10279766	miR_339_3p	5193	0.231844	-0.401217	0.0419	-9.57559	1.52e-21	0.0177964	2.15e-17	chr7	1194543	+	intron	chr7	1062591	1062613	-	hsa-miR-339-3p	cis	hsa-mir-339	intron	G	C	0.761841	0.99076
rs12147845	miR_543	4662	0.0698623	0.992473	0.103623	9.57769	1.56e-21	0.0205586	2.21e-17	chr14	101144596	+	unknown	chr14	101498370	101498391	+	hsa-miR-543	cis	hsa-mir-543	Intergenic	C	T	0.886538	0.92029
rs11850952	miR_370	4573	0.238877	0.605028	0.0631719	9.57749	1.58e-21	0.0209603	2.23e-17	chr14	101056280	+	unknown	chr14	101377523	101377544	+	hsa-miR-370	cis	hsa-mir-370	Intergenic	G	T	0.768505	0.86228
rs1881125	miR_339_3p	5193	0.448044	0.423189	0.044244	9.5649	1.69e-21	0.0175957	2.39e-17	chr7	1096918	+	intron,near-gene-5	chr7	1062591	1062613	-	hsa-miR-339-3p	cis	hsa-mir-339	intron	G	A	0.518881	0.61046
rs12666678	miR_339_5p	5216	0.125898	-0.648738	0.0678626	-9.55959	1.77e-21	0.017548	2.5e-17	chr7	1196675	+	intron	chr7	1062626	1062648	-	hsa-miR-339-5p	cis	hsa-mir-339	intron	G	C	0.837863	0.57825
rs28875535	miR_204_5p	711	0.0714149	-1.69251	0.172172	-9.83037	1.84e-21	0.116193	2.59e-17	chr9	73633680	+	intron	chr9	73424947	73424968	-	hsa-miR-204-5p	cis	hsa-mir-204	intron	A	G	0.982229	0.98609
rs12336377	miR_204_5p	711	0.0728087	-1.69165	0.172123	-9.82813	1.87e-21	0.116146	2.63e-17	chr9	73626755	+	intron	chr9	73424947	73424968	-	hsa-miR-204-5p	cis	hsa-mir-204	intron	T	C	0.982415	0.9931
rs12055336	miR_1303	3812	0.126969	0.541069	0.0565756	9.56364	1.98e-21	0.0262312	2.78e-17	chr5	154103507	+	intron	chr5	154065387	154065408	+	hsa-miR-1303	cis	hsa-mir-1303	Intergenic	G	C	0.867486	0.89958
rs11142670	miR_204_5p	711	0.0714634	-1.69064	0.172247	-9.81526	2.1e-21	0.115874	2.95e-17	chr9	73627744	+	intron	chr9	73424947	73424968	-	hsa-miR-204-5p	cis	hsa-mir-204	intron	C	T	0.982439	0.99494
rs2160829	miR_204_5p	711	0.071512	-1.69024	0.17226	-9.81215	2.15e-21	0.115809	3.02e-17	chr9	73626162	-	intron	chr9	73424947	73424968	-	hsa-miR-204-5p	cis	hsa-mir-204	intron	T	C	0.98241	0.9928
rs7740167	miR_30a_3p	1015	0.19475	-1.08078	0.111239	-9.71582	2.15e-21	0.0841125	3.02e-17	chr6	72135465	+	unknown	chr6	72113257	72113278	-	hsa-miR-30a-3p	cis	hsa-mir-30a	intron	A	C	0.891813	0.99422
rs8022367	miR_382_5p	4342	0.269913	1.00042	0.104957	9.53164	2.5e-21	0.0219066	3.5e-17	chr14	101189457	+	unknown	chr14	101520653	101520674	+	hsa-miR-382-5p	cis	hsa-mir-382	Intergenic	T	A	0.667306	0.26737
rs10239011	miR_339_3p	5193	0.304527	-0.388539	0.0408104	-9.52059	2.57e-21	0.0176304	3.6e-17	chr7	1165036	+	intron	chr7	1062591	1062613	-	hsa-miR-339-3p	cis	hsa-mir-339	intron	A	G	0.71271	0.83919
rs4958754	miR_1303	3812	0.395252	-0.457743	0.0480205	-9.53223	2.66e-21	0.0248215	3.72e-17	chr5	154027749	+	unknown	chr5	154065387	154065408	+	hsa-miR-1303	cis	hsa-mir-1303	Intergenic	T	C	0.620676	0.66015
rs10145513	miR_382_5p	4342	0.264836	0.625901	0.0657233	9.52328	2.71e-21	0.0219299	3.78e-17	chr14	101168587	+	unknown	chr14	101520653	101520674	+	hsa-miR-382-5p	cis	hsa-mir-382	Intergenic	G	A	0.333509	0.86821
rs17099614	miR_382_5p	4342	0.26404	0.627341	0.0658791	9.5226	2.72e-21	0.0219094	3.79e-17	chr14	101167632	+	unknown	chr14	101520653	101520674	+	hsa-miR-382-5p	cis	hsa-mir-382	Intergenic	G	C	0.332675	0.87231
rs1881127	miR_339_3p	5193	0.285819	-0.41744	0.0438812	-9.51297	2.76e-21	0.0174201	3.85e-17	chr7	1063104	+	intron,near-gene-5	chr7	1062591	1062613	-	hsa-miR-339-3p	cis	hsa-mir-339	intron	T	C	0.627354	0.9399
rs4900471	miR_382_5p	4342	0.261375	0.590315	0.0620087	9.51987	2.79e-21	0.021253	3.88e-17	chr14	101162047	+	unknown	chr14	101520653	101520674	+	hsa-miR-382-5p	cis	hsa-mir-382	Intergenic	G	A	0.303307	0.88379
rs8021301	miR_382_5p	4342	0.263165	0.628482	0.0660371	9.51711	2.87e-21	0.0218639	3.99e-17	chr14	101166924	+	unknown	chr14	101520653	101520674	+	hsa-miR-382-5p	cis	hsa-mir-382	Intergenic	C	G	0.332712	0.87234
rs35161451	miR_127_3p	5062	0.265422	0.810772	0.0853014	9.50479	3.01e-21	0.0226001	4.18e-17	chr14	101164109	+	unknown	chr14	101349372	101349393	+	hsa-miR-127-3p	cis	hsa-mir-127	Intergenic	A	G	0.637363	0.38796
rs12432955	miR_409_3p	5252	0.284499	0.535576	0.0563646	9.502	3.05e-21	0.0199375	4.23e-17	chr14	101205542	+	unknown	chr14	101531683	101531704	+	hsa-miR-409-3p	cis	hsa-mir-409	Intergenic	A	G	0.753098	0.63732
rs17653830	miR_668	4686	0.107024	1.01524	0.106895	9.49753	3.33e-21	0.0200576	4.62e-17	chr14	101101120	+	unknown	chr14	101521637	101521659	+	hsa-miR-668	cis	hsa-mir-668	Intergenic	T	C	0.896442	0.73818
rs4944563	miR_139_5p	5242	0.163725	-0.521836	0.0550419	-9.48071	3.73e-21	0.017076	5.17e-17	chr11	72316881	+	intron	chr11	72326146	72326168	-	hsa-miR-139-5p	cis	hsa-mir-139	intron	A	C	0.838477	0.99256
rs11218753	miR_125b_5p	5225	0.25117	-0.556988	0.0588263	-9.46835	4.19e-21	0.0195182	5.79e-17	chr11	122553836	+	intron	chr11	121970517	121970538	-	hsa-miR-125b-5p	cis	hsa-mir-125b-1	Intergenic	A	T	0.744283	0.92686
rs10423160	miR_1270	4812	0.268777	0.493405	0.0521007	9.47022	4.26e-21	0.0194344	5.88e-17	chr19	20490028	+	unknown	chr19	20510129	20510151	-	hsa-miR-1270	cis	hsa-mir-1270-1	intron	C	T	0.76193	0.57969
rs10423160	miR_1270	4812	0.268777	0.493405	0.0521007	9.47022	4.26e-21	0.0194344	5.88e-17	chr19	20490028	+	unknown	chr19	20579288	20579310	-	hsa-miR-1270	cis	hsa-mir-1270-2	intron	C	T	0.76193	0.57969
rs7143357	miR_668	4686	0.241498	0.649104	0.0685369	9.47087	4.28e-21	0.0197307	5.9e-17	chr14	101054155	+	unknown	chr14	101521637	101521659	+	hsa-miR-668	cis	hsa-mir-668	Intergenic	T	C	0.760352	0.84748
rs7143357	miR_370	4573	0.24264	0.608947	0.0642979	9.47071	4.33e-21	0.0204918	5.96e-17	chr14	101054155	+	unknown	chr14	101377523	101377544	+	hsa-miR-370	cis	hsa-mir-370	Intergenic	T	C	0.760352	0.84748
rs8008285	miR_543	4662	0.13383	0.61167	0.0645971	9.469	4.37e-21	0.0208628	6.01e-17	chr14	101146514	+	unknown	chr14	101498370	101498391	+	hsa-miR-543	cis	hsa-mir-543	Intergenic	T	C	0.852216	0.98361
rs1190876	miR_409_3p	5252	0.356064	0.464685	0.0491122	9.4617	4.46e-21	0.0192684	6.13e-17	chr14	101071592	+	unknown	chr14	101531683	101531704	+	hsa-miR-409-3p	cis	hsa-mir-409	Intergenic	A	T	0.359925	0.68739
rs34602770	miR_30a_3p	1015	0.243328	-0.986659	0.102433	-9.63227	4.54e-21	0.0827825	6.23e-17	chr6	72134088	+	unknown	chr6	72113257	72113278	-	hsa-miR-30a-3p	cis	hsa-mir-30a	intron	T	G	0.832041	0.998
rs11160594	miR_370	4573	0.242422	0.608214	0.0643149	9.45681	4.94e-21	0.0204287	6.78e-17	chr14	101049906	+	unknown	chr14	101377523	101377544	+	hsa-miR-370	cis	hsa-mir-370	Intergenic	C	T	0.762389	0.87245
rs2776544	miR_409_3p	5252	0.391513	0.477713	0.0505488	9.45053	4.95e-21	0.0190594	6.78e-17	chr14	101054029	-	unknown	chr14	101531683	101531704	+	hsa-miR-409-3p	cis	hsa-mir-409	Intergenic	T	G	0.380464	0.67589
rs11160594	miR_668	4686	0.241287	0.648038	0.0685518	9.45326	5.05e-21	0.0196625	6.91e-17	chr14	101049906	+	unknown	chr14	101521637	101521659	+	hsa-miR-668	cis	hsa-mir-668	Intergenic	C	T	0.762389	0.87245
rs7145610	miR_370	4573	0.242404	0.608057	0.0643165	9.45412	5.06e-21	0.0204176	6.92e-17	chr14	101049406	+	unknown	chr14	101377523	101377544	+	hsa-miR-370	cis	hsa-mir-370	Intergenic	T	C	0.761458	0.85624
rs7145610	miR_668	4686	0.241269	0.647956	0.0685531	9.45187	5.12e-21	0.019657	6.99e-17	chr14	101049406	+	unknown	chr14	101521637	101521659	+	hsa-miR-668	cis	hsa-mir-668	Intergenic	T	C	0.761458	0.85624
rs1555405	miR_409_3p	5252	0.228074	0.466573	0.0494252	9.43996	5.47e-21	0.0190007	7.47e-17	chr14	101176769	+	unknown	chr14	101531683	101531704	+	hsa-miR-409-3p	cis	hsa-mir-409	Intergenic	G	A	0.756386	0.82411
rs11763865	miR_339_5p	5216	0.221105	-0.445972	0.0472743	-9.43372	5.81e-21	0.0170972	7.92e-17	chr7	1194274	+	intron	chr7	1062626	1062648	-	hsa-miR-339-5p	cis	hsa-mir-339	intron	G	A	0.773498	0.9814
rs7033598	miR_31_5p	4946	0.348478	-0.421449	0.0448163	-9.40392	7.84e-21	0.016985	1.07e-16	chr9	21565674	+	unknown	chr9	21512157	21512177	-	hsa-miR-31-5p	cis	hsa-mir-31	intron	T	C	0.655097	0.99811
rs11218752	miR_125b_5p	5225	0.37193	-0.495177	0.0526876	-9.39836	8.09e-21	0.0196557	1.1e-16	chr11	122552600	+	intron	chr11	121970517	121970538	-	hsa-miR-125b-5p	cis	hsa-mir-125b-1	Intergenic	C	T	0.610602	0.95691
rs11218700	miR_100_5p	3502	0.19648	1.05135	0.111725	9.41011	8.71e-21	0.0289512	1.18e-16	chr11	122455520	+	unknown	chr11	122022983	122023004	-	hsa-miR-100-5p	cis	hsa-mir-100	Intergenic	T	C	0.74595	0.99588
rs7941064	miR_100_5p	3502	0.196576	1.05113	0.111705	9.40988	8.73e-21	0.0289498	1.19e-16	chr11	122456153	+	unknown	chr11	122022983	122023004	-	hsa-miR-100-5p	cis	hsa-mir-100	Intergenic	A	G	0.745173	0.9992
rs7149242	miR_382_5p	4342	0.258659	0.576957	0.0614277	9.39246	9.22e-21	0.0206379	1.25e-16	chr14	101159416	+	unknown	chr14	101520653	101520674	+	hsa-miR-382-5p	cis	hsa-mir-382	Intergenic	G	T	0.732816	0.99887
rs28421549	miR_409_3p	5252	0.0761985	0.781202	0.0833563	9.37183	1.03e-20	0.018032	1.4e-16	chr14	101158232	+	unknown	chr14	101531683	101531704	+	hsa-miR-409-3p	cis	hsa-mir-409	Intergenic	C	T	0.917991	0.72262
rs35799850	miR_409_3p	5252	0.0762557	0.780494	0.0832847	9.37139	1.04e-20	0.0180285	1.41e-16	chr14	101156850	+	unknown	chr14	101531683	101531704	+	hsa-miR-409-3p	cis	hsa-mir-409	Intergenic	C	T	0.915928	0.71414
rs1013241	miR_31_5p	4946	0.350738	-0.438796	0.0468208	-9.3718	1.06e-20	0.016837	1.43e-16	chr9	21564684	-	unknown	chr9	21512157	21512177	-	hsa-miR-31-5p	cis	hsa-mir-31	intron	G	A	0.662494	0.96138
rs7864981	miR_204_5p	711	0.0717243	-1.673	0.17381	-9.62546	1.08e-20	0.111889	1.46e-16	chr9	73584311	+	intron	chr9	73424947	73424968	-	hsa-miR-204-5p	cis	hsa-mir-204	intron	C	T	0.981956	0.97374
rs17660210	miR_409_3p	5252	0.114768	0.559892	0.0597831	9.36539	1.1e-20	0.0166744	1.48e-16	chr14	101131477	+	intron	chr14	101531683	101531704	+	hsa-miR-409-3p	cis	hsa-mir-409	Intergenic	A	G	0.88486	0.99018
rs4724463	miR_339_3p	5193	0.273433	-0.3668	0.0391651	-9.36549	1.1e-20	0.0171355	1.48e-16	chr7	1160190	+	intron	chr7	1062591	1062613	-	hsa-miR-339-3p	cis	hsa-mir-339	intron	A	G	0.735999	0.84518
rs484933	miR_100_5p	3502	0.0731593	1.56204	0.166448	9.38456	1.1e-20	0.0278849	1.48e-16	chr11	122319516	-	unknown	chr11	122022983	122023004	-	hsa-miR-100-5p	cis	hsa-mir-100	Intergenic	G	A	0.906558	0.9943
rs7156735	miR_409_3p	5252	0.114753	0.559958	0.0597924	9.36503	1.1e-20	0.0166722	1.48e-16	chr14	101132229	+	intron	chr14	101531683	101531704	+	hsa-miR-409-3p	cis	hsa-mir-409	Intergenic	T	C	0.87585	0.95955
rs7788231	miR_339_3p	5193	0.273451	-0.366916	0.0391763	-9.36576	1.1e-20	0.0171375	1.48e-16	chr7	1161158	+	intron	chr7	1062591	1062613	-	hsa-miR-339-3p	cis	hsa-mir-339	intron	T	C	0.726503	0.83392
rs8007901	miR_409_3p	5252	0.11487	0.559188	0.0597115	9.36483	1.1e-20	0.01668	1.48e-16	chr14	101130576	+	intron	chr14	101531683	101531704	+	hsa-miR-409-3p	cis	hsa-mir-409	Intergenic	T	C	0.879943	0.99255
rs17660362	miR_409_3p	5252	0.1145	0.56133	0.0599595	9.36183	1.13e-20	0.0166436	1.52e-16	chr14	101136145	+	intron	chr14	101531683	101531704	+	hsa-miR-409-3p	cis	hsa-mir-409	Intergenic	A	G	0.884765	0.98636
rs871019	miR_339_3p	5193	0.486247	0.353952	0.0378092	9.36155	1.14e-20	0.016834	1.53e-16	chr7	1105230	+	intron	chr7	1062591	1062613	-	hsa-miR-339-3p	cis	hsa-mir-339	intron	A	G	0.537943	0.7501
rs4900471	miR_654_5p	4232	0.257399	0.561911	0.0599706	9.36979	1.15e-20	0.0212373	1.54e-16	chr14	101162047	+	unknown	chr14	101506571	101506592	+	hsa-miR-654-5p	cis	hsa-mir-654	Intergenic	G	A	0.303307	0.88379
rs7144375	miR_409_3p	5252	0.114417	0.561706	0.0600108	9.36008	1.15e-20	0.0166323	1.54e-16	chr14	101137384	+	intron	chr14	101531683	101531704	+	hsa-miR-409-3p	cis	hsa-mir-409	Intergenic	T	C	0.875122	0.94552
rs10280960	miR_339_3p	5193	0.486214	0.354001	0.0378208	9.35996	1.16e-20	0.0168294	1.55e-16	chr7	1103697	+	intron	chr7	1062591	1062613	-	hsa-miR-339-3p	cis	hsa-mir-339	intron	T	C	0.53228	0.76847
rs7811577	miR_339_3p	5193	0.486206	0.354013	0.0378226	9.35982	1.16e-20	0.016829	1.55e-16	chr7	1102829	+	intron	chr7	1062591	1062613	-	hsa-miR-339-3p	cis	hsa-mir-339	intron	C	G	0.55976	0.6821
rs12881629	miR_127_3p	5062	0.0600119	1.09382	0.116873	9.3591	1.18e-20	0.0167459	1.58e-16	chr14	101146413	+	unknown	chr14	101349372	101349393	+	hsa-miR-127-3p	cis	hsa-mir-127	Intergenic	A	G	0.924691	0.78692
rs10220322	miR_409_3p	5252	0.114847	0.558949	0.0597364	9.35692	1.19e-20	0.0166523	1.59e-16	chr14	101130334	+	intron	chr14	101531683	101531704	+	hsa-miR-409-3p	cis	hsa-mir-409	Intergenic	T	G	0.880715	0.98834
rs28527393	miR_409_3p	5252	0.11484	0.558906	0.0597433	9.35514	1.21e-20	0.016646	1.61e-16	chr14	101130025	+	intron	chr14	101531683	101531704	+	hsa-miR-409-3p	cis	hsa-mir-409	Intergenic	T	C	0.881156	0.98703
rs12880358	miR_409_3p	5252	0.0729913	0.811548	0.0867615	9.35378	1.22e-20	0.0179773	1.62e-16	chr14	101158809	+	unknown	chr14	101531683	101531704	+	hsa-miR-409-3p	cis	hsa-mir-409	Intergenic	C	G	0.916601	0.71592
rs34409228	miR_339_5p	5216	0.110194	-0.684642	0.073226	-9.34972	1.27e-20	0.0167439	1.69e-16	chr7	1102674	+	intron	chr7	1062626	1062648	-	hsa-miR-339-5p	cis	hsa-mir-339	intron	C	T	0.874848	0.70258
rs6575796	miR_409_3p	5252	0.0726045	0.81494	0.0871783	9.34797	1.29e-20	0.0179593	1.71e-16	chr14	101160363	+	unknown	chr14	101531683	101531704	+	hsa-miR-409-3p	cis	hsa-mir-409	Intergenic	G	A	0.915583	0.69548
rs7142683	miR_382_5p	4342	0.250274	0.590708	0.0631409	9.35539	1.3e-20	0.0202824	1.73e-16	chr14	101158882	+	unknown	chr14	101520653	101520674	+	hsa-miR-382-5p	cis	hsa-mir-382	Intergenic	G	A	0.731839	0.99353
rs3010429	miR_204_5p	711	0.071711	-1.6707	0.173966	-9.60361	1.31e-20	0.111433	1.74e-16	chr9	73577044	+	intron	chr9	73424947	73424968	-	hsa-miR-204-5p	cis	hsa-mir-204	intron	T	C	0.981747	0.96318
rs7144997	miR_409_3p	5252	0.0773003	0.765647	0.08194	9.344	1.34e-20	0.0179274	1.78e-16	chr14	101155432	+	unknown	chr14	101531683	101531704	+	hsa-miR-409-3p	cis	hsa-mir-409	Intergenic	A	G	0.912985	0.69918
rs2993011	miR_204_5p	711	0.070199	-1.67256	0.174474	-9.58631	1.52e-20	0.111072	2.01e-16	chr9	73498171	+	intron	chr9	73424947	73424968	-	hsa-miR-204-5p	cis	hsa-mir-204	intron	T	G	0.980238	0.96169
rs7147982	miR_409_3p	5252	0.262199	0.433151	0.0464247	9.33019	1.52e-20	0.0184108	2.01e-16	chr14	101046649	+	unknown	chr14	101531683	101531704	+	hsa-miR-409-3p	cis	hsa-mir-409	Intergenic	C	T	0.729393	0.90977
rs12588718	miR_382_5p	4342	0.331473	0.562284	0.0602418	9.33379	1.59e-20	0.01977	2.1e-16	chr14	101149605	+	unknown	chr14	101520653	101520674	+	hsa-miR-382-5p	cis	hsa-mir-382	Intergenic	G	C	0.315405	0.97486
rs7142683	miR_654_5p	4232	0.246291	0.570358	0.061101	9.33468	1.59e-20	0.0209616	2.1e-16	chr14	101158882	+	unknown	chr14	101506571	101506592	+	hsa-miR-654-5p	cis	hsa-mir-654	Intergenic	G	A	0.731839	0.99353
rs2336458	miR_1270	4812	0.274236	0.361848	0.0388035	9.32514	1.65e-20	0.0187724	2.17e-16	chr19	20501111	+	unknown	chr19	20579288	20579310	-	hsa-miR-1270	cis	hsa-mir-1270-2	intron	A	T	0.725458	0.85591
rs2336458	miR_1270	4812	0.274236	0.361848	0.0388035	9.32514	1.65e-20	0.0187724	2.17e-16	chr19	20501111	+	unknown	chr19	20510129	20510151	-	hsa-miR-1270	cis	hsa-mir-1270-1	intron	A	T	0.725458	0.85591
rs1888581	miR_409_3p	5252	0.262065	0.432537	0.0464125	9.3194	1.68e-20	0.0183704	2.21e-16	chr14	101042715	-	unknown	chr14	101531683	101531704	+	hsa-miR-409-3p	cis	hsa-mir-409	Intergenic	A	C	0.746778	0.93951
rs1450799	miR_100_5p	3502	0.273628	0.932187	0.0998204	9.33864	1.69e-20	0.029061	2.22e-16	chr11	122339045	+	unknown	chr11	122022983	122023004	-	hsa-miR-100-5p	cis	hsa-mir-100	Intergenic	A	C	0.334031	0.99657
rs2336456	miR_1270	4812	0.274065	0.361135	0.0387409	9.32179	1.7e-20	0.0187601	2.23e-16	chr19	20499493	+	unknown	chr19	20510129	20510151	-	hsa-miR-1270	cis	hsa-mir-1270-1	intron	T	G	0.722461	0.95522
rs2336456	miR_1270	4812	0.274065	0.361135	0.0387409	9.32179	1.7e-20	0.0187601	2.23e-16	chr19	20499493	+	unknown	chr19	20579288	20579310	-	hsa-miR-1270	cis	hsa-mir-1270-2	intron	T	G	0.722461	0.95522
rs28478065	miR_409_3p	5252	0.113429	0.562939	0.0604543	9.31181	1.81e-20	0.0163972	2.37e-16	chr14	101139651	+	unknown	chr14	101531683	101531704	+	hsa-miR-409-3p	cis	hsa-mir-409	Intergenic	C	A	0.883946	0.98001
rs4936706	miR_125b_5p	5225	0.187546	0.594295	0.0638318	9.31032	1.83e-20	0.0170306	2.4e-16	chr11	122441103	+	unknown	chr11	121970517	121970538	-	hsa-miR-125b-5p	cis	hsa-mir-125b-1	Intergenic	T	C	0.811592	0.97975
rs4905974	miR_668	4686	0.399745	0.653476	0.0702081	9.3077	1.96e-20	0.0187877	2.56e-16	chr14	101055232	+	unknown	chr14	101521637	101521659	+	hsa-miR-668	cis	hsa-mir-668	Intergenic	C	T	0.382209	0.69501
rs7119306	miR_125b_5p	5225	0.18703	0.592929	0.0637383	9.30256	1.97e-20	0.0170104	2.58e-16	chr11	122448697	+	unknown	chr11	121970517	121970538	-	hsa-miR-125b-5p	cis	hsa-mir-125b-1	Intergenic	G	A	0.809012	0.9939
rs2776544	miR_668	4686	0.381727	0.660232	0.0710932	9.28685	2.37e-20	0.0188018	3.1e-16	chr14	101054029	-	unknown	chr14	101521637	101521659	+	hsa-miR-668	cis	hsa-mir-668	Intergenic	T	G	0.380464	0.67589
rs8014970	miR_409_3p	5252	0.11297	0.5624	0.0605972	9.28095	2.4e-20	0.0162663	3.13e-16	chr14	101140792	+	unknown	chr14	101531683	101531704	+	hsa-miR-409-3p	cis	hsa-mir-409	Intergenic	T	G	0.881855	0.95943
rs4489754	miR_100_5p	3502	0.445627	0.826871	0.0889127	9.29982	2.41e-20	0.0226907	3.14e-16	chr11	122490000	+	unknown	chr11	122022983	122023004	-	hsa-miR-100-5p	cis	hsa-mir-100	Intergenic	C	T	0.476935	0.9987
rs4724129	miR_339_5p	5216	0.219142	-0.465163	0.0501357	-9.27809	2.47e-20	0.0166042	3.22e-16	chr7	1125369	+	intron,near-gene-5	chr7	1062626	1062648	-	hsa-miR-339-5p	cis	hsa-mir-339	intron	C	T	0.755169	0.96251
rs1235630	miR_100_5p	3502	0.0619229	2.62907	0.282799	9.29661	2.48e-20	0.0287144	3.23e-16	chr11	122311995	+	unknown	chr11	122022983	122023004	-	hsa-miR-100-5p	cis	hsa-mir-100	Intergenic	A	G	0.961276	0.41968
rs17577580	miR_382_5p	4342	0.143459	1.00409	0.108186	9.28108	2.58e-20	0.0209641	3.35e-16	chr14	101189205	+	unknown	chr14	101520653	101520674	+	hsa-miR-382-5p	cis	hsa-mir-382	Intergenic	C	T	0.853223	0.53176
rs11749702	miR_1303	3812	0.448241	-0.447643	0.0482132	-9.28465	2.65e-20	0.0228614	3.44e-16	chr5	154023153	+	unknown	chr5	154065387	154065408	+	hsa-miR-1303	cis	hsa-mir-1303	Intergenic	C	T	0.427748	0.65022
rs1823512	miR_100_5p	3502	0.20481	1.05536	0.113608	9.28948	2.65e-20	0.0266699	3.44e-16	chr11	122379904	-	unknown	chr11	122022983	122023004	-	hsa-miR-100-5p	cis	hsa-mir-100	Intergenic	T	A	0.752099	0.911
rs4935798	miR_125b_5p	5225	0.187585	0.589467	0.0635878	9.27012	2.66e-20	0.0168846	3.45e-16	chr11	122441861	+	unknown	chr11	121970517	121970538	-	hsa-miR-125b-5p	cis	hsa-mir-125b-1	Intergenic	G	A	0.81166	0.98248
rs12346408	miR_204_5p	711	0.0704684	-1.66043	0.174454	-9.51784	2.73e-20	0.109648	3.53e-16	chr9	73507453	+	intron	chr9	73424947	73424968	-	hsa-miR-204-5p	cis	hsa-mir-204	intron	G	A	0.98241	0.97869
rs4905974	miR_409_3p	5252	0.409602	0.463361	0.05	9.26723	2.73e-20	0.018264	3.53e-16	chr14	101055232	+	unknown	chr14	101531683	101531704	+	hsa-miR-409-3p	cis	hsa-mir-409	Intergenic	C	T	0.382209	0.69501
rs11142640	miR_204_5p	711	0.0704972	-1.65909	0.174444	-9.51074	2.9e-20	0.1095	3.75e-16	chr9	73509941	+	intron	chr9	73424947	73424968	-	hsa-miR-204-5p	cis	hsa-mir-204	intron	T	C	0.982293	0.9769
rs1190817	miR_127_3p	5062	0.229394	0.739616	0.0798923	9.25766	3.02e-20	0.0198056	3.9e-16	chr14	101229986	+	unknown	chr14	101349372	101349393	+	hsa-miR-127-3p	cis	hsa-mir-127	Intergenic	T	C	0.753066	0.46557
rs7482716	miR_125b_5p	5225	0.188582	0.587723	0.0635068	9.25449	3.07e-20	0.0168442	3.96e-16	chr11	122449920	+	unknown	chr11	121970517	121970538	-	hsa-miR-125b-5p	cis	hsa-mir-125b-1	Intergenic	A	C	0.806709	0.97979
rs7493817	miR_409_3p	5252	0.240897	0.438829	0.0474234	9.25344	3.1e-20	0.0181565	4e-16	chr14	101038460	+	unknown	chr14	101531683	101531704	+	hsa-miR-409-3p	cis	hsa-mir-409	Intergenic	G	A	0.776345	0.89308
rs11218633	miR_100_5p	3502	0.323173	0.928264	0.100125	9.27104	3.14e-20	0.0284982	4.04e-16	chr11	122328621	+	unknown	chr11	122022983	122023004	-	hsa-miR-100-5p	cis	hsa-mir-100	Intergenic	T	C	0.338367	0.96811
rs2291985	miR_629_5p	4777	0.0197626	1.06217	0.114814	9.25122	3.27e-20	0.0177954	4.21e-16	chr15	70368540	-	intron	chr15	70371766	70371786	-	hsa-miR-629-5p	cis	hsa-mir-629	intron	C	G	0.979064	0.99783
rs8020868	miR_382_5p	4342	0.245047	0.632355	0.0683862	9.24682	3.54e-20	0.0204645	4.55e-16	chr14	101166944	+	unknown	chr14	101520653	101520674	+	hsa-miR-382-5p	cis	hsa-mir-382	Intergenic	G	A	0.332751	0.87248
rs1308	miR_100_5p	3502	0.449567	0.826963	0.0893403	9.25632	3.59e-20	0.0223854	4.61e-16	chr11	122489595	+	unknown	chr11	122022983	122023004	-	hsa-miR-100-5p	cis	hsa-mir-100	Intergenic	A	G	0.475175	0.97997
rs12883220	miR_668	4686	0.403698	0.664123	0.0718799	9.23933	3.68e-20	0.0185818	4.72e-16	chr14	101051193	+	unknown	chr14	101521637	101521659	+	hsa-miR-668	cis	hsa-mir-668	Intergenic	G	T	0.397749	0.68131
rs7119217	miR_125b_5p	5225	0.193361	0.5886	0.0637982	9.22597	3.99e-20	0.0167855	5.12e-16	chr11	122448782	+	unknown	chr11	121970517	121970538	-	hsa-miR-125b-5p	cis	hsa-mir-125b-1	Intergenic	C	G	0.809912	0.98914
rs13297816	miR_204_5p	711	0.0706547	-1.65151	0.174358	-9.47196	4.03e-20	0.108696	5.16e-16	chr9	73516028	+	intron	chr9	73424947	73424968	-	hsa-miR-204-5p	cis	hsa-mir-204	intron	T	C	0.982133	0.96782
rs1878884	miR_629_5p	4777	0.0196667	1.08611	0.117762	9.22294	4.24e-20	0.0176708	5.43e-16	chr15	70358931	+	intron	chr15	70371766	70371786	-	hsa-miR-629-5p	cis	hsa-mir-629	intron	T	C	0.966148	0.66609
rs7149242	miR_654_5p	4232	0.2546	0.548235	0.0594201	9.22642	4.31e-20	0.0205854	5.51e-16	chr14	101159416	+	unknown	chr14	101506571	101506592	+	hsa-miR-654-5p	cis	hsa-mir-654	Intergenic	G	T	0.732816	0.99887
rs11218712	miR_100_5p	3502	0.454423	0.854216	0.0924906	9.2357	4.33e-20	0.0222314	5.53e-16	chr11	122485835	+	unknown	chr11	122022983	122023004	-	hsa-miR-100-5p	cis	hsa-mir-100	Intergenic	C	G	0.482995	0.91114
rs12147008	miR_376a_3p	4927	0.266565	0.646325	0.0701118	9.21848	4.37e-20	0.0169611	5.57e-16	chr14	101186175	+	unknown	chr14	101507162	101507182	+	hsa-miR-376a-3p	cis	hsa-mir-376a-1	Intergenic	T	C	0.79437	0.59968
rs12147008	miR_376a_3p	4927	0.266565	0.646325	0.0701118	9.21848	4.37e-20	0.0169611	5.57e-16	chr14	101186175	+	unknown	chr14	101506455	101506475	+	hsa-miR-376a-3p	cis	hsa-mir-376a-2	Intergenic	T	C	0.79437	0.59968
rs10124312	miR_31_5p	4946	0.351076	-0.416609	0.0452354	-9.20979	4.72e-20	0.0162423	6.01e-16	chr9	21576700	+	unknown	chr9	21512157	21512177	-	hsa-miR-31-5p	cis	hsa-mir-31	intron	G	C	0.659681	0.96507
rs12883220	miR_409_3p	5252	0.413331	0.471077	0.0511657	9.20689	4.75e-20	0.0180757	6.04e-16	chr14	101051193	+	unknown	chr14	101531683	101531704	+	hsa-miR-409-3p	cis	hsa-mir-409	Intergenic	G	T	0.397749	0.68131
rs10144381	miR_411_3p	3908	0.220429	0.484664	0.0526001	9.21412	5e-20	0.0219342	6.36e-16	chr14	101173297	+	unknown	chr14	101489712	101489733	+	hsa-miR-411-3p	cis	hsa-mir-411	Intergenic	T	C	0.32696	0.88931
rs10279766	miR_339_5p	5216	0.232115	-0.428608	0.0465817	-9.20122	5.01e-20	0.0162539	6.36e-16	chr7	1194543	+	intron	chr7	1062626	1062648	-	hsa-miR-339-5p	cis	hsa-mir-339	intron	G	C	0.761841	0.99076
rs28478065	miR_127_3p	5062	0.112993	0.628302	0.0683084	9.19801	5.22e-20	0.016264	6.62e-16	chr14	101139651	+	unknown	chr14	101349372	101349393	+	hsa-miR-127-3p	cis	hsa-mir-127	Intergenic	C	A	0.883946	0.98001
rs2370751	miR_125b_5p	5225	0.187572	0.580671	0.0631489	9.19526	5.29e-20	0.0166122	6.71e-16	chr11	122447490	+	unknown	chr11	121970517	121970538	-	hsa-miR-125b-5p	cis	hsa-mir-125b-1	Intergenic	C	G	0.78292	0.96362
rs12432955	miR_382_5p	4342	0.275573	0.720906	0.0783388	9.20242	5.31e-20	0.0203137	6.73e-16	chr14	101205542	+	unknown	chr14	101520653	101520674	+	hsa-miR-382-5p	cis	hsa-mir-382	Intergenic	A	G	0.753098	0.63732
rs8014970	miR_127_3p	5062	0.112528	0.629318	0.0684664	9.19164	5.53e-20	0.0161868	7e-16	chr14	101140792	+	unknown	chr14	101349372	101349393	+	hsa-miR-127-3p	cis	hsa-mir-127	Intergenic	T	G	0.881855	0.95943
rs2370752	miR_125b_5p	5225	0.187592	0.579957	0.0631157	9.18878	5.61e-20	0.016589	7.09e-16	chr11	122448275	+	unknown	chr11	121970517	121970538	-	hsa-miR-125b-5p	cis	hsa-mir-125b-1	Intergenic	G	A	0.811394	0.99941
rs13440009	miR_204_5p	711	0.0708059	-1.64313	0.174222	-9.43123	5.69e-20	0.107854	7.19e-16	chr9	73523859	+	intron	chr9	73424947	73424968	-	hsa-miR-204-5p	cis	hsa-mir-204	intron	T	C	0.982154	0.97146
rs6455418	miR_30a_3p	1015	0.247149	-0.94202	0.100808	-9.34466	5.72e-20	0.0783614	7.22e-16	chr6	72125387	+	ncRNA	chr6	72113257	72113278	-	hsa-miR-30a-3p	cis	hsa-mir-30a	intron	A	T	0.833232	0.99432
rs7144375	miR_127_3p	5062	0.113996	0.622969	0.0678126	9.18663	5.79e-20	0.0163566	7.3e-16	chr14	101137384	+	intron	chr14	101349372	101349393	+	hsa-miR-127-3p	cis	hsa-mir-127	Intergenic	T	C	0.875122	0.94552
rs10239011	miR_339_5p	5216	0.304666	-0.416891	0.0453911	-9.18444	5.84e-20	0.0162254	7.36e-16	chr7	1165036	+	intron	chr7	1062626	1062648	-	hsa-miR-339-5p	cis	hsa-mir-339	intron	A	G	0.71271	0.83919
rs1852578	miR_30a_3p	1015	0.246676	-0.941162	0.10075	-9.34159	5.87e-20	0.0783136	7.39e-16	chr6	72123442	+	unknown	chr6	72113257	72113278	-	hsa-miR-30a-3p	cis	hsa-mir-30a	intron	T	A	0.833141	0.99383
rs10118647	miR_204_5p	711	0.0709212	-1.64224	0.174205	-9.42703	5.9e-20	0.107767	7.42e-16	chr9	73528554	+	intron	chr9	73424947	73424968	-	hsa-miR-204-5p	cis	hsa-mir-204	intron	G	A	0.982164	0.97107
rs17660362	miR_127_3p	5062	0.114081	0.622229	0.0677548	9.18355	5.95e-20	0.0163562	7.48e-16	chr14	101136145	+	intron	chr14	101349372	101349393	+	hsa-miR-127-3p	cis	hsa-mir-127	Intergenic	A	G	0.884765	0.98636
rs2222722	miR_30a_3p	1015	0.246666	-0.941019	0.10076	-9.33925	5.99e-20	0.0782777	7.52e-16	chr6	72113712	-	near-gene-5	chr6	72113257	72113278	-	hsa-miR-30a-3p	cis	hsa-mir-30a	intron	G	A	0.833326	0.9863
rs9283841	miR_30a_3p	1015	0.246507	-0.940823	0.100738	-9.3393	5.99e-20	0.0782782	7.52e-16	chr6	72116119	+	unknown	chr6	72113257	72113278	-	hsa-miR-30a-3p	cis	hsa-mir-30a	intron	T	C	0.833116	0.99206
rs7811408	miR_339_5p	5216	0.222647	-1.33945	0.145956	-9.17705	6.25e-20	0.0160337	7.83e-16	chr7	985840	+	intron	chr7	1062626	1062648	-	hsa-miR-339-5p	cis	hsa-mir-339	intron	G	A	0.740054	0.33199
rs28527393	miR_127_3p	5062	0.114432	0.619238	0.0675058	9.17311	6.55e-20	0.0163652	8.2e-16	chr14	101130025	+	intron	chr14	101349372	101349393	+	hsa-miR-127-3p	cis	hsa-mir-127	Intergenic	T	C	0.881156	0.98703
rs10220322	miR_127_3p	5062	0.114438	0.6191	0.0674987	9.17203	6.62e-20	0.0163618	8.28e-16	chr14	101130334	+	intron	chr14	101349372	101349393	+	hsa-miR-127-3p	cis	hsa-mir-127	Intergenic	T	G	0.880715	0.98834
rs7156735	miR_127_3p	5062	0.114338	0.619687	0.0675658	9.17161	6.64e-20	0.0163478	8.3e-16	chr14	101132229	+	intron	chr14	101349372	101349393	+	hsa-miR-127-3p	cis	hsa-mir-127	Intergenic	T	C	0.87585	0.95955
rs17660210	miR_127_3p	5062	0.114352	0.619561	0.0675552	9.17118	6.67e-20	0.016348	8.33e-16	chr14	101131477	+	intron	chr14	101349372	101349393	+	hsa-miR-127-3p	cis	hsa-mir-127	Intergenic	A	G	0.88486	0.99018
rs8007901	miR_127_3p	5062	0.114456	0.61844	0.0674738	9.16563	7.01e-20	0.0163423	8.75e-16	chr14	101130576	+	intron	chr14	101349372	101349393	+	hsa-miR-127-3p	cis	hsa-mir-127	Intergenic	T	C	0.879943	0.99255
rs10790514	miR_100_5p	3502	0.462722	0.840402	0.0916197	9.17272	7.68e-20	0.0217964	9.57e-16	chr11	122494816	+	unknown	chr11	122022983	122023004	-	hsa-miR-100-5p	cis	hsa-mir-100	Intergenic	T	C	0.483992	0.94819
rs10892861	miR_100_5p	3502	0.176769	-2.08247	0.227339	-9.16019	8.6e-20	0.0265821	1.07e-15	chr11	122446233	+	unknown	chr11	122022983	122023004	-	hsa-miR-100-5p	cis	hsa-mir-100	Intergenic	T	C	0.800525	0.50041
rs17246711	miR_100_5p	3502	0.348748	-0.913534	0.0998877	-9.14561	9.81e-20	0.0238819	1.22e-15	chr11	122489473	+	unknown	chr11	122022983	122023004	-	hsa-miR-100-5p	cis	hsa-mir-100	Intergenic	C	T	0.698661	0.90133
rs6903167	miR_30a_3p	1015	0.252114	-0.929001	0.100134	-9.27754	1.02e-19	0.0773481	1.27e-15	chr6	72131926	+	near-gene-5	chr6	72113257	72113278	-	hsa-miR-30a-3p	cis	hsa-mir-30a	intron	C	T	0.831977	0.99263
rs9355001	miR_30a_3p	1015	0.252244	-0.928346	0.100089	-9.27522	1.04e-19	0.0773131	1.29e-15	chr6	72134335	+	unknown	chr6	72113257	72113278	-	hsa-miR-30a-3p	cis	hsa-mir-30a	intron	G	A	0.832057	0.99978
rs6575794	miR_409_3p	5252	0.263993	0.41934	0.0460225	9.11163	1.13e-19	0.0175702	1.4e-15	chr14	101039724	+	unknown	chr14	101531683	101531704	+	hsa-miR-409-3p	cis	hsa-mir-409	Intergenic	C	T	0.743318	0.95346
rs28379186	miR_543	4662	0.12486	0.74672	0.0819597	9.11081	1.19e-19	0.018559	1.48e-15	chr14	101168073	+	unknown	chr14	101498370	101498391	+	hsa-miR-543	cis	hsa-mir-543	Intergenic	G	T	0.840057	0.80058
rs10121545	miR_204_5p	711	0.0527806	-2.07794	0.222465	-9.34053	1.22e-19	0.10693	1.51e-15	chr9	73714849	+	intron	chr9	73424947	73424968	-	hsa-miR-204-5p	cis	hsa-mir-204	intron	C	T	0.977509	0.96216
rs10415253	miR_1270	4812	0.350521	0.900081	0.0990102	9.09079	1.41e-19	0.0184647	1.74e-15	chr19	20488881	+	unknown	chr19	20510129	20510151	-	hsa-miR-1270	cis	hsa-mir-1270-1	intron	A	T	0.541305	0.10775
rs10415253	miR_1270	4812	0.350521	0.900081	0.0990102	9.09079	1.41e-19	0.0184647	1.74e-15	chr19	20488881	+	unknown	chr19	20579288	20579310	-	hsa-miR-1270	cis	hsa-mir-1270-2	intron	A	T	0.541305	0.10775
rs11849489	miR_409_3p	5252	0.263672	0.417547	0.0459739	9.08227	1.48e-19	0.0174623	1.83e-15	chr14	101037762	+	near-gene-5	chr14	101531683	101531704	+	hsa-miR-409-3p	cis	hsa-mir-409	Intergenic	C	G	0.744681	0.96661
rs8022367	miR_411_3p	3908	0.267281	0.72481	0.0797578	9.08764	1.57e-19	0.0216843	1.94e-15	chr14	101189457	+	unknown	chr14	101489712	101489733	+	hsa-miR-411-3p	cis	hsa-mir-411	Intergenic	T	A	0.667306	0.26737
rs2183632	miR_370	4573	0.293792	0.533919	0.0588226	9.07677	1.63e-19	0.0192578	2.01e-15	chr14	101063388	-	unknown	chr14	101377523	101377544	+	hsa-miR-370	cis	hsa-mir-370	Intergenic	C	T	0.307392	0.95045
rs6945202	miR_339_3p	5193	0.444651	0.350047	0.0385983	9.06897	1.67e-19	0.0159199	2.06e-15	chr7	1116558	+	intron	chr7	1062591	1062613	-	hsa-miR-339-3p	cis	hsa-mir-339	intron	C	T	0.520721	0.76946
rs7152943	miR_370	4573	0.0673595	1.10692	0.121994	9.07356	1.68e-19	0.0185211	2.07e-15	chr14	101174159	+	unknown	chr14	101377523	101377544	+	hsa-miR-370	cis	hsa-mir-370	Intergenic	C	T	0.924028	0.6918
rs10122126	miR_204_5p	711	0.0556463	-1.97415	0.212239	-9.30155	1.7e-19	0.106548	2.09e-15	chr9	73711920	+	intron	chr9	73424947	73424968	-	hsa-miR-204-5p	cis	hsa-mir-204	intron	A	G	0.982099	0.97116
rs3784661	miR_629_5p	4777	0.0283907	1.04671	0.115416	9.06898	1.72e-19	0.0172522	2.11e-15	chr15	70358808	+	intron	chr15	70371766	70371786	-	hsa-miR-629-5p	cis	hsa-mir-629	intron	C	A	0.978967	0.96386
rs4905999	miR_382_5p	4342	0.119482	0.901695	0.0994076	9.07069	1.75e-19	0.0200948	2.15e-15	chr14	101184139	+	unknown	chr14	101520653	101520674	+	hsa-miR-382-5p	cis	hsa-mir-382	Intergenic	G	A	0.816917	0.87425
rs7145337	miR_382_5p	4342	0.280811	0.543309	0.0598932	9.07129	1.75e-19	0.0190232	2.15e-15	chr14	101155536	+	unknown	chr14	101520653	101520674	+	hsa-miR-382-5p	cis	hsa-mir-382	Intergenic	C	T	0.299767	0.88774
rs873076	miR_370	4573	0.277612	0.517518	0.057105	9.06256	1.85e-19	0.0192178	2.27e-15	chr14	101070559	-	unknown	chr14	101377523	101377544	+	hsa-miR-370	cis	hsa-mir-370	Intergenic	A	G	0.293345	0.92972
rs873077	miR_370	4573	0.277572	0.517182	0.0570777	9.06102	1.88e-19	0.0192121	2.3e-15	chr14	101070535	-	unknown	chr14	101377523	101377544	+	hsa-miR-370	cis	hsa-mir-370	Intergenic	G	A	0.293822	0.92865
rs732565	miR_409_3p	5252	0.338525	0.523814	0.057861	9.05297	1.92e-19	0.0176502	2.35e-15	chr14	101076839	-	unknown	chr14	101531683	101531704	+	hsa-miR-409-3p	cis	hsa-mir-409	Intergenic	G	A	0.372605	0.63251
rs10136158	miR_409_3p	5252	0.338545	0.523813	0.0578706	9.05146	1.95e-19	0.0176458	2.38e-15	chr14	101077250	+	unknown	chr14	101531683	101531704	+	hsa-miR-409-3p	cis	hsa-mir-409	Intergenic	C	A	0.366019	0.6297
rs879059	miR_370	4573	0.277508	0.516288	0.0570222	9.05416	2e-19	0.0191829	2.44e-15	chr14	101069954	+	unknown	chr14	101377523	101377544	+	hsa-miR-370	cis	hsa-mir-370	Intergenic	A	T	0.715322	0.95513
rs7788231	miR_339_5p	5216	0.273769	-0.394345	0.0435908	-9.04653	2.04e-19	0.0156975	2.49e-15	chr7	1161158	+	intron	chr7	1062626	1062648	-	hsa-miR-339-5p	cis	hsa-mir-339	intron	T	C	0.726503	0.83392
rs10141715	miR_370	4573	0.0671549	1.11008	0.122657	9.05031	2.07e-19	0.0184288	2.52e-15	chr14	101172687	+	unknown	chr14	101377523	101377544	+	hsa-miR-370	cis	hsa-mir-370	Intergenic	G	T	0.924514	0.6882
rs4724463	miR_339_5p	5216	0.273752	-0.394124	0.0435781	-9.04408	2.09e-19	0.0156888	2.55e-15	chr7	1160190	+	intron	chr7	1062626	1062648	-	hsa-miR-339-5p	cis	hsa-mir-339	intron	A	G	0.735999	0.84518
rs879058	miR_370	4573	0.277376	0.514795	0.0569132	9.04526	2.16e-19	0.0191465	2.63e-15	chr14	101069901	+	unknown	chr14	101377523	101377544	+	hsa-miR-370	cis	hsa-mir-370	Intergenic	T	G	0.713116	0.95906
rs10416706	miR_1270	4812	0.368374	0.922576	0.1021	9.03602	2.31e-19	0.0182161	2.81e-15	chr19	20488698	+	unknown	chr19	20510129	20510151	-	hsa-miR-1270	cis	hsa-mir-1270-1	intron	C	T	0.484134	0.10802
rs10416706	miR_1270	4812	0.368374	0.922576	0.1021	9.03602	2.31e-19	0.0182161	2.81e-15	chr19	20488698	+	unknown	chr19	20579288	20579310	-	hsa-miR-1270	cis	hsa-mir-1270-2	intron	C	T	0.484134	0.10802
rs17577580	miR_411_3p	3908	0.140381	0.746142	0.0825128	9.04275	2.35e-19	0.021856	2.85e-15	chr14	101189205	+	unknown	chr14	101489712	101489733	+	hsa-miR-411-3p	cis	hsa-mir-411	Intergenic	C	T	0.853223	0.53176
rs879060	miR_370	4573	0.277218	0.513396	0.0568203	9.03543	2.36e-19	0.0191068	2.86e-15	chr14	101069845	+	unknown	chr14	101377523	101377544	+	hsa-miR-370	cis	hsa-mir-370	Intergenic	G	A	0.716363	0.94622
rs1190872	miR_370	4573	0.27721	0.513183	0.0568064	9.03389	2.4e-19	0.0191005	2.91e-15	chr14	101069704	+	unknown	chr14	101377523	101377544	+	hsa-miR-370	cis	hsa-mir-370	Intergenic	G	A	0.719259	0.9409
rs1190856	miR_370	4573	0.286466	0.524241	0.0581078	9.02186	2.67e-19	0.0190236	3.23e-15	chr14	101065987	+	unknown	chr14	101377523	101377544	+	hsa-miR-370	cis	hsa-mir-370	Intergenic	C	T	0.72015	0.93813
rs4243729	miR_370	4573	0.276994	0.510811	0.0566375	9.01896	2.74e-19	0.0190396	3.31e-15	chr14	101066656	+	unknown	chr14	101377523	101377544	+	hsa-miR-370	cis	hsa-mir-370	Intergenic	A	C	0.304594	0.9686
rs1190862	miR_370	4573	0.277025	0.510625	0.0566229	9.018	2.76e-19	0.0190358	3.34e-15	chr14	101067773	+	unknown	chr14	101377523	101377544	+	hsa-miR-370	cis	hsa-mir-370	Intergenic	G	T	0.70889	0.99734
rs1190857	miR_370	4573	0.276973	0.510841	0.056648	9.01782	2.77e-19	0.0190342	3.34e-15	chr14	101066354	+	unknown	chr14	101377523	101377544	+	hsa-miR-370	cis	hsa-mir-370	Intergenic	T	G	0.720297	0.93891
rs1190876	miR_668	4686	0.345819	0.623324	0.0691497	9.01412	2.84e-19	0.0182276	3.43e-15	chr14	101071592	+	unknown	chr14	101521637	101521659	+	hsa-miR-668	cis	hsa-mir-668	Intergenic	A	T	0.359925	0.68739
rs10151519	miR_543	4662	0.183626	0.546528	0.060641	9.01253	2.88e-19	0.0185971	3.47e-15	chr14	101175798	+	unknown	chr14	101498370	101498391	+	hsa-miR-543	cis	hsa-mir-543	Intergenic	G	A	0.817391	0.87475
rs4905994	miR_382_5p	4342	0.293064	0.545303	0.0604911	9.0146	2.9e-19	0.0188573	3.49e-15	chr14	101154072	+	unknown	chr14	101520653	101520674	+	hsa-miR-382-5p	cis	hsa-mir-382	Intergenic	C	T	0.709729	0.84574
rs12590932	miR_127_3p	5062	0.105094	0.754335	0.0837981	9.00181	3.09e-19	0.0194784	3.72e-15	chr14	101163054	+	unknown	chr14	101349372	101349393	+	hsa-miR-127-3p	cis	hsa-mir-127	Intergenic	A	T	0.903623	0.78248
rs10892867	miR_125b_5p	5225	0.497713	-0.459717	0.0510854	-8.99898	3.13e-19	0.0172919	3.76e-15	chr11	122493356	+	unknown	chr11	121970517	121970538	-	hsa-miR-125b-5p	cis	hsa-mir-125b-1	Intergenic	T	C	0.478775	0.97695
rs2400940	miR_370	4573	0.206529	0.881543	0.0979183	9.00284	3.17e-19	0.0196532	3.81e-15	chr14	101224922	+	unknown	chr14	101377523	101377544	+	hsa-miR-370	cis	hsa-mir-370	Intergenic	A	G	0.77188	0.36689
rs1190850	miR_370	4573	0.27531	0.518248	0.0575703	9.00201	3.19e-19	0.0189425	3.83e-15	chr14	101064184	+	unknown	chr14	101377523	101377544	+	hsa-miR-370	cis	hsa-mir-370	Intergenic	G	A	0.715878	0.90853
rs1190852	miR_370	4573	0.275386	0.517914	0.0575336	9.00195	3.19e-19	0.018944	3.83e-15	chr14	101064905	+	unknown	chr14	101377523	101377544	+	hsa-miR-370	cis	hsa-mir-370	Intergenic	G	A	0.719702	0.9323
rs12588120	miR_127_3p	5062	0.105048	0.753818	0.0837748	8.99815	3.19e-19	0.0194645	3.83e-15	chr14	101162850	+	unknown	chr14	101349372	101349393	+	hsa-miR-127-3p	cis	hsa-mir-127	Intergenic	T	C	0.903643	0.78306
rs2150518	miR_370	4573	0.275255	0.51846	0.0575983	9.00131	3.21e-19	0.0189394	3.84e-15	chr14	101063229	-	unknown	chr14	101377523	101377544	+	hsa-miR-370	cis	hsa-mir-370	Intergenic	C	T	0.305598	0.94955
rs1467536	miR_370	4573	0.275145	0.518894	0.0576548	9.00002	3.25e-19	0.0189305	3.89e-15	chr14	101061851	+	unknown	chr14	101377523	101377544	+	hsa-miR-370	cis	hsa-mir-370	Intergenic	A	G	0.303917	0.95957
rs12291999	miR_100_5p	3502	0.276466	-0.965423	0.107136	-9.01118	3.28e-19	0.0267457	3.92e-15	chr11	122541860	+	intron	chr11	122022983	122023004	-	hsa-miR-100-5p	cis	hsa-mir-100	Intergenic	C	T	0.732373	0.9604
rs4905977	miR_370	4573	0.275019	0.519378	0.0577187	8.99843	3.29e-19	0.0189221	3.93e-15	chr14	101061208	+	unknown	chr14	101377523	101377544	+	hsa-miR-370	cis	hsa-mir-370	Intergenic	C	G	0.305177	0.95205
rs10892861	miR_125b_5p	5225	0.159085	-1.18517	0.131787	-8.99301	3.3e-19	0.0170916	3.94e-15	chr11	122446233	+	unknown	chr11	121970517	121970538	-	hsa-miR-125b-5p	cis	hsa-mir-125b-1	Intergenic	T	C	0.800525	0.50041
rs4905976	miR_370	4573	0.274954	0.519615	0.0577514	8.99744	3.32e-19	0.018917	3.96e-15	chr14	101060605	+	unknown	chr14	101377523	101377544	+	hsa-miR-370	cis	hsa-mir-370	Intergenic	G	A	0.30942	0.93209
rs4905978	miR_370	4573	0.294544	0.531155	0.0590782	8.9907	3.53e-19	0.0188088	4.2e-15	chr14	101061271	+	unknown	chr14	101377523	101377544	+	hsa-miR-370	cis	hsa-mir-370	Intergenic	C	T	0.304959	0.95175
rs7153876	miR_409_3p	5252	0.348879	0.528365	0.0588042	8.98514	3.54e-19	0.0173684	4.21e-15	chr14	101077424	+	unknown	chr14	101531683	101531704	+	hsa-miR-409-3p	cis	hsa-mir-409	Intergenic	G	A	0.367942	0.62009
rs11218714	miR_100_5p	3502	0.34255	-0.840875	0.0934906	-8.99422	3.81e-19	0.0234556	4.53e-15	chr11	122495631	+	unknown	chr11	122022983	122023004	-	hsa-miR-100-5p	cis	hsa-mir-100	Intergenic	A	G	0.681491	0.99853
rs10130354	miR_668	4686	0.0957209	0.973968	0.108468	8.97928	3.87e-19	0.0187433	4.6e-15	chr14	101149511	+	unknown	chr14	101521637	101521659	+	hsa-miR-668	cis	hsa-mir-668	Intergenic	C	T	0.901762	0.77206
rs12291999	miR_125b_5p	5225	0.246689	-0.544849	0.0608966	-8.94711	4.98e-19	0.0174017	5.91e-15	chr11	122541860	+	intron	chr11	121970517	121970538	-	hsa-miR-125b-5p	cis	hsa-mir-125b-1	Intergenic	C	T	0.732373	0.9604
rs10415230	miR_1270	4812	0.360046	0.897103	0.100287	8.94532	5.2e-19	0.0179485	6.16e-15	chr19	20488845	+	unknown	chr19	20510129	20510151	-	hsa-miR-1270	cis	hsa-mir-1270-1	intron	A	G	0.539769	0.10761
rs10415230	miR_1270	4812	0.360046	0.897103	0.100287	8.94532	5.2e-19	0.0179485	6.16e-15	chr19	20488845	+	unknown	chr19	20579288	20579310	-	hsa-miR-1270	cis	hsa-mir-1270-2	intron	A	G	0.539769	0.10761
rs4905994	miR_654_5p	4232	0.289542	0.521186	0.0583058	8.93883	5.76e-19	0.0194903	6.82e-15	chr14	101154072	+	unknown	chr14	101506571	101506592	+	hsa-miR-654-5p	cis	hsa-mir-654	Intergenic	C	T	0.709729	0.84574
rs12435171	miR_382_5p	4342	0.314724	0.541429	0.0606133	8.93251	6.04e-19	0.0188033	7.15e-15	chr14	101155220	+	unknown	chr14	101520653	101520674	+	hsa-miR-382-5p	cis	hsa-mir-382	Intergenic	G	A	0.300614	0.88659
rs17099623	miR_654_5p	4232	0.188511	0.61959	0.0693803	8.93034	6.21e-19	0.0188061	7.34e-15	chr14	101173124	+	unknown	chr14	101506571	101506592	+	hsa-miR-654-5p	cis	hsa-mir-654	Intergenic	A	C	0.793994	0.846
rs7493101	miR_668	4686	0.397487	0.650001	0.0728264	8.92535	6.26e-19	0.0173981	7.39e-15	chr14	101046043	+	unknown	chr14	101521637	101521659	+	hsa-miR-668	cis	hsa-mir-668	Intergenic	A	G	0.393944	0.67848
rs7494274	miR_668	4686	0.397459	0.649903	0.0728302	8.92354	6.37e-19	0.0173906	7.52e-15	chr14	101044690	+	unknown	chr14	101521637	101521659	+	hsa-miR-668	cis	hsa-mir-668	Intergenic	G	A	0.371997	0.6777
rs4905998	miR_376a_3p	4927	0.32408	0.519457	0.0582509	8.91759	6.6e-19	0.0158356	7.78e-15	chr14	101181781	+	unknown	chr14	101507162	101507182	+	hsa-miR-376a-3p	cis	hsa-mir-376a-1	Intergenic	A	G	0.327036	0.89065
rs4905998	miR_376a_3p	4927	0.32408	0.519457	0.0582509	8.91759	6.6e-19	0.0158356	7.78e-15	chr14	101181781	+	unknown	chr14	101506455	101506475	+	hsa-miR-376a-3p	cis	hsa-mir-376a-2	Intergenic	A	G	0.327036	0.89065
rs7155649	miR_668	4686	0.0957213	0.930626	0.104343	8.91888	6.63e-19	0.0199089	7.8e-15	chr14	101181605	+	unknown	chr14	101521637	101521659	+	hsa-miR-668	cis	hsa-mir-668	Intergenic	C	A	0.854474	0.86241
rs4936714	miR_100_5p	3502	0.341011	-0.908349	0.101771	-8.92542	7.02e-19	0.0229941	8.26e-15	chr11	122486752	+	unknown	chr11	122022983	122023004	-	hsa-miR-100-5p	cis	hsa-mir-100	Intergenic	G	T	0.704435	0.8424
rs8012970	miR_376a_3p	4927	0.300012	0.546261	0.0613075	8.91018	7.05e-19	0.015784	8.28e-15	chr14	101168491	+	unknown	chr14	101506455	101506475	+	hsa-miR-376a-3p	cis	hsa-mir-376a-2	Intergenic	T	C	0.371575	0.78526
rs8012970	miR_376a_3p	4927	0.300012	0.546261	0.0613075	8.91018	7.05e-19	0.015784	8.28e-15	chr14	101168491	+	unknown	chr14	101507162	101507182	+	hsa-miR-376a-3p	cis	hsa-mir-376a-1	Intergenic	T	C	0.371575	0.78526
rs12435171	miR_654_5p	4232	0.311405	0.520888	0.0585149	8.90181	8e-19	0.0193403	9.38e-15	chr14	101155220	+	unknown	chr14	101506571	101506592	+	hsa-miR-654-5p	cis	hsa-mir-654	Intergenic	G	A	0.300614	0.88659
rs1881127	miR_339_5p	5216	0.285959	-0.433696	0.0487958	-8.88798	8.43e-19	0.0150145	9.88e-15	chr7	1063104	+	intron,near-gene-5	chr7	1062626	1062648	-	hsa-miR-339-5p	cis	hsa-mir-339	intron	T	C	0.627354	0.9399
rs10145513	miR_376a_3p	4927	0.27814	0.562735	0.0633154	8.8878	8.6e-19	0.0156912	1.01e-14	chr14	101168587	+	unknown	chr14	101507162	101507182	+	hsa-miR-376a-3p	cis	hsa-mir-376a-1	Intergenic	G	A	0.333509	0.86821
rs10145513	miR_376a_3p	4927	0.27814	0.562735	0.0633154	8.8878	8.6e-19	0.0156912	1.01e-14	chr14	101168587	+	unknown	chr14	101506455	101506475	+	hsa-miR-376a-3p	cis	hsa-mir-376a-2	Intergenic	G	A	0.333509	0.86821
rs10145513	miR_411_3p	3908	0.257506	0.44113	0.0495896	8.89562	8.72e-19	0.0207545	1.02e-14	chr14	101168587	+	unknown	chr14	101489712	101489733	+	hsa-miR-411-3p	cis	hsa-mir-411	Intergenic	G	A	0.333509	0.86821
rs10281161	miR_339_5p	5216	0.253149	-0.422529	0.0475885	-8.8788	9.15e-19	0.0151089	1.07e-14	chr7	1181356	+	unknown	chr7	1062626	1062648	-	hsa-miR-339-5p	cis	hsa-mir-339	intron	C	T	0.741983	0.85462
rs17099614	miR_376a_3p	4927	0.277313	0.563512	0.0634592	8.8799	9.22e-19	0.0156659	1.08e-14	chr14	101167632	+	unknown	chr14	101506455	101506475	+	hsa-miR-376a-3p	cis	hsa-mir-376a-2	Intergenic	G	C	0.332675	0.87231
rs17099614	miR_376a_3p	4927	0.277313	0.563512	0.0634592	8.8799	9.22e-19	0.0156659	1.08e-14	chr14	101167632	+	unknown	chr14	101507162	101507182	+	hsa-miR-376a-3p	cis	hsa-mir-376a-1	Intergenic	G	C	0.332675	0.87231
rs11620937	miR_382_5p	4342	0.285566	0.52155	0.0587212	8.8818	9.46e-19	0.0181972	1.1e-14	chr14	101151012	+	unknown	chr14	101520653	101520674	+	hsa-miR-382-5p	cis	hsa-mir-382	Intergenic	C	G	0.30695	0.99831
rs7871558	miR_204_5p	711	0.06909	-1.97464	0.217169	-9.09263	9.63e-19	0.100945	1.12e-14	chr9	73910146	+	unknown	chr9	73424947	73424968	-	hsa-miR-204-5p	cis	hsa-mir-204	intron	G	A	0.975723	0.73146
rs8021301	miR_376a_3p	4927	0.276403	0.564039	0.0636039	8.868	1.02e-18	0.0156265	1.19e-14	chr14	101166924	+	unknown	chr14	101507162	101507182	+	hsa-miR-376a-3p	cis	hsa-mir-376a-1	Intergenic	C	G	0.332712	0.87234
rs8021301	miR_376a_3p	4927	0.276403	0.564039	0.0636039	8.868	1.02e-18	0.0156265	1.19e-14	chr14	101166924	+	unknown	chr14	101506455	101506475	+	hsa-miR-376a-3p	cis	hsa-mir-376a-2	Intergenic	C	G	0.332712	0.87234
rs1190867	miR_370	4573	0.291179	0.511076	0.0576196	8.86982	1.03e-18	0.0184417	1.2e-14	chr14	101069135	+	unknown	chr14	101377523	101377544	+	hsa-miR-370	cis	hsa-mir-370	Intergenic	T	G	0.712118	0.91807
rs9298817	miR_31_5p	4946	0.337405	-0.412051	0.0464671	-8.86759	1.03e-18	0.015052	1.2e-14	chr9	21576591	+	unknown	chr9	21512157	21512177	-	hsa-miR-31-5p	cis	hsa-mir-31	intron	C	A	0.665427	0.9683
rs1555405	miR_654_5p	4232	0.215023	0.589038	0.0664152	8.86902	1.07e-18	0.0193715	1.24e-14	chr14	101176769	+	unknown	chr14	101506571	101506592	+	hsa-miR-654-5p	cis	hsa-mir-654	Intergenic	G	A	0.756386	0.82411
rs6062577	miR_941	3628	0.139979	0.791298	0.0891489	8.87614	1.07e-18	0.0216582	1.24e-14	chr20	62544452	+	intron	chr20	62551155	62551177	+	hsa-miR-941	cis	hsa-mir-941-3	intron	T	C	0.867092	0.25327
rs6062577	miR_941	3628	0.139979	0.791298	0.0891489	8.87614	1.07e-18	0.0216582	1.24e-14	chr20	62544452	+	intron	chr20	62550848	62550870	+	hsa-miR-941	cis	hsa-mir-941-1	intron	T	C	0.867092	0.25327
rs11218737	miR_100_5p	3502	0.219496	-1.08724	0.122566	-8.87064	1.14e-18	0.0238954	1.32e-14	chr11	122524581	+	near-gene-5	chr11	122022983	122023004	-	hsa-miR-100-5p	cis	hsa-mir-100	Intergenic	C	T	0.813074	0.82314
rs17099614	miR_411_3p	3908	0.256694	0.440616	0.0497153	8.86279	1.16e-18	0.0206131	1.34e-14	chr14	101167632	+	unknown	chr14	101489712	101489733	+	hsa-miR-411-3p	cis	hsa-mir-411	Intergenic	G	C	0.332675	0.87231
rs7147982	miR_370	4573	0.252693	0.543885	0.0614815	8.84632	1.27e-18	0.0179124	1.47e-14	chr14	101046649	+	unknown	chr14	101377523	101377544	+	hsa-miR-370	cis	hsa-mir-370	Intergenic	C	T	0.729393	0.90977
rs9324789	miR_1303	3812	0.11545	0.482547	0.0545142	8.85176	1.3e-18	0.0229431	1.5e-14	chr5	154074362	+	unknown	chr5	154065387	154065408	+	hsa-miR-1303	cis	hsa-mir-1303	Intergenic	A	G	0.865141	0.99676
rs745797	miR_668	4686	0.12084	0.770094	0.0871193	8.83954	1.34e-18	0.0173511	1.54e-14	chr14	101141909	+	unknown	chr14	101521637	101521659	+	hsa-miR-668	cis	hsa-mir-668	Intergenic	G	A	0.871719	0.90935
rs1888581	miR_370	4573	0.252566	0.543154	0.0614648	8.83683	1.38e-18	0.0178723	1.59e-14	chr14	101042715	-	unknown	chr14	101377523	101377544	+	hsa-miR-370	cis	hsa-mir-370	Intergenic	A	C	0.746778	0.93951
rs7493817	miR_370	4573	0.231531	0.555252	0.0628322	8.83706	1.38e-18	0.0177595	1.59e-14	chr14	101038460	+	unknown	chr14	101377523	101377544	+	hsa-miR-370	cis	hsa-mir-370	Intergenic	G	A	0.776345	0.89308
rs17653848	miR_543	4662	0.116684	0.781644	0.0885127	8.83087	1.45e-18	0.0180899	1.67e-14	chr14	101102059	+	unknown	chr14	101498370	101498391	+	hsa-miR-543	cis	hsa-mir-543	Intergenic	A	T	0.885571	0.67421
rs12882815	miR_376a_3p	4927	0.302439	0.510759	0.0578943	8.82227	1.53e-18	0.0155322	1.76e-14	chr14	101183142	+	unknown	chr14	101506455	101506475	+	hsa-miR-376a-3p	cis	hsa-mir-376a-2	Intergenic	C	G	0.333039	0.86735
rs12882815	miR_376a_3p	4927	0.302439	0.510759	0.0578943	8.82227	1.53e-18	0.0155322	1.76e-14	chr14	101183142	+	unknown	chr14	101507162	101507182	+	hsa-miR-376a-3p	cis	hsa-mir-376a-1	Intergenic	C	G	0.333039	0.86735
rs11559183	miR_339_5p	5216	0.0927356	-0.598733	0.0679073	-8.81691	1.58e-18	0.0147881	1.81e-14	chr7	1037025	-	untranslated-3	chr7	1062626	1062648	-	hsa-miR-339-5p	cis	hsa-mir-339	intron	C	A	0.910577	0.89183
rs1190815	miR_127_3p	5062	0.239025	0.687888	0.0780407	8.81448	1.63e-18	0.0181133	1.87e-14	chr14	101228352	+	unknown	chr14	101349372	101349393	+	hsa-miR-127-3p	cis	hsa-mir-127	Intergenic	G	A	0.764001	0.49905
rs7147982	miR_668	4686	0.251832	0.57732	0.0654782	8.81698	1.63e-18	0.0169908	1.87e-14	chr14	101046649	+	unknown	chr14	101521637	101521659	+	hsa-miR-668	cis	hsa-mir-668	Intergenic	C	T	0.729393	0.90977
rs8021301	miR_411_3p	3908	0.255804	0.439776	0.0498435	8.82314	1.65e-18	0.020442	1.89e-14	chr14	101166924	+	unknown	chr14	101489712	101489733	+	hsa-miR-411-3p	cis	hsa-mir-411	Intergenic	C	G	0.332712	0.87234
rs1888581	miR_668	4686	0.251707	0.576347	0.0654602	8.80454	1.82e-18	0.016946	2.08e-14	chr14	101042715	-	unknown	chr14	101521637	101521659	+	hsa-miR-668	cis	hsa-mir-668	Intergenic	A	C	0.746778	0.93951
rs8008669	miR_409_3p	5252	0.0456636	-2.95945	0.336311	-8.79975	1.83e-18	0.0166622	2.09e-14	chr14	101164297	+	unknown	chr14	101531683	101531704	+	hsa-miR-409-3p	cis	hsa-mir-409	Intergenic	C	T	0.947216	0.15955
rs12881760	miR_376a_3p	4927	0.29953	0.507424	0.0577353	8.7888	2.06e-18	0.0153843	2.35e-14	chr14	101176335	+	unknown	chr14	101506455	101506475	+	hsa-miR-376a-3p	cis	hsa-mir-376a-2	Intergenic	G	C	0.366735	0.79541
rs12881760	miR_376a_3p	4927	0.29953	0.507424	0.0577353	8.7888	2.06e-18	0.0153843	2.35e-14	chr14	101176335	+	unknown	chr14	101507162	101507182	+	hsa-miR-376a-3p	cis	hsa-mir-376a-1	Intergenic	G	C	0.366735	0.79541
rs4969535	miR_133a	5156	0.250486	1.65313	0.188232	8.78239	2.15e-18	0.0160538	2.45e-14	chr20	61173361	-	ncRNA	chr20	61162177	61162198	+	hsa-miR-133a	cis	hsa-mir-133a-2	intron,3UTR	A	G	0.711446	0.11203
rs2879078	miR_218_5p	5155	0.394681	-0.520263	0.059264	-8.77873	2.22e-18	0.0154457	2.53e-14	chr5	168305006	+	intron	chr5	168195216	168195236	-	hsa-miR-218-5p	cis	hsa-mir-218-2	intron	C	T	0.62277	0.96977
rs12588718	miR_654_5p	4232	0.327629	0.509156	0.0579982	8.77882	2.36e-18	0.0183806	2.68e-14	chr14	101149605	+	unknown	chr14	101506571	101506592	+	hsa-miR-654-5p	cis	hsa-mir-654	Intergenic	G	C	0.315405	0.97486
rs11974176	miR_339_5p	5216	0.350536	-0.385424	0.0439476	-8.77008	2.38e-18	0.0147729	2.71e-14	chr7	1065569	+	intron	chr7	1062626	1062648	-	hsa-miR-339-5p	cis	hsa-mir-339	intron	C	T	0.649979	0.93779
rs7141210	miR_376a_3p	4927	0.322188	0.521803	0.0595077	8.76867	2.45e-18	0.0153446	2.78e-14	chr14	101182470	+	unknown	chr14	101507162	101507182	+	hsa-miR-376a-3p	cis	hsa-mir-376a-1	Intergenic	T	C	0.327015	0.88714
rs7141210	miR_376a_3p	4927	0.322188	0.521803	0.0595077	8.76867	2.45e-18	0.0153446	2.78e-14	chr14	101182470	+	unknown	chr14	101506455	101506475	+	hsa-miR-376a-3p	cis	hsa-mir-376a-2	Intergenic	T	C	0.327015	0.88714
rs7799917	miR_339_3p	5193	0.45899	-0.314373	0.0358726	-8.7636	2.52e-18	0.0148294	2.86e-14	chr7	1140650	+	intron	chr7	1062591	1062613	-	hsa-miR-339-3p	cis	hsa-mir-339	intron	C	G	0.534397	0.93568
rs4291065	miR_30a_3p	1015	0.239891	-0.904315	0.101639	-8.89735	2.59e-18	0.07165	2.93e-14	chr6	72107043	+	unknown	chr6	72113257	72113278	-	hsa-miR-30a-3p	cis	hsa-mir-30a	intron	T	C	0.834517	0.98119
rs7493101	miR_409_3p	5252	0.406527	0.453785	0.0518676	8.74891	2.86e-18	0.0165286	3.24e-14	chr14	101046043	+	unknown	chr14	101531683	101531704	+	hsa-miR-409-3p	cis	hsa-mir-409	Intergenic	A	G	0.393944	0.67848
rs7494274	miR_409_3p	5252	0.406499	0.453766	0.05187	8.74815	2.88e-18	0.0165257	3.26e-14	chr14	101044690	+	unknown	chr14	101531683	101531704	+	hsa-miR-409-3p	cis	hsa-mir-409	Intergenic	G	A	0.371997	0.6777
rs7155375	miR_376a_3p	4927	0.328073	0.585865	0.0669683	8.74839	2.93e-18	0.0152637	3.31e-14	chr14	101188731	+	unknown	chr14	101507162	101507182	+	hsa-miR-376a-3p	cis	hsa-mir-376a-1	Intergenic	C	T	0.662528	0.58985
rs7155375	miR_376a_3p	4927	0.328073	0.585865	0.0669683	8.74839	2.93e-18	0.0152637	3.31e-14	chr14	101188731	+	unknown	chr14	101506455	101506475	+	hsa-miR-376a-3p	cis	hsa-mir-376a-2	Intergenic	C	T	0.662528	0.58985
rs1190818	miR_370	4573	0.213757	0.868587	0.0992693	8.74981	2.96e-18	0.0186334	3.34e-14	chr14	101230502	+	unknown	chr14	101377523	101377544	+	hsa-miR-370	cis	hsa-mir-370	Intergenic	T	G	0.780626	0.35988
rs7145337	miR_654_5p	4232	0.277292	0.505273	0.0577354	8.75154	2.99e-18	0.0186164	3.37e-14	chr14	101155536	+	unknown	chr14	101506571	101506592	+	hsa-miR-654-5p	cis	hsa-mir-654	Intergenic	C	T	0.299767	0.88774
rs7493817	miR_668	4686	0.230853	0.584505	0.066845	8.74419	3.08e-18	0.0168228	3.47e-14	chr14	101038460	+	unknown	chr14	101521637	101521659	+	hsa-miR-668	cis	hsa-mir-668	Intergenic	G	A	0.776345	0.89308
rs745797	miR_543	4662	0.120446	0.634173	0.0725567	8.74038	3.19e-18	0.0169581	3.59e-14	chr14	101141909	+	unknown	chr14	101498370	101498391	+	hsa-miR-543	cis	hsa-mir-543	Intergenic	G	A	0.871719	0.90935
rs10130354	miR_543	4662	0.0961517	0.784515	0.0898055	8.73572	3.33e-18	0.0174634	3.75e-14	chr14	101149511	+	unknown	chr14	101498370	101498391	+	hsa-miR-543	cis	hsa-mir-543	Intergenic	C	T	0.901762	0.77206
rs11845605	miR_668	4686	0.399327	0.633859	0.0726072	8.72998	3.49e-18	0.0166031	3.92e-14	chr14	101037726	+	near-gene-5	chr14	101521637	101521659	+	hsa-miR-668	cis	hsa-mir-668	Intergenic	C	T	0.395923	0.68753
rs12702080	miR_339_3p	5193	0.462858	-0.310879	0.0356319	-8.72474	3.54e-18	0.0146954	3.98e-14	chr7	1141245	+	intron	chr7	1062591	1062613	-	hsa-miR-339-3p	cis	hsa-mir-339	intron	C	T	0.531409	0.93136
rs2427566	miR_941	3628	0.133752	0.791269	0.0905761	8.73595	3.63e-18	0.0206864	4.07e-14	chr20	62555973	+	intron	chr20	62550848	62550870	+	hsa-miR-941	cis	hsa-mir-941-1	intron	G	A	0.737576	0.50297
rs2427566	miR_941	3628	0.133752	0.791269	0.0905761	8.73595	3.63e-18	0.0206864	4.07e-14	chr20	62555973	+	intron	chr20	62551155	62551177	+	hsa-miR-941	cis	hsa-mir-941-3	intron	G	A	0.737576	0.50297
rs7155649	miR_654_5p	4232	0.0927049	0.875869	0.100344	8.72868	3.65e-18	0.0182535	4.09e-14	chr14	101181605	+	unknown	chr14	101506571	101506592	+	hsa-miR-654-5p	cis	hsa-mir-654	Intergenic	C	A	0.854474	0.86241
rs34700576	miR_543	4662	0.0969987	0.769636	0.0882562	8.72048	3.8e-18	0.0173717	4.25e-14	chr14	101173484	+	unknown	chr14	101498370	101498391	+	hsa-miR-543	cis	hsa-mir-543	Intergenic	C	T	0.895055	0.7477
rs4076891	miR_668	4686	0.399156	0.632921	0.0725996	8.71796	3.87e-18	0.0165604	4.33e-14	chr14	101036824	+	near-gene-5	chr14	101521637	101521659	+	hsa-miR-668	cis	hsa-mir-668	Intergenic	G	A	0.402298	0.70434
rs4905999	miR_654_5p	4232	0.117485	0.838407	0.0962753	8.70843	4.35e-18	0.0191077	4.86e-14	chr14	101184139	+	unknown	chr14	101506571	101506592	+	hsa-miR-654-5p	cis	hsa-mir-654	Intergenic	G	A	0.816917	0.87425
rs10146962	miR_376a_3p	4927	0.321813	0.505621	0.0581281	8.69839	4.52e-18	0.0150429	5.05e-14	chr14	101170540	+	unknown	chr14	101506455	101506475	+	hsa-miR-376a-3p	cis	hsa-mir-376a-2	Intergenic	C	T	0.332737	0.89625
rs10146962	miR_376a_3p	4927	0.321813	0.505621	0.0581281	8.69839	4.52e-18	0.0150429	5.05e-14	chr14	101170540	+	unknown	chr14	101507162	101507182	+	hsa-miR-376a-3p	cis	hsa-mir-376a-1	Intergenic	C	T	0.332737	0.89625
rs7140792	miR_543	4662	0.0968743	0.768911	0.0884378	8.69438	4.76e-18	0.0172684	5.31e-14	chr14	101172183	+	unknown	chr14	101498370	101498391	+	hsa-miR-543	cis	hsa-mir-543	Intergenic	C	T	0.889586	0.70642
rs17562321	miR_1303	3812	0.112739	-0.503288	0.0578358	-8.70202	4.77e-18	0.0219351	5.31e-14	chr5	154301471	+	intron	chr5	154065387	154065408	+	hsa-miR-1303	cis	hsa-mir-1303	Intergenic	G	A	0.911529	0.94097
rs7872217	miR_31_5p	4946	0.366369	-0.388281	0.0446966	-8.68705	4.98e-18	0.0143149	5.54e-14	chr9	21573443	+	unknown	chr9	21512157	21512177	-	hsa-miR-31-5p	cis	hsa-mir-31	intron	A	G	0.637954	0.96207
rs12702118	miR_339_3p	5193	0.463055	-0.307614	0.0354523	-8.67686	5.37e-18	0.0145136	5.97e-14	chr7	1148989	+	intron	chr7	1062591	1062613	-	hsa-miR-339-3p	cis	hsa-mir-339	intron	C	T	0.531362	0.99512
rs9655467	miR_339_3p	5193	0.463071	-0.307235	0.0354309	-8.67141	5.63e-18	0.014493	6.26e-14	chr7	1150542	+	intron	chr7	1062591	1062613	-	hsa-miR-339-3p	cis	hsa-mir-339	intron	T	A	0.531613	0.99891
rs1190817	miR_370	4573	0.223354	0.809181	0.0933222	8.67084	5.87e-18	0.0180354	6.52e-14	chr14	101229986	+	unknown	chr14	101377523	101377544	+	hsa-miR-370	cis	hsa-mir-370	Intergenic	T	C	0.753066	0.46557
rs17653848	miR_654_5p	4232	0.111671	0.897308	0.103522	8.66783	6.18e-18	0.0194511	6.86e-14	chr14	101102059	+	unknown	chr14	101506571	101506592	+	hsa-miR-654-5p	cis	hsa-mir-654	Intergenic	A	T	0.885571	0.67421
rs7493050	miR_668	4686	0.38716	0.661242	0.0763243	8.66359	6.21e-18	0.0162182	6.88e-14	chr14	101037599	+	near-gene-5	chr14	101521637	101521659	+	hsa-miR-668	cis	hsa-mir-668	Intergenic	G	A	0.396238	0.68824
rs6575796	miR_370	4573	0.0663587	1.03758	0.119807	8.66043	6.42e-18	0.0168308	7.11e-14	chr14	101160363	+	unknown	chr14	101377523	101377544	+	hsa-miR-370	cis	hsa-mir-370	Intergenic	G	A	0.915583	0.69548
rs12880358	miR_370	4573	0.0667229	1.03223	0.119216	8.6585	6.53e-18	0.0168095	7.23e-14	chr14	101158809	+	unknown	chr14	101377523	101377544	+	hsa-miR-370	cis	hsa-mir-370	Intergenic	C	G	0.916601	0.71592
rs17576249	miR_127_3p	5062	0.12387	0.593493	0.0685795	8.65409	6.59e-18	0.014727	7.29e-14	chr14	101126837	+	intron	chr14	101349372	101349393	+	hsa-miR-127-3p	cis	hsa-mir-127	Intergenic	G	C	0.86725	0.99156
rs8008669	miR_370	4573	0.0470302	-3.77166	0.435776	-8.65505	6.73e-18	0.0171712	7.43e-14	chr14	101164297	+	unknown	chr14	101377523	101377544	+	hsa-miR-370	cis	hsa-mir-370	Intergenic	C	T	0.947216	0.15955
rs9655470	miR_339_3p	5193	0.462976	-0.306505	0.0354312	-8.65072	6.73e-18	0.0144208	7.43e-14	chr7	1151713	+	intron	chr7	1062591	1062613	-	hsa-miR-339-3p	cis	hsa-mir-339	intron	G	T	0.531511	0.99957
rs10126000	miR_31_5p	4946	0.366753	-0.386842	0.04471	-8.65224	6.74e-18	0.014204	7.44e-14	chr9	21578617	+	unknown	chr9	21512157	21512177	-	hsa-miR-31-5p	cis	hsa-mir-31	intron	A	C	0.642668	0.97194
rs8008669	miR_668	4686	0.046798	-4.02444	0.465133	-8.65222	6.85e-18	0.0177237	7.55e-14	chr14	101164297	+	unknown	chr14	101521637	101521659	+	hsa-miR-668	cis	hsa-mir-668	Intergenic	C	T	0.947216	0.15955
rs735241	miR_668	4686	0.280703	0.56973	0.0658742	8.64876	7.05e-18	0.0161841	7.77e-14	chr14	101141726	+	unknown	chr14	101521637	101521659	+	hsa-miR-668	cis	hsa-mir-668	Intergenic	G	A	0.264535	0.91553
rs1308	miR_125b_5p	5225	0.481013	0.428211	0.0495349	8.64464	7.08e-18	0.0160559	7.79e-14	chr11	122489595	+	unknown	chr11	121970517	121970538	-	hsa-miR-125b-5p	cis	hsa-mir-125b-1	Intergenic	A	G	0.475175	0.97997
rs12056053	miR_339_3p	5193	0.435379	0.322558	0.0373139	8.64445	7.11e-18	0.0144325	7.82e-14	chr7	1197632	+	intron	chr7	1062591	1062613	-	hsa-miR-339-3p	cis	hsa-mir-339	intron	C	A	0.583251	0.9004
rs4489754	miR_125b_5p	5225	0.477288	0.425867	0.0492877	8.64043	7.35e-18	0.0160662	8.08e-14	chr11	122490000	+	unknown	chr11	121970517	121970538	-	hsa-miR-125b-5p	cis	hsa-mir-125b-1	Intergenic	C	T	0.476935	0.9987
rs12702128	miR_339_3p	5193	0.46043	-0.306986	0.0355362	-8.63869	7.47e-18	0.0143807	8.2e-14	chr7	1150028	+	intron	chr7	1062591	1062613	-	hsa-miR-339-3p	cis	hsa-mir-339	intron	C	T	0.52779	0.98539
rs12980971	miR_125a_5p	5205	0.385359	0.378474	0.0438401	8.63306	7.84e-18	0.0144462	8.6e-14	chr19	52180926	+	unknown	chr19	52196521	52196544	+	hsa-miR-125a-5p	cis	hsa-mir-125a	Intergenic	G	C	0.614057	0.99658
rs10257328	miR_339_3p	5193	0.488439	-0.452283	0.0523939	-8.63237	7.89e-18	0.014512	8.65e-14	chr7	1092886	+	intron	chr7	1062591	1062613	-	hsa-miR-339-3p	cis	hsa-mir-339	intron	T	G	0.507053	0.33227
rs10139403	miR_376a_3p	4927	0.269546	0.698111	0.0808652	8.63302	7.96e-18	0.0150075	8.72e-14	chr14	101194561	+	intron	chr14	101506455	101506475	+	hsa-miR-376a-3p	cis	hsa-mir-376a-2	Intergenic	A	G	0.336712	0.42254
rs10139403	miR_376a_3p	4927	0.269546	0.698111	0.0808652	8.63302	7.96e-18	0.0150075	8.72e-14	chr14	101194561	+	intron	chr14	101507162	101507182	+	hsa-miR-376a-3p	cis	hsa-mir-376a-1	Intergenic	A	G	0.336712	0.42254
rs7781991	miR_339_3p	5193	0.466618	-0.307358	0.035612	-8.63075	8e-18	0.0143539	8.75e-14	chr7	1157436	+	intron	chr7	1062591	1062613	-	hsa-miR-339-3p	cis	hsa-mir-339	intron	A	G	0.480561	0.84975
rs28421549	miR_370	4573	0.0697537	0.986565	0.114338	8.6285	8.46e-18	0.0165833	9.25e-14	chr14	101158232	+	unknown	chr14	101377523	101377544	+	hsa-miR-370	cis	hsa-mir-370	Intergenic	C	T	0.917991	0.72262
rs35799850	miR_370	4573	0.0698064	0.985477	0.114237	8.62663	8.6e-18	0.0165739	9.39e-14	chr14	101156850	+	unknown	chr14	101377523	101377544	+	hsa-miR-370	cis	hsa-mir-370	Intergenic	C	T	0.915928	0.71414
rs12881545	miR_376a_3p	4927	0.289283	0.512138	0.0593879	8.62361	8.63e-18	0.0147735	9.41e-14	chr14	101176212	+	unknown	chr14	101507162	101507182	+	hsa-miR-376a-3p	cis	hsa-mir-376a-1	Intergenic	G	C	0.386125	0.74041
rs12881545	miR_376a_3p	4927	0.289283	0.512138	0.0593879	8.62361	8.63e-18	0.0147735	9.41e-14	chr14	101176212	+	unknown	chr14	101506455	101506475	+	hsa-miR-376a-3p	cis	hsa-mir-376a-2	Intergenic	G	C	0.386125	0.74041
rs12432955	miR_654_5p	4232	0.272643	0.654899	0.0759297	8.62507	8.93e-18	0.0191457	9.73e-14	chr14	101205542	+	unknown	chr14	101506571	101506592	+	hsa-miR-654-5p	cis	hsa-mir-654	Intergenic	A	G	0.753098	0.63732
rs732565	miR_370	4573	0.331304	0.657932	0.0763923	8.61255	9.7e-18	0.0175474	1.06e-13	chr14	101076839	-	unknown	chr14	101377523	101377544	+	hsa-miR-370	cis	hsa-mir-370	Intergenic	G	A	0.372605	0.63251
rs10136158	miR_370	4573	0.331324	0.658026	0.0764039	8.61247	9.71e-18	0.017548	1.06e-13	chr14	101077250	+	unknown	chr14	101377523	101377544	+	hsa-miR-370	cis	hsa-mir-370	Intergenic	C	A	0.366019	0.6297
rs12881126	miR_127_3p	5062	0.0298941	-4.45548	0.518171	-8.59848	1.06e-17	0.0155712	1.15e-13	chr14	101186924	+	unknown	chr14	101349372	101349393	+	hsa-miR-127-3p	cis	hsa-mir-127	Intergenic	C	T	0.965664	0.15361
rs10790514	miR_125b_5p	5225	0.492225	0.435815	0.0507417	8.58888	1.14e-17	0.0157056	1.24e-13	chr11	122494816	+	unknown	chr11	121970517	121970538	-	hsa-miR-125b-5p	cis	hsa-mir-125b-1	Intergenic	T	C	0.483992	0.94819
rs6467265	miR_183_3p	5161	0.416993	-0.468856	0.0546223	-8.5836	1.2e-17	0.0151779	1.3e-13	chr7	129412731	+	unknown	chr7	129414768	129414789	-	hsa-miR-183-3p	cis	hsa-mir-183	Intergenic	G	A	0.461528	0.69248
rs13242526	miR_339_5p	5216	0.256007	-0.80948	0.0943295	-8.58141	1.22e-17	0.0138738	1.32e-13	chr7	997334	+	unknown	chr7	1062626	1062648	-	hsa-miR-339-5p	cis	hsa-mir-339	intron	C	G	0.759054	0.62434
rs4998392	miR_339_3p	5193	0.458365	0.320942	0.0373975	8.58192	1.22e-17	0.0141039	1.32e-13	chr7	1113344	+	intron	chr7	1062591	1062613	-	hsa-miR-339-3p	cis	hsa-mir-339	intron	C	A	0.545922	0.88729
rs10406017	miR_125a_5p	5205	0.391771	0.402134	0.0468664	8.58042	1.23e-17	0.0142772	1.33e-13	chr19	52174967	+	unknown	chr19	52196521	52196544	+	hsa-miR-125a-5p	cis	hsa-mir-125a	Intergenic	C	T	0.608696	0.94393
rs7144997	miR_370	4573	0.0707921	0.964071	0.112311	8.58392	1.24e-17	0.0163846	1.34e-13	chr14	101155432	+	unknown	chr14	101377523	101377544	+	hsa-miR-370	cis	hsa-mir-370	Intergenic	A	G	0.912985	0.69918
rs6089754	miR_133a	5156	0.0435249	3.12696	0.364527	8.57813	1.26e-17	0.0151467	1.36e-13	chr20	61145839	-	near-gene-5	chr20	61162177	61162198	+	hsa-miR-133a	cis	hsa-mir-133a-2	intron,3UTR	C	T	0.986304	0.21548
rs12881545	miR_494	3031	0.25738	0.540221	0.0628361	8.5973	1.29e-17	0.0247112	1.39e-13	chr14	101176212	+	unknown	chr14	101496018	101496039	+	hsa-miR-494	cis	hsa-mir-494	Intergenic	G	C	0.386125	0.74041
rs6575794	miR_370	4573	0.254622	0.522545	0.0609124	8.57862	1.3e-17	0.0167842	1.4e-13	chr14	101039724	+	unknown	chr14	101377523	101377544	+	hsa-miR-370	cis	hsa-mir-370	Intergenic	C	T	0.743318	0.95346
rs11845605	miR_409_3p	5252	0.40822	0.443645	0.0517542	8.57214	1.32e-17	0.0158773	1.42e-13	chr14	101037726	+	near-gene-5	chr14	101531683	101531704	+	hsa-miR-409-3p	cis	hsa-mir-409	Intergenic	C	T	0.395923	0.68753
rs6575794	miR_668	4686	0.253771	0.55609	0.0648443	8.57577	1.32e-17	0.0160459	1.42e-13	chr14	101039724	+	unknown	chr14	101521637	101521659	+	hsa-miR-668	cis	hsa-mir-668	Intergenic	C	T	0.743318	0.95346
rs996442	miR_31_5p	4946	0.316483	-0.431567	0.0503413	-8.57281	1.33e-17	0.0141398	1.43e-13	chr9	21558030	+	intron	chr9	21512157	21512177	-	hsa-miR-31-5p	cis	hsa-mir-31	intron	A	G	0.670608	0.90175
rs11218712	miR_125b_5p	5225	0.483914	0.439156	0.0512381	8.57089	1.34e-17	0.0157534	1.44e-13	chr11	122485835	+	unknown	chr11	121970517	121970538	-	hsa-miR-125b-5p	cis	hsa-mir-125b-1	Intergenic	C	G	0.482995	0.91114
rs4141712	miR_31_5p	4946	0.316567	-0.432518	0.0504703	-8.56974	1.37e-17	0.0141261	1.47e-13	chr9	21557406	+	intron	chr9	21512157	21512177	-	hsa-miR-31-5p	cis	hsa-mir-31	intron	C	A	0.671281	0.89912
rs3890623	miR_100_5p	3502	0.355184	-0.813571	0.0947952	-8.5824	1.38e-17	0.0214786	1.48e-13	chr11	122495678	-	unknown	chr11	122022983	122023004	-	hsa-miR-100-5p	cis	hsa-mir-100	Intergenic	A	G	0.661856	0.95879
rs10757225	miR_31_5p	4946	0.316659	-0.433374	0.0505944	-8.56565	1.42e-17	0.0141113	1.52e-13	chr9	21555445	+	intron	chr9	21512157	21512177	-	hsa-miR-31-5p	cis	hsa-mir-31	intron	T	G	0.669994	0.86408
rs10141715	miR_654_5p	4232	0.0660956	1.07159	0.125036	8.57029	1.43e-17	0.0176495	1.53e-13	chr14	101172687	+	unknown	chr14	101506571	101506592	+	hsa-miR-654-5p	cis	hsa-mir-654	Intergenic	G	T	0.924514	0.6882
rs4076891	miR_409_3p	5252	0.408039	0.442987	0.0517498	8.56017	1.46e-17	0.0158356	1.57e-13	chr14	101036824	+	near-gene-5	chr14	101531683	101531704	+	hsa-miR-409-3p	cis	hsa-mir-409	Intergenic	G	A	0.402298	0.70434
rs10136158	miR_668	4686	0.329868	0.699285	0.0816826	8.561	1.5e-17	0.0163793	1.61e-13	chr14	101077250	+	unknown	chr14	101521637	101521659	+	hsa-miR-668	cis	hsa-mir-668	Intergenic	C	A	0.366019	0.6297
rs732565	miR_668	4686	0.329844	0.698969	0.0816701	8.55844	1.53e-17	0.0163693	1.64e-13	chr14	101076839	-	unknown	chr14	101521637	101521659	+	hsa-miR-668	cis	hsa-mir-668	Intergenic	G	A	0.372605	0.63251
rs10738594	miR_31_5p	4946	0.316787	-0.434561	0.0507888	-8.55623	1.54e-17	0.014077	1.65e-13	chr9	21554457	+	intron	chr9	21512157	21512177	-	hsa-miR-31-5p	cis	hsa-mir-31	intron	T	C	0.669869	0.86299
rs6864277	miR_1303	3812	0.113635	-0.509756	0.0595172	-8.56484	1.55e-17	0.0211964	1.66e-13	chr5	154359644	+	unknown	chr5	154065387	154065408	+	hsa-miR-1303	cis	hsa-mir-1303	Intergenic	T	C	0.909555	0.89455
rs6463001	miR_339_3p	5193	0.457468	0.322188	0.0376854	8.54942	1.61e-17	0.014011	1.72e-13	chr7	1108272	+	intron	chr7	1062591	1062613	-	hsa-miR-339-3p	cis	hsa-mir-339	intron	C	A	0.496798	0.79914
rs6957733	miR_339_3p	5193	0.457439	0.322231	0.0376932	8.54878	1.62e-17	0.0140093	1.73e-13	chr7	1106327	+	intron	chr7	1062591	1062613	-	hsa-miR-339-3p	cis	hsa-mir-339	intron	G	T	0.470556	0.78183
rs10146962	miR_494	3031	0.290152	0.525434	0.0613197	8.56876	1.64e-17	0.0246073	1.75e-13	chr14	101170540	+	unknown	chr14	101496018	101496039	+	hsa-miR-494	cis	hsa-mir-494	Intergenic	C	T	0.332737	0.89625
rs11849489	miR_370	4573	0.254308	0.520264	0.0608477	8.55026	1.65e-17	0.0166684	1.76e-13	chr14	101037762	+	near-gene-5	chr14	101377523	101377544	+	hsa-miR-370	cis	hsa-mir-370	Intergenic	C	G	0.744681	0.96661
rs2084639	miR_125b_5p	5225	0.322171	0.455623	0.0533115	8.54643	1.65e-17	0.0163538	1.76e-13	chr11	122352713	+	unknown	chr11	121970517	121970538	-	hsa-miR-125b-5p	cis	hsa-mir-125b-1	Intergenic	C	T	0.333358	0.97767
rs12881760	miR_494	3031	0.266588	0.523749	0.0611344	8.56718	1.66e-17	0.0245892	1.77e-13	chr14	101176335	+	unknown	chr14	101496018	101496039	+	hsa-miR-494	cis	hsa-mir-494	Intergenic	G	C	0.366735	0.79541
rs12147845	miR_370	4573	0.0682461	1.01584	0.118832	8.54853	1.68e-17	0.0161269	1.79e-13	chr14	101144596	+	unknown	chr14	101377523	101377544	+	hsa-miR-370	cis	hsa-mir-370	Intergenic	C	T	0.886538	0.92029
rs11849489	miR_668	4686	0.253467	0.553581	0.0647729	8.54648	1.7e-17	0.0159368	1.81e-13	chr14	101037762	+	near-gene-5	chr14	101521637	101521659	+	hsa-miR-668	cis	hsa-mir-668	Intergenic	C	G	0.744681	0.96661
rs7941064	miR_125b_5p	5225	0.229521	0.503323	0.0589917	8.53209	1.86e-17	0.0137887	1.97e-13	chr11	122456153	+	unknown	chr11	121970517	121970538	-	hsa-miR-125b-5p	cis	hsa-mir-125b-1	Intergenic	A	G	0.745173	0.9992
rs7152943	miR_654_5p	4232	0.0662877	1.06181	0.12438	8.53688	1.9e-17	0.0175215	2.01e-13	chr14	101174159	+	unknown	chr14	101506571	101506592	+	hsa-miR-654-5p	cis	hsa-mir-654	Intergenic	C	T	0.924028	0.6918
rs11218700	miR_125b_5p	5225	0.229385	0.503159	0.0590063	8.52721	1.94e-17	0.0137693	2.06e-13	chr11	122455520	+	unknown	chr11	121970517	121970538	-	hsa-miR-125b-5p	cis	hsa-mir-125b-1	Intergenic	T	C	0.74595	0.99588
rs11620937	miR_654_5p	4232	0.282158	0.482529	0.0565573	8.53169	1.98e-17	0.0177237	2.1e-13	chr14	101151012	+	unknown	chr14	101506571	101506592	+	hsa-miR-654-5p	cis	hsa-mir-654	Intergenic	C	G	0.30695	0.99831
rs7493050	miR_409_3p	5252	0.395518	0.463925	0.0544263	8.52391	1.99e-17	0.0156664	2.11e-13	chr14	101037599	+	near-gene-5	chr14	101531683	101531704	+	hsa-miR-409-3p	cis	hsa-mir-409	Intergenic	G	A	0.396238	0.68824
rs12898185	miR_409_3p	5252	0.348542	0.489663	0.0574803	8.51881	2.08e-17	0.0159452	2.2e-13	chr14	101078774	+	unknown	chr14	101531683	101531704	+	hsa-miR-409-3p	cis	hsa-mir-409	Intergenic	T	G	0.377961	0.61806
rs7154135	miR_409_3p	5252	0.348525	0.489603	0.0574737	8.51872	2.08e-17	0.0159454	2.2e-13	chr14	101077741	+	unknown	chr14	101531683	101531704	+	hsa-miR-409-3p	cis	hsa-mir-409	Intergenic	C	A	0.377299	0.61896
rs12882815	miR_494	3031	0.269773	0.523324	0.0612949	8.53781	2.13e-17	0.0244287	2.25e-13	chr14	101183142	+	unknown	chr14	101496018	101496039	+	hsa-miR-494	cis	hsa-mir-494	Intergenic	C	G	0.333039	0.86735
rs2864915	miR_125a_5p	5205	0.378758	0.383706	0.0450591	8.5156	2.14e-17	0.0140691	2.26e-13	chr19	52179156	+	unknown	chr19	52196521	52196544	+	hsa-miR-125a-5p	cis	hsa-mir-125a	Intergenic	A	T	0.610086	0.95723
rs34318562	miR_125a_5p	5205	0.378529	0.382743	0.0449462	8.51558	2.14e-17	0.0140689	2.26e-13	chr19	52180033	+	unknown	chr19	52196521	52196544	+	hsa-miR-125a-5p	cis	hsa-mir-125a	Intergenic	A	G	0.607615	0.95287
rs10263665	miR_339_3p	5193	0.445683	0.313203	0.0367881	8.51369	2.18e-17	0.0138814	2.3e-13	chr7	1110628	+	intron	chr7	1062591	1062613	-	hsa-miR-339-3p	cis	hsa-mir-339	intron	G	A	0.477573	0.75579
rs1190876	miR_370	4573	0.346751	0.553813	0.0650429	8.51458	2.24e-17	0.0171191	2.36e-13	chr14	101071592	+	unknown	chr14	101377523	101377544	+	hsa-miR-370	cis	hsa-mir-370	Intergenic	A	T	0.359925	0.68739
rs12883126	miR_668	4686	0.238808	0.543935	0.0639322	8.508	2.35e-17	0.015828	2.47e-13	chr14	101134008	+	intron	chr14	101521637	101521659	+	hsa-miR-668	cis	hsa-mir-668	Intergenic	C	T	0.237606	0.92807
rs2974434	miR_218_5p	5155	0.399145	-0.517333	0.06083	-8.50457	2.36e-17	0.0145756	2.48e-13	chr5	168303013	-	intron	chr5	168195216	168195236	-	hsa-miR-218-5p	cis	hsa-mir-218-2	intron	A	G	0.605632	0.85955
rs17576249	miR_409_3p	5252	0.124123	0.516393	0.0607303	8.50305	2.38e-17	0.0139972	2.5e-13	chr14	101126837	+	intron	chr14	101531683	101531704	+	hsa-miR-409-3p	cis	hsa-mir-409	Intergenic	G	C	0.86725	0.99156
rs7141210	miR_494	3031	0.2908	0.536724	0.0629842	8.52157	2.45e-17	0.024387	2.57e-13	chr14	101182470	+	unknown	chr14	101496018	101496039	+	hsa-miR-494	cis	hsa-mir-494	Intergenic	T	C	0.327015	0.88714
rs7153876	miR_668	4686	0.340362	0.705607	0.0829876	8.50256	2.46e-17	0.0160424	2.58e-13	chr14	101077424	+	unknown	chr14	101521637	101521659	+	hsa-miR-668	cis	hsa-mir-668	Intergenic	G	A	0.367942	0.62009
rs2295659	miR_668	4686	0.124078	0.696448	0.0819186	8.50171	2.48e-17	0.0161461	2.6e-13	chr14	101141544	+	unknown	chr14	101521637	101521659	+	hsa-miR-668	cis	hsa-mir-668	Intergenic	G	T	0.868197	0.89718
rs911324	miR_409_3p	5252	0.354865	0.489463	0.0575965	8.49815	2.48e-17	0.0158704	2.6e-13	chr14	101083958	+	unknown	chr14	101531683	101531704	+	hsa-miR-409-3p	cis	hsa-mir-409	Intergenic	C	A	0.365352	0.6149
rs11850952	miR_654_5p	4232	0.232981	0.548459	0.0645184	8.50082	2.58e-17	0.017851	2.7e-13	chr14	101056280	+	unknown	chr14	101506571	101506592	+	hsa-miR-654-5p	cis	hsa-mir-654	Intergenic	G	T	0.768505	0.86228
rs1823512	miR_125b_5p	5225	0.241863	0.509494	0.0600616	8.48285	2.83e-17	0.0157717	2.96e-13	chr11	122379904	-	unknown	chr11	121970517	121970538	-	hsa-miR-125b-5p	cis	hsa-mir-125b-1	Intergenic	T	A	0.752099	0.911
rs4467881	miR_183_3p	5161	0.425682	-0.448135	0.0528283	-8.48285	2.84e-17	0.0149562	2.97e-13	chr7	129410144	+	near-gene-3	chr7	129414768	129414789	-	hsa-miR-183-3p	cis	hsa-mir-183	Intergenic	G	A	0.45845	0.70762
rs7153876	miR_370	4573	0.341829	0.658481	0.0775943	8.4862	2.85e-17	0.0171031	2.97e-13	chr14	101077424	+	unknown	chr14	101377523	101377544	+	hsa-miR-370	cis	hsa-mir-370	Intergenic	G	A	0.367942	0.62009
rs4141713	miR_31_5p	4946	0.301096	-0.439953	0.0518672	-8.4823	2.88e-17	0.0139237	3e-13	chr9	21556881	+	intron	chr9	21512157	21512177	-	hsa-miR-31-5p	cis	hsa-mir-31	intron	C	T	0.700607	0.89226
rs2295659	miR_543	4662	0.123715	0.579033	0.0682553	8.48334	2.9e-17	0.0159625	3.02e-13	chr14	101141544	+	unknown	chr14	101498370	101498391	+	hsa-miR-543	cis	hsa-mir-543	Intergenic	G	T	0.868197	0.89718
rs7144997	miR_543	4662	0.0728947	0.827628	0.0975645	8.48288	2.91e-17	0.0172195	3.03e-13	chr14	101155432	+	unknown	chr14	101498370	101498391	+	hsa-miR-543	cis	hsa-mir-543	Intergenic	A	G	0.912985	0.69918
rs11982509	miR_183_3p	5161	0.425525	-0.453419	0.0534832	-8.47779	2.96e-17	0.0149314	3.08e-13	chr7	129411975	+	near-gene-5	chr7	129414768	129414789	-	hsa-miR-183-3p	cis	hsa-mir-183	Intergenic	G	A	0.457217	0.6959
rs9298816	miR_31_5p	4946	0.301163	-0.440691	0.0519828	-8.47762	3e-17	0.0139063	3.12e-13	chr9	21555283	+	intron	chr9	21512157	21512177	-	hsa-miR-31-5p	cis	hsa-mir-31	intron	C	T	0.696942	0.86286
rs1190878	miR_654_5p	4232	0.132748	0.824573	0.0972377	8.47997	3.07e-17	0.0183409	3.19e-13	chr14	101072260	+	unknown	chr14	101506571	101506592	+	hsa-miR-654-5p	cis	hsa-mir-654	Intergenic	C	A	0.869287	0.65836
rs12702435	miR_339_3p	5193	0.427943	0.305944	0.0361188	8.4705	3.15e-17	0.0139195	3.27e-13	chr7	1197994	+	intron	chr7	1062591	1062613	-	hsa-miR-339-3p	cis	hsa-mir-339	intron	T	C	0.430791	0.89803
rs13183143	miR_218_5p	5155	0.140819	-0.70469	0.0832017	-8.46965	3.17e-17	0.0136078	3.29e-13	chr5	168247046	+	intron	chr5	168195216	168195236	-	hsa-miR-218-5p	cis	hsa-mir-218-2	intron	G	A	0.842341	0.90793
rs4541843	miR_183_3p	5161	0.417528	-0.455041	0.0537292	-8.46915	3.19e-17	0.0149266	3.31e-13	chr7	129410195	+	near-gene-3	chr7	129414768	129414789	-	hsa-miR-183-3p	cis	hsa-mir-183	Intergenic	G	A	0.501376	0.69077
rs10404823	miR_125a_5p	5205	0.378873	0.391192	0.0462027	8.46686	3.24e-17	0.0139099	3.36e-13	chr19	52175110	+	unknown	chr19	52196521	52196544	+	hsa-miR-125a-5p	cis	hsa-mir-125a	Intergenic	T	C	0.607263	0.94268
rs35799850	miR_543	4662	0.0718697	0.840632	0.0992492	8.46992	3.25e-17	0.017194	3.36e-13	chr14	101156850	+	unknown	chr14	101498370	101498391	+	hsa-miR-543	cis	hsa-mir-543	Intergenic	C	T	0.915928	0.71414
rs28421549	miR_543	4662	0.0718147	0.841259	0.0993366	8.46877	3.28e-17	0.0171913	3.39e-13	chr14	101158232	+	unknown	chr14	101498370	101498391	+	hsa-miR-543	cis	hsa-mir-543	Intergenic	C	T	0.917991	0.72262
rs11670586	miR_125a_5p	5205	0.0704777	1.09941	0.129954	8.45999	3.44e-17	0.0137985	3.56e-13	chr19	52184544	+	unknown	chr19	52196521	52196544	+	hsa-miR-125a-5p	cis	hsa-mir-125a	Intergenic	C	T	0.900663	0.64135
rs1555407	miR_668	4686	0.346762	0.6844	0.0809493	8.45468	3.69e-17	0.0160611	3.81e-13	chr14	101086922	+	unknown	chr14	101521637	101521659	+	hsa-miR-668	cis	hsa-mir-668	Intergenic	A	G	0.357535	0.60087
rs12341956	miR_204_5p	711	0.0690654	-1.67078	0.193499	-8.63459	3.89e-17	0.0931325	4.02e-13	chr9	73747246	+	unknown	chr9	73424947	73424968	-	hsa-miR-204-5p	cis	hsa-mir-204	intron	T	G	0.967855	0.95126
rs4905998	miR_494	3031	0.290795	0.521956	0.0616713	8.46351	3.98e-17	0.0238881	4.1e-13	chr14	101181781	+	unknown	chr14	101496018	101496039	+	hsa-miR-494	cis	hsa-mir-494	Intergenic	A	G	0.327036	0.89065
rs7143357	miR_654_5p	4232	0.236926	0.554563	0.0656335	8.4494	3.98e-17	0.0176676	4.1e-13	chr14	101054155	+	unknown	chr14	101506571	101506592	+	hsa-miR-654-5p	cis	hsa-mir-654	Intergenic	T	C	0.760352	0.84748
rs4905974	miR_370	4573	0.40079	0.55719	0.0659827	8.44449	4.05e-17	0.0167881	4.17e-13	chr14	101055232	+	unknown	chr14	101377523	101377544	+	hsa-miR-370	cis	hsa-mir-370	Intergenic	C	T	0.382209	0.69501
rs11160594	miR_654_5p	4232	0.236714	0.554256	0.0656475	8.44291	4.2e-17	0.0176367	4.32e-13	chr14	101049906	+	unknown	chr14	101506571	101506592	+	hsa-miR-654-5p	cis	hsa-mir-654	Intergenic	C	T	0.762389	0.87245
rs7145610	miR_654_5p	4232	0.236696	0.55415	0.0656491	8.44109	4.27e-17	0.0176295	4.39e-13	chr14	101049406	+	unknown	chr14	101506571	101506592	+	hsa-miR-654-5p	cis	hsa-mir-654	Intergenic	T	C	0.761458	0.85624
rs1555407	miR_409_3p	5252	0.354765	0.485218	0.0575555	8.43044	4.4e-17	0.0156199	4.52e-13	chr14	101086922	+	unknown	chr14	101531683	101531704	+	hsa-miR-409-3p	cis	hsa-mir-409	Intergenic	A	G	0.357535	0.60087
rs1893999	miR_125b_5p	5225	0.284712	0.475928	0.0564562	8.43004	4.42e-17	0.0134283	4.54e-13	chr11	122451599	-	unknown	chr11	121970517	121970538	-	hsa-miR-125b-5p	cis	hsa-mir-125b-1	Intergenic	T	A	0.32493	0.86729
rs6011222	miR_941	3628	0.189643	0.637512	0.0755382	8.4396	4.54e-17	0.019366	4.66e-13	chr20	62546062	+	intron	chr20	62551155	62551177	+	hsa-miR-941	cis	hsa-mir-941-3	intron	T	G	0.735263	0.53661
rs6011222	miR_941	3628	0.189643	0.637512	0.0755382	8.4396	4.54e-17	0.019366	4.66e-13	chr20	62546062	+	intron	chr20	62550848	62550870	+	hsa-miR-941	cis	hsa-mir-941-1	intron	T	G	0.735263	0.53661
rs12436130	miR_409_3p	5252	0.267237	0.388423	0.0461096	8.42392	4.65e-17	0.0153087	4.76e-13	chr14	101031036	+	intron	chr14	101531683	101531704	+	hsa-miR-409-3p	cis	hsa-mir-409	Intergenic	C	T	0.733407	0.97783
rs7154024	miR_409_3p	5252	0.267056	0.387368	0.0459933	8.42228	4.71e-17	0.015296	4.82e-13	chr14	101031710	+	intron	chr14	101531683	101531704	+	hsa-miR-409-3p	cis	hsa-mir-409	Intergenic	G	T	0.733909	0.98335
rs2776544	miR_370	4573	0.382722	0.562801	0.0668548	8.41826	5.05e-17	0.0166096	5.17e-13	chr14	101054029	-	unknown	chr14	101377523	101377544	+	hsa-miR-370	cis	hsa-mir-370	Intergenic	T	G	0.380464	0.67589
rs7249742	miR_1270	4812	0.0262907	3.86469	0.459338	8.41361	5.18e-17	0.01613	5.29e-13	chr19	20725807	+	untranslated-3	chr19	20510129	20510151	-	hsa-miR-1270	cis	hsa-mir-1270-1	intron	C	G	0.941129	0.13174
rs7249742	miR_1270	4812	0.0262907	3.86469	0.459338	8.41361	5.18e-17	0.01613	5.29e-13	chr19	20725807	+	untranslated-3	chr19	20579288	20579310	-	hsa-miR-1270	cis	hsa-mir-1270-2	intron	C	G	0.941129	0.13174
rs7250879	miR_1270	4812	0.0262823	3.8636	0.459227	8.41328	5.2e-17	0.0161319	5.31e-13	chr19	20725979	+	untranslated-3	chr19	20510129	20510151	-	hsa-miR-1270	cis	hsa-mir-1270-1	intron	T	C	0.94127	0.13105
rs7250879	miR_1270	4812	0.0262823	3.8636	0.459227	8.41328	5.2e-17	0.0161319	5.31e-13	chr19	20725979	+	untranslated-3	chr19	20579288	20579310	-	hsa-miR-1270	cis	hsa-mir-1270-2	intron	T	C	0.94127	0.13105
rs8017361	miR_127_3p	5062	0.169157	0.764981	0.0909501	8.411	5.23e-17	0.0167222	5.33e-13	chr14	101218652	+	unknown	chr14	101349372	101349393	+	hsa-miR-127-3p	cis	hsa-mir-127	Intergenic	G	A	0.909716	0.42873
rs7155649	miR_411_3p	3908	0.0923469	0.656202	0.0779632	8.41683	5.36e-17	0.0183139	5.46e-13	chr14	101181605	+	unknown	chr14	101489712	101489733	+	hsa-miR-411-3p	cis	hsa-mir-411	Intergenic	C	A	0.854474	0.86241
rs10790520	miR_100_5p	3502	0.392447	-0.952073	0.113057	-8.4212	5.37e-17	0.0232087	5.47e-13	chr11	122553691	+	intron	chr11	122022983	122023004	-	hsa-miR-100-5p	cis	hsa-mir-100	Intergenic	T	C	0.668156	0.73955
rs8017555	miR_127_3p	5062	0.16916	0.764596	0.0909416	8.40754	5.38e-17	0.0167076	5.47e-13	chr14	101218902	+	unknown	chr14	101349372	101349393	+	hsa-miR-127-3p	cis	hsa-mir-127	Intergenic	C	T	0.908608	0.42387
rs33930	miR_1270	4812	0.0262843	3.86164	0.459254	8.40851	5.41e-17	0.0161177	5.5e-13	chr19	20725868	-	untranslated-3	chr19	20510129	20510151	-	hsa-miR-1270	cis	hsa-mir-1270-1	intron	G	A	0.941136	0.13182
rs33930	miR_1270	4812	0.0262843	3.86164	0.459254	8.40851	5.41e-17	0.0161177	5.5e-13	chr19	20725868	-	untranslated-3	chr19	20579288	20579310	-	hsa-miR-1270	cis	hsa-mir-1270-2	intron	G	A	0.941136	0.13182
rs11665668	miR_125a_5p	5205	0.0478195	1.63916	0.195005	8.40574	5.43e-17	0.0136294	5.51e-13	chr19	52169702	+	unknown	chr19	52196521	52196544	+	hsa-miR-125a-5p	cis	hsa-mir-125a	Intergenic	G	A	0.959114	0.28515
rs735241	miR_127_3p	5062	0.285188	0.448003	0.0533247	8.40143	5.67e-17	0.0140628	5.75e-13	chr14	101141726	+	unknown	chr14	101349372	101349393	+	hsa-miR-127-3p	cis	hsa-mir-127	Intergenic	G	A	0.264535	0.91553
rs4075937	miR_339_3p	5193	0.428114	0.302942	0.0360662	8.3996	5.72e-17	0.013692	5.8e-13	chr7	1198743	+	intron	chr7	1062591	1062613	-	hsa-miR-339-3p	cis	hsa-mir-339	intron	C	A	0.430907	0.89952
rs17577779	miR_370	4573	0.469132	0.570611	0.0679378	8.39903	5.94e-17	0.017172	6.02e-13	chr14	101200445	+	intron	chr14	101377523	101377544	+	hsa-miR-370	cis	hsa-mir-370	Intergenic	C	T	0.552536	0.56112
rs911324	miR_668	4686	0.346794	0.680505	0.0810372	8.39745	5.98e-17	0.0157711	6.05e-13	chr14	101083958	+	unknown	chr14	101521637	101521659	+	hsa-miR-668	cis	hsa-mir-668	Intergenic	C	A	0.365352	0.6149
rs10418492	miR_1270	4812	0.0261969	3.84176	0.457597	8.39551	6.03e-17	0.0160573	6.1e-13	chr19	20729120	+	intron	chr19	20510129	20510151	-	hsa-miR-1270	cis	hsa-mir-1270-1	intron	C	T	0.930508	0.13773
rs10418492	miR_1270	4812	0.0261969	3.84176	0.457597	8.39551	6.03e-17	0.0160573	6.1e-13	chr19	20729120	+	intron	chr19	20579288	20579310	-	hsa-miR-1270	cis	hsa-mir-1270-2	intron	C	T	0.930508	0.13773
rs7248139	miR_1270	4812	0.0261911	3.83877	0.45746	8.39148	6.24e-17	0.016047	6.3e-13	chr19	20730549	+	intron	chr19	20510129	20510151	-	hsa-miR-1270	cis	hsa-mir-1270-1	intron	C	T	0.940998	0.13262
rs7248139	miR_1270	4812	0.0261911	3.83877	0.45746	8.39148	6.24e-17	0.016047	6.3e-13	chr19	20730549	+	intron	chr19	20579288	20579310	-	hsa-miR-1270	cis	hsa-mir-1270-2	intron	C	T	0.940998	0.13262
rs1190881	miR_409_3p	5252	0.359063	0.475107	0.056653	8.38626	6.38e-17	0.0153772	6.43e-13	chr14	101079859	+	unknown	chr14	101531683	101531704	+	hsa-miR-409-3p	cis	hsa-mir-409	Intergenic	C	T	0.638395	0.5852
rs12609385	miR_125a_5p	5205	0.259802	0.422641	0.0504008	8.38559	6.43e-17	0.0136582	6.48e-13	chr19	52182465	+	unknown	chr19	52196521	52196544	+	hsa-miR-125a-5p	cis	hsa-mir-125a	Intergenic	A	G	0.736533	0.98146
rs6575797	miR_370	4573	0.0283593	-6.53006	0.778509	-8.3879	6.52e-17	0.0159445	6.56e-13	chr14	101185073	+	unknown	chr14	101377523	101377544	+	hsa-miR-370	cis	hsa-mir-370	Intergenic	A	T	0.9122	0.67807
rs12880358	miR_668	4686	0.0682	1.05275	0.125525	8.38681	6.54e-17	0.0172013	6.58e-13	chr14	101158809	+	unknown	chr14	101521637	101521659	+	hsa-miR-668	cis	hsa-mir-668	Intergenic	C	G	0.916601	0.71592
rs6575796	miR_668	4686	0.0678378	1.05785	0.126136	8.38662	6.55e-17	0.0171993	6.59e-13	chr14	101160363	+	unknown	chr14	101521637	101521659	+	hsa-miR-668	cis	hsa-mir-668	Intergenic	G	A	0.915583	0.69548
rs12882635	miR_409_3p	5252	0.359119	0.474883	0.0566574	8.38166	6.63e-17	0.0153591	6.66e-13	chr14	101079874	+	unknown	chr14	101531683	101531704	+	hsa-miR-409-3p	cis	hsa-mir-409	Intergenic	C	T	0.379572	0.61566
rs4905981	miR_409_3p	5252	0.359128	0.474769	0.0566579	8.37957	6.75e-17	0.0153532	6.78e-13	chr14	101081452	+	unknown	chr14	101531683	101531704	+	hsa-miR-409-3p	cis	hsa-mir-409	Intergenic	C	T	0.380307	0.61442
rs6973680	miR_339_3p	5193	0.428168	0.301952	0.0360471	8.3766	6.94e-17	0.0136185	6.96e-13	chr7	1199632	+	untranslated-5	chr7	1062591	1062613	-	hsa-miR-339-3p	cis	hsa-mir-339	intron	T	C	0.436434	0.93231
rs12883220	miR_370	4573	0.404632	0.565844	0.0675489	8.37681	7.15e-17	0.0165327	7.17e-13	chr14	101051193	+	unknown	chr14	101377523	101377544	+	hsa-miR-370	cis	hsa-mir-370	Intergenic	G	T	0.397749	0.68131
rs1190878	miR_543	4662	0.138355	0.698235	0.0833684	8.37529	7.21e-17	0.0157073	7.22e-13	chr14	101072260	+	unknown	chr14	101498370	101498391	+	hsa-miR-543	cis	hsa-mir-543	Intergenic	C	A	0.869287	0.65836
rs9657572	miR_31_5p	4946	0.31469	-0.442563	0.0528551	-8.37313	7.23e-17	0.0134345	7.23e-13	chr9	21553876	+	intron	chr9	21512157	21512177	-	hsa-miR-31-5p	cis	hsa-mir-31	intron	T	A	0.696113	0.82794
rs7809195	miR_183_3p	5161	0.558745	0.435517	0.0520349	8.36972	7.36e-17	0.0145224	7.36e-13	chr7	129409758	+	near-gene-3	chr7	129414768	129414789	-	hsa-miR-183-3p	cis	hsa-mir-183	Intergenic	G	A	0.498372	0.68488
rs8020868	miR_376a_3p	4927	0.256586	0.552484	0.0660241	8.36791	7.56e-17	0.0139056	7.55e-13	chr14	101166944	+	unknown	chr14	101507162	101507182	+	hsa-miR-376a-3p	cis	hsa-mir-376a-1	Intergenic	G	A	0.332751	0.87248
rs8020868	miR_376a_3p	4927	0.256586	0.552484	0.0660241	8.36791	7.56e-17	0.0139056	7.55e-13	chr14	101166944	+	unknown	chr14	101506455	101506475	+	hsa-miR-376a-3p	cis	hsa-mir-376a-2	Intergenic	G	A	0.332751	0.87248
rs10965064	miR_31_5p	4946	0.314751	-0.442907	0.0529356	-8.36691	7.61e-17	0.0134133	7.59e-13	chr9	21553538	+	intron	chr9	21512157	21512177	-	hsa-miR-31-5p	cis	hsa-mir-31	intron	C	G	0.678451	0.84008
rs11084108	miR_125a_5p	5205	0.26045	0.428401	0.0512284	8.36258	7.8e-17	0.0135848	7.78e-13	chr19	52190559	+	unknown	chr19	52196521	52196544	+	hsa-miR-125a-5p	cis	hsa-mir-125a	Intergenic	A	C	0.824586	0.59669
rs7140556	miR_409_3p	5252	0.263833	0.367273	0.0439237	8.3616	7.85e-17	0.0150257	7.82e-13	chr14	101036458	+	near-gene-5	chr14	101531683	101531704	+	hsa-miR-409-3p	cis	hsa-mir-409	Intergenic	C	A	0.733164	0.9981
rs2198171	miR_125a_5p	5205	0.25456	0.442668	0.0529465	8.36067	7.92e-17	0.0135867	7.88e-13	chr19	52174483	+	unknown	chr19	52196521	52196544	+	hsa-miR-125a-5p	cis	hsa-mir-125a	Intergenic	A	G	0.732592	0.9319
rs11670644	miR_125a_5p	5205	0.254461	0.442052	0.0528765	8.36008	7.96e-17	0.0135847	7.92e-13	chr19	52175554	+	unknown	chr19	52196521	52196544	+	hsa-miR-125a-5p	cis	hsa-mir-125a	Intergenic	T	C	0.732885	0.93703
rs9657607	miR_31_5p	4946	0.310773	-0.446122	0.0533726	-8.35862	8.16e-17	0.0133621	8.11e-13	chr9	21553641	+	intron	chr9	21512157	21512177	-	hsa-miR-31-5p	cis	hsa-mir-31	intron	C	G	0.678181	0.84189
rs11559183	miR_339_3p	5193	0.0922104	-0.511788	0.061261	-8.35421	8.37e-17	0.0134646	8.31e-13	chr7	1037025	-	untranslated-3	chr7	1062591	1062613	-	hsa-miR-339-3p	cis	hsa-mir-339	intron	C	A	0.910577	0.89183
rs10130354	miR_370	4573	0.0938901	0.862611	0.10323	8.35623	8.5e-17	0.0150936	8.44e-13	chr14	101149511	+	unknown	chr14	101377523	101377544	+	hsa-miR-370	cis	hsa-mir-370	Intergenic	C	T	0.901762	0.77206
rs28421549	miR_668	4686	0.0712166	1.00579	0.12045	8.35027	8.87e-17	0.0170878	8.8e-13	chr14	101158232	+	unknown	chr14	101521637	101521659	+	hsa-miR-668	cis	hsa-mir-668	Intergenic	C	T	0.917991	0.72262
rs35799850	miR_668	4686	0.0712695	1.00458	0.120346	8.34743	9.08e-17	0.0170766	9e-13	chr14	101156850	+	unknown	chr14	101521637	101521659	+	hsa-miR-668	cis	hsa-mir-668	Intergenic	C	T	0.915928	0.71414
rs7254128	miR_125a_5p	5205	0.263855	0.427582	0.0512948	8.33578	9.75e-17	0.0135161	9.66e-13	chr19	52180434	+	unknown	chr19	52196521	52196544	+	hsa-miR-125a-5p	cis	hsa-mir-125a	Intergenic	A	G	0.736937	0.98662
rs12432955	miR_543	4662	0.276145	0.552846	0.0662963	8.33901	9.76e-17	0.0161293	9.66e-13	chr14	101205542	+	unknown	chr14	101498370	101498391	+	hsa-miR-543	cis	hsa-mir-543	Intergenic	A	G	0.753098	0.63732
rs34299721	miR_125a_5p	5205	0.255853	0.426069	0.0511345	8.33232	1e-16	0.0134929	9.89e-13	chr19	52180011	+	unknown	chr19	52196521	52196544	+	hsa-miR-125a-5p	cis	hsa-mir-125a	Intergenic	C	G	0.73543	0.95702
rs1190903	miR_668	4686	0.20918	0.548733	0.0658492	8.33319	1.02e-16	0.014376	1.01e-12	chr14	101096414	+	unknown	chr14	101521637	101521659	+	hsa-miR-668	cis	hsa-mir-668	Intergenic	C	T	0.784651	0.95156
rs7254482	miR_125a_5p	5205	0.255387	0.423269	0.050834	8.32649	1.05e-16	0.0134738	1.04e-12	chr19	52180471	+	unknown	chr19	52196521	52196544	+	hsa-miR-125a-5p	cis	hsa-mir-125a	Intergenic	G	A	0.736963	0.98698
rs6575791	miR_409_3p	5252	0.252474	0.418653	0.0502908	8.32465	1.07e-16	0.0148997	1.06e-12	chr14	101029203	+	intron	chr14	101531683	101531704	+	hsa-miR-409-3p	cis	hsa-mir-409	Intergenic	G	A	0.718807	0.90874
rs7142298	miR_127_3p	5062	0.131793	0.529778	0.0636307	8.32582	1.07e-16	0.0136723	1.06e-12	chr14	101128504	+	intron	chr14	101349372	101349393	+	hsa-miR-127-3p	cis	hsa-mir-127	Intergenic	C	T	0.865736	0.99867
rs17576305	miR_127_3p	5062	0.131707	0.530117	0.0636916	8.32319	1.09e-16	0.0136642	1.07e-12	chr14	101127595	+	intron	chr14	101349372	101349393	+	hsa-miR-127-3p	cis	hsa-mir-127	Intergenic	G	C	0.867334	0.9964
rs12880358	miR_543	4662	0.0686716	0.86214	0.103583	8.32314	1.11e-16	0.0167188	1.09e-12	chr14	101158809	+	unknown	chr14	101498370	101498391	+	hsa-miR-543	cis	hsa-mir-543	Intergenic	C	G	0.916601	0.71592
rs12883126	miR_127_3p	5062	0.243726	0.430037	0.051683	8.32066	1.11e-16	0.0139735	1.09e-12	chr14	101134008	+	intron	chr14	101349372	101349393	+	hsa-miR-127-3p	cis	hsa-mir-127	Intergenic	C	T	0.237606	0.92807
rs4905999	miR_411_3p	3908	0.11762	0.619785	0.074435	8.32652	1.14e-16	0.0185129	1.12e-12	chr14	101184139	+	unknown	chr14	101489712	101489733	+	hsa-miR-411-3p	cis	hsa-mir-411	Intergenic	G	A	0.816917	0.87425
rs11849923	miR_668	4686	0.223655	0.548208	0.0659011	8.31864	1.15e-16	0.0150727	1.13e-12	chr14	101138605	+	ncRNA	chr14	101521637	101521659	+	hsa-miR-668	cis	hsa-mir-668	Intergenic	C	T	0.239851	0.94109
rs4724039	miR_339_3p	5193	0.436744	0.299866	0.0360659	8.31438	1.17e-16	0.0132285	1.15e-12	chr7	1111633	+	intron	chr7	1062591	1062613	-	hsa-miR-339-3p	cis	hsa-mir-339	intron	C	T	0.562724	0.99849
rs10951499	miR_339_3p	5193	0.36458	-0.308208	0.0370789	-8.31223	1.19e-16	0.0133244	1.17e-12	chr7	1065746	+	intron	chr7	1062591	1062613	-	hsa-miR-339-3p	cis	hsa-mir-339	intron	A	G	0.6301	0.94284
rs8012970	miR_494	3031	0.270347	0.539248	0.0647473	8.32851	1.22e-16	0.0232716	1.2e-12	chr14	101168491	+	unknown	chr14	101496018	101496039	+	hsa-miR-494	cis	hsa-mir-494	Intergenic	T	C	0.371575	0.78526
rs12893790	miR_376a_3p	4927	0.177938	0.564626	0.067976	8.30626	1.26e-16	0.0140639	1.23e-12	chr14	101178804	+	unknown	chr14	101507162	101507182	+	hsa-miR-376a-3p	cis	hsa-mir-376a-1	Intergenic	G	C	0.816062	0.97523
rs12893790	miR_376a_3p	4927	0.177938	0.564626	0.067976	8.30626	1.26e-16	0.0140639	1.23e-12	chr14	101178804	+	unknown	chr14	101506455	101506475	+	hsa-miR-376a-3p	cis	hsa-mir-376a-2	Intergenic	G	C	0.816062	0.97523
rs12434496	miR_376a_3p	4927	0.177953	0.564516	0.0679687	8.30553	1.27e-16	0.0140615	1.24e-12	chr14	101179222	+	unknown	chr14	101506455	101506475	+	hsa-miR-376a-3p	cis	hsa-mir-376a-2	Intergenic	G	A	0.81957	0.99779
rs12434496	miR_376a_3p	4927	0.177953	0.564516	0.0679687	8.30553	1.27e-16	0.0140615	1.24e-12	chr14	101179222	+	unknown	chr14	101507162	101507182	+	hsa-miR-376a-3p	cis	hsa-mir-376a-1	Intergenic	G	A	0.81957	0.99779
rs817374	miR_941	3628	0.183479	0.602306	0.0724276	8.31597	1.27e-16	0.0186362	1.24e-12	chr20	62533435	+	intron	chr20	62551155	62551177	+	hsa-miR-941	cis	hsa-mir-941-3	intron	T	G	0.720254	0.60009
rs817374	miR_941	3628	0.183479	0.602306	0.0724276	8.31597	1.27e-16	0.0186362	1.24e-12	chr20	62533435	+	intron	chr20	62550848	62550870	+	hsa-miR-941	cis	hsa-mir-941-1	intron	T	G	0.720254	0.60009
rs12881126	miR_668	4686	0.0306435	-5.23048	0.629674	-8.30665	1.28e-16	0.0157881	1.25e-12	chr14	101186924	+	unknown	chr14	101521637	101521659	+	hsa-miR-668	cis	hsa-mir-668	Intergenic	C	T	0.965664	0.15361
rs1190904	miR_668	4686	0.209348	0.544448	0.0655595	8.30464	1.3e-16	0.0142634	1.27e-12	chr14	101096606	+	unknown	chr14	101521637	101521659	+	hsa-miR-668	cis	hsa-mir-668	Intergenic	A	G	0.784832	0.96056
rs7144997	miR_668	4686	0.0722499	0.982658	0.118332	8.30423	1.3e-16	0.016923	1.27e-12	chr14	101155432	+	unknown	chr14	101521637	101521659	+	hsa-miR-668	cis	hsa-mir-668	Intergenic	A	G	0.912985	0.69918
rs1190909	miR_668	4686	0.209478	0.545461	0.0656914	8.30339	1.31e-16	0.0142446	1.28e-12	chr14	101101222	+	unknown	chr14	101521637	101521659	+	hsa-miR-668	cis	hsa-mir-668	Intergenic	G	A	0.78647	0.95052
rs7160857	miR_127_3p	5062	0.332021	1.03867	0.12513	8.30077	1.31e-16	0.0154285	1.28e-12	chr14	101249643	+	unknown	chr14	101349372	101349393	+	hsa-miR-127-3p	cis	hsa-mir-127	Intergenic	A	G	0.751494	0.17228
rs6575796	miR_543	4662	0.0682954	0.86423	0.104098	8.30206	1.33e-16	0.0166475	1.29e-12	chr14	101160363	+	unknown	chr14	101498370	101498391	+	hsa-miR-543	cis	hsa-mir-543	Intergenic	G	A	0.915583	0.69548
rs1377193	miR_31_5p	4946	0.306668	-0.390224	0.0470586	-8.29231	1.42e-16	0.013341	1.38e-12	chr9	21566440	-	unknown	chr9	21512157	21512177	-	hsa-miR-31-5p	cis	hsa-mir-31	intron	A	G	0.697242	0.9492
rs7142298	miR_409_3p	5252	0.132077	0.466703	0.0563462	8.28278	1.51e-16	0.0131962	1.47e-12	chr14	101128504	+	intron	chr14	101531683	101531704	+	hsa-miR-409-3p	cis	hsa-mir-409	Intergenic	C	T	0.865736	0.99867
rs17576305	miR_409_3p	5252	0.13199	0.467051	0.0564001	8.28102	1.53e-16	0.013191	1.48e-12	chr14	101127595	+	intron	chr14	101531683	101531704	+	hsa-miR-409-3p	cis	hsa-mir-409	Intergenic	G	C	0.867334	0.9964
rs10134352	miR_668	4686	0.278188	-0.973002	0.117452	-8.28427	1.54e-16	0.016525	1.49e-12	chr14	101532752	+	near-gene-3,near-gene-5	chr14	101521637	101521659	+	hsa-miR-668	cis	hsa-mir-668	Intergenic	A	T	0.703816	0.25144
rs17653830	miR_654_5p	4232	0.103365	0.856449	0.103347	8.28716	1.54e-16	0.0178567	1.49e-12	chr14	101101120	+	unknown	chr14	101506571	101506592	+	hsa-miR-654-5p	cis	hsa-mir-654	Intergenic	T	C	0.896442	0.73818
rs10118880	miR_31_5p	4946	0.325943	-0.416987	0.0503492	-8.2819	1.55e-16	0.0131197	1.5e-12	chr9	21559961	+	near-gene-5	chr9	21512157	21512177	-	hsa-miR-31-5p	cis	hsa-mir-31	intron	A	G	0.688484	0.8895
rs1190815	miR_370	4573	0.233053	0.754138	0.0910661	8.28122	1.58e-16	0.0165582	1.53e-12	chr14	101228352	+	unknown	chr14	101377523	101377544	+	hsa-miR-370	cis	hsa-mir-370	Intergenic	G	A	0.764001	0.49905
rs11673260	miR_125a_5p	5205	0.24633	0.435264	0.0525992	8.27509	1.62e-16	0.0133117	1.57e-12	chr19	52181798	+	unknown	chr19	52196521	52196544	+	hsa-miR-125a-5p	cis	hsa-mir-125a	Intergenic	A	G	0.736679	0.98087
rs911330	miR_668	4686	0.209389	0.539273	0.0651844	8.27305	1.68e-16	0.0141389	1.62e-12	chr14	101099721	+	unknown	chr14	101521637	101521659	+	hsa-miR-668	cis	hsa-mir-668	Intergenic	T	C	0.783938	0.98088
rs1190907	miR_668	4686	0.20942	0.538692	0.0651458	8.26901	1.74e-16	0.014124	1.68e-12	chr14	101099364	+	unknown	chr14	101521637	101521659	+	hsa-miR-668	cis	hsa-mir-668	Intergenic	A	G	0.782041	0.99937
rs1190906	miR_668	4686	0.20942	0.538666	0.0651458	8.26862	1.75e-16	0.014123	1.69e-12	chr14	101099142	+	unknown	chr14	101521637	101521659	+	hsa-miR-668	cis	hsa-mir-668	Intergenic	T	C	0.781763	0.99945
rs6578139	miR_151a_5p	4727	0.444034	-0.246976	0.0298808	-8.26538	1.79e-16	0.0148275	1.73e-12	chr8	141833530	+	intron	chr8	141742722	141742742	-	hsa-miR-151a-5p	cis	hsa-mir-151	intron	A	G	0.443137	0.99998
rs12542138	miR_151a_5p	4727	0.444004	-0.246967	0.0298827	-8.26454	1.8e-16	0.0148247	1.73e-12	chr8	141833938	+	intron	chr8	141742722	141742742	-	hsa-miR-151a-5p	cis	hsa-mir-151	intron	G	A	0.567284	0.97003
rs7001591	miR_151a_5p	4727	0.443985	-0.24696	0.029884	-8.26397	1.81e-16	0.0148227	1.74e-12	chr8	141834000	+	intron	chr8	141742722	141742742	-	hsa-miR-151a-5p	cis	hsa-mir-151	intron	A	G	0.443139	0.99985
rs6578140	miR_151a_5p	4727	0.443955	-0.246951	0.0298859	-8.26315	1.82e-16	0.0148199	1.75e-12	chr8	141834110	+	intron	chr8	141742722	141742742	-	hsa-miR-151a-5p	cis	hsa-mir-151	intron	A	T	0.44314	0.99983
rs11672944	miR_125a_5p	5205	0.0551023	1.35923	0.164646	8.25544	1.9e-16	0.0131337	1.83e-12	chr19	52186634	+	unknown	chr19	52196521	52196544	+	hsa-miR-125a-5p	cis	hsa-mir-125a	Intergenic	G	C	0.965376	0.32963
rs13188090	miR_218_5p	5155	0.373802	-0.439757	0.0533055	-8.24975	2e-16	0.0136794	1.92e-12	chr5	168305571	+	intron	chr5	168195216	168195236	-	hsa-miR-218-5p	cis	hsa-mir-218-2	intron	G	A	0.630478	0.99679
rs6062586	miR_941	3628	0.199997	0.605942	0.0733687	8.25886	2.04e-16	0.0185521	1.96e-12	chr20	62549225	+	intron,near-gene-5	chr20	62551155	62551177	+	hsa-miR-941	cis	hsa-mir-941-3	intron	C	T	0.736932	0.53625
rs6062586	miR_941	3628	0.199997	0.605942	0.0733687	8.25886	2.04e-16	0.0185521	1.96e-12	chr20	62549225	+	intron,near-gene-5	chr20	62550848	62550870	+	hsa-miR-941	cis	hsa-mir-941-1	intron	C	T	0.736932	0.53625
rs2427553	miR_941	3628	0.200008	0.60581	0.073363	8.25771	2.06e-16	0.0185454	1.98e-12	chr20	62549214	+	intron,near-gene-5	chr20	62551155	62551177	+	hsa-miR-941	cis	hsa-mir-941-3	intron	C	A	0.736895	0.53626
rs2427553	miR_941	3628	0.200008	0.60581	0.073363	8.25771	2.06e-16	0.0185454	1.98e-12	chr20	62549214	+	intron,near-gene-5	chr20	62550848	62550870	+	hsa-miR-941	cis	hsa-mir-941-1	intron	C	A	0.736895	0.53626
rs9650572	miR_151a_5p	4727	0.443962	-0.246501	0.0298876	-8.2476	2.07e-16	0.0147672	1.98e-12	chr8	141831989	+	intron	chr8	141742722	141742742	-	hsa-miR-151a-5p	cis	hsa-mir-151	intron	T	C	0.443082	0.99999
rs17653830	miR_543	4662	0.108538	0.728807	0.0883655	8.24764	2.08e-16	0.0157925	1.99e-12	chr14	101101120	+	unknown	chr14	101498370	101498391	+	hsa-miR-543	cis	hsa-mir-543	Intergenic	T	C	0.896442	0.73818
rs10090774	miR_151a_5p	4727	0.443937	-0.246494	0.029889	-8.24698	2.09e-16	0.0147651	2e-12	chr8	141826739	+	intron	chr8	141742722	141742742	-	hsa-miR-151a-5p	cis	hsa-mir-151	intron	T	C	0.443092	0.99662
rs11166999	miR_151a_5p	4727	0.44394	-0.246489	0.0298889	-8.24684	2.09e-16	0.0147646	2e-12	chr8	141829810	+	intron	chr8	141742722	141742742	-	hsa-miR-151a-5p	cis	hsa-mir-151	intron	A	G	0.439448	0.98658
rs4291312	miR_151a_5p	4727	0.443933	-0.24649	0.0298892	-8.24679	2.09e-16	0.0147644	2e-12	chr8	141826138	+	intron	chr8	141742722	141742742	-	hsa-miR-151a-5p	cis	hsa-mir-151	intron	C	T	0.443258	0.99708
rs4961296	miR_151a_5p	4727	0.44393	-0.246494	0.0298894	-8.24687	2.09e-16	0.0147647	2e-12	chr8	141825581	+	intron	chr8	141742722	141742742	-	hsa-miR-151a-5p	cis	hsa-mir-151	intron	C	G	0.444693	0.99262
rs11167700	miR_1303	3812	0.194382	-0.410811	0.0497784	-8.25279	2.11e-16	0.0191304	2.01e-12	chr5	154162751	+	intron	chr5	154065387	154065408	+	hsa-miR-1303	cis	hsa-mir-1303	Intergenic	A	T	0.837215	0.78853
rs10873520	miR_668	4686	0.143035	0.690532	0.0837901	8.2412	2.19e-16	0.0153159	2.09e-12	chr14	101175967	+	unknown	chr14	101521637	101521659	+	hsa-miR-668	cis	hsa-mir-668	Intergenic	G	A	0.833439	0.92041
rs2949198	miR_339_3p	5193	0.439686	0.305089	0.0370434	8.23597	2.23e-16	0.0131004	2.12e-12	chr7	1202422	-	unknown	chr7	1062591	1062613	-	hsa-miR-339-3p	cis	hsa-mir-339	intron	C	T	0.584845	0.97564
rs911324	miR_370	4573	0.348326	0.623247	0.0756719	8.23617	2.3e-16	0.0161908	2.19e-12	chr14	101083958	+	unknown	chr14	101377523	101377544	+	hsa-miR-370	cis	hsa-mir-370	Intergenic	C	A	0.365352	0.6149
rs4239494	miR_125a_5p	5205	0.401265	0.385403	0.0468638	8.22389	2.47e-16	0.0131119	2.35e-12	chr19	52178176	+	unknown	chr19	52196521	52196544	+	hsa-miR-125a-5p	cis	hsa-mir-125a	Intergenic	T	C	0.585539	0.87764
rs13231740	miR_183_3p	5161	0.489542	0.433925	0.0528349	8.21286	2.7e-16	0.0137672	2.57e-12	chr7	129415319	+	near-gene-5	chr7	129414768	129414789	-	hsa-miR-183-3p	cis	hsa-mir-183	Intergenic	A	C	0.544755	0.69056
rs6011226	miR_941	3628	0.195641	0.594027	0.0722625	8.2204	2.79e-16	0.0183922	2.65e-12	chr20	62549781	+	intron,near-gene-5	chr20	62550848	62550870	+	hsa-miR-941	cis	hsa-mir-941-1	intron	T	A	0.735684	0.5318
rs6011226	miR_941	3628	0.195641	0.594027	0.0722625	8.2204	2.79e-16	0.0183922	2.65e-12	chr20	62549781	+	intron,near-gene-5	chr20	62551155	62551177	+	hsa-miR-941	cis	hsa-mir-941-3	intron	T	A	0.735684	0.5318
rs10873520	miR_127_3p	5062	0.147867	0.557742	0.0679435	8.20891	2.81e-16	0.0139399	2.67e-12	chr14	101175967	+	unknown	chr14	101349372	101349393	+	hsa-miR-127-3p	cis	hsa-mir-127	Intergenic	G	A	0.833439	0.92041
rs11851643	miR_127_3p	5062	0.254921	0.555109	0.0676699	8.20319	2.94e-16	0.0157711	2.79e-12	chr14	100974074	+	intron	chr14	101349372	101349393	+	hsa-miR-127-3p	cis	hsa-mir-127	Intergenic	G	A	0.749871	0.71112
rs2427563	miR_941	3628	0.203468	0.606824	0.0738779	8.21387	2.95e-16	0.0183664	2.79e-12	chr20	62554709	+	intron	chr20	62550848	62550870	+	hsa-miR-941	cis	hsa-mir-941-1	intron	T	C	0.737731	0.5147
rs2427563	miR_941	3628	0.203468	0.606824	0.0738779	8.21387	2.95e-16	0.0183664	2.79e-12	chr20	62554709	+	intron	chr20	62551155	62551177	+	hsa-miR-941	cis	hsa-mir-941-3	intron	T	C	0.737731	0.5147
rs2427559	miR_941	3628	0.20301	0.599483	0.0730018	8.21189	3e-16	0.0183609	2.84e-12	chr20	62551898	+	intron	chr20	62551155	62551177	+	hsa-miR-941	cis	hsa-mir-941-3	intron	G	A	0.742069	0.53945
rs2427559	miR_941	3628	0.20301	0.599483	0.0730018	8.21189	3e-16	0.0183609	2.84e-12	chr20	62551898	+	intron	chr20	62550848	62550870	+	hsa-miR-941	cis	hsa-mir-941-1	intron	G	A	0.742069	0.53945
rs17099623	miR_409_3p	5252	0.197344	0.424323	0.0517619	8.1976	3.05e-16	0.0134213	2.88e-12	chr14	101173124	+	unknown	chr14	101531683	101531704	+	hsa-miR-409-3p	cis	hsa-mir-409	Intergenic	A	C	0.793994	0.846
rs6090020	miR_941	3628	0.203397	0.605107	0.0737129	8.20897	3.07e-16	0.0183452	2.9e-12	chr20	62553498	+	intron	chr20	62551155	62551177	+	hsa-miR-941	cis	hsa-mir-941-3	intron	C	T	0.741685	0.53192
rs6090020	miR_941	3628	0.203397	0.605107	0.0737129	8.20897	3.07e-16	0.0183452	2.9e-12	chr20	62553498	+	intron	chr20	62550848	62550870	+	hsa-miR-941	cis	hsa-mir-941-1	intron	C	T	0.741685	0.53192
rs4961233	miR_151a_5p	4727	0.444522	-0.244982	0.0298779	-8.19945	3.08e-16	0.0145961	2.9e-12	chr8	141808948	+	intron	chr8	141742722	141742742	-	hsa-miR-151a-5p	cis	hsa-mir-151	intron	G	C	0.443161	0.99837
rs7839697	miR_151a_5p	4727	0.44458	-0.244947	0.0298736	-8.19946	3.08e-16	0.0145957	2.9e-12	chr8	141814665	+	intron	chr8	141742722	141742742	-	hsa-miR-151a-5p	cis	hsa-mir-151	intron	T	A	0.441722	0.99039
rs2427555	miR_941	3628	0.203078	0.599096	0.0729902	8.2079	3.09e-16	0.0183421	2.91e-12	chr20	62550717	+	intron,near-gene-5	chr20	62551155	62551177	+	hsa-miR-941	cis	hsa-mir-941-3	intron	C	T	0.741562	0.53738
rs2427555	miR_941	3628	0.203078	0.599096	0.0729902	8.2079	3.09e-16	0.0183421	2.91e-12	chr20	62550717	+	intron,near-gene-5	chr20	62550848	62550870	+	hsa-miR-941	cis	hsa-mir-941-1	intron	C	T	0.741562	0.53738
rs28542405	miR_218_5p	5155	0.395267	-0.440259	0.0537223	-8.19509	3.13e-16	0.0134352	2.94e-12	chr5	168305349	+	intron	chr5	168195216	168195236	-	hsa-miR-218-5p	cis	hsa-mir-218-2	intron	C	A	0.623106	0.98873
rs11767061	miR_339_3p	5193	0.417862	0.301235	0.036769	8.19263	3.19e-16	0.0130313	3e-12	chr7	1199804	+	untranslated-5	chr7	1062591	1062613	-	hsa-miR-339-3p	cis	hsa-mir-339	intron	C	T	0.445123	0.90112
rs6122041	miR_941	3628	0.203227	0.598484	0.0729637	8.20248	3.23e-16	0.0183182	3.03e-12	chr20	62549355	+	intron,near-gene-5	chr20	62550848	62550870	+	hsa-miR-941	cis	hsa-mir-941-1	intron	T	C	0.736983	0.53624
rs6122041	miR_941	3628	0.203227	0.598484	0.0729637	8.20248	3.23e-16	0.0183182	3.03e-12	chr20	62549355	+	intron,near-gene-5	chr20	62551155	62551177	+	hsa-miR-941	cis	hsa-mir-941-3	intron	T	C	0.736983	0.53624
rs2427554	miR_941	3628	0.203201	0.598414	0.0729663	8.20123	3.27e-16	0.0183113	3.07e-12	chr20	62549565	+	intron,near-gene-5	chr20	62550848	62550870	+	hsa-miR-941	cis	hsa-mir-941-1	intron	G	A	0.737094	0.53621
rs2427554	miR_941	3628	0.203201	0.598414	0.0729663	8.20123	3.27e-16	0.0183113	3.07e-12	chr20	62549565	+	intron,near-gene-5	chr20	62551155	62551177	+	hsa-miR-941	cis	hsa-mir-941-3	intron	G	A	0.737094	0.53621
rs7010459	miR_151a_5p	4727	0.441056	-0.246322	0.0300694	-8.19179	3.28e-16	0.0145731	3.07e-12	chr8	141831241	+	intron	chr8	141742722	141742742	-	hsa-miR-151a-5p	cis	hsa-mir-151	intron	C	T	0.443084	0.99977
rs12897601	miR_376a_3p	4927	0.18436	0.563362	0.068786	8.19006	3.3e-16	0.0136851	3.09e-12	chr14	101182284	+	unknown	chr14	101507162	101507182	+	hsa-miR-376a-3p	cis	hsa-mir-376a-1	Intergenic	T	C	0.81554	0.94364
rs12897601	miR_376a_3p	4927	0.18436	0.563362	0.068786	8.19006	3.3e-16	0.0136851	3.09e-12	chr14	101182284	+	unknown	chr14	101506455	101506475	+	hsa-miR-376a-3p	cis	hsa-mir-376a-2	Intergenic	T	C	0.81554	0.94364
rs17577580	miR_376a_3p	4927	0.153118	0.837905	0.102337	8.18767	3.36e-16	0.013487	3.14e-12	chr14	101189205	+	unknown	chr14	101506455	101506475	+	hsa-miR-376a-3p	cis	hsa-mir-376a-2	Intergenic	C	T	0.853223	0.53176
rs17577580	miR_376a_3p	4927	0.153118	0.837905	0.102337	8.18767	3.36e-16	0.013487	3.14e-12	chr14	101189205	+	unknown	chr14	101507162	101507182	+	hsa-miR-376a-3p	cis	hsa-mir-376a-1	Intergenic	C	T	0.853223	0.53176
rs17576249	miR_543	4662	0.11961	0.583731	0.0713439	8.18194	3.57e-16	0.0140704	3.33e-12	chr14	101126837	+	intron	chr14	101498370	101498391	+	hsa-miR-543	cis	hsa-mir-543	Intergenic	G	C	0.86725	0.99156
rs35647072	miR_1270	4812	0.100193	1.07452	0.131506	8.1709	3.88e-16	0.0149772	3.62e-12	chr19	20485882	+	unknown	chr19	20510129	20510151	-	hsa-miR-1270	cis	hsa-mir-1270-1	intron	A	G	0.86629	0.1772
rs35647072	miR_1270	4812	0.100193	1.07452	0.131506	8.1709	3.88e-16	0.0149772	3.62e-12	chr19	20485882	+	unknown	chr19	20579288	20579310	-	hsa-miR-1270	cis	hsa-mir-1270-2	intron	A	G	0.86629	0.1772
rs2960845	miR_339_3p	5193	0.451927	0.309345	0.037891	8.16407	4.03e-16	0.0128957	3.75e-12	chr7	1205338	+	unknown	chr7	1062591	1062613	-	hsa-miR-339-3p	cis	hsa-mir-339	intron	G	A	0.578213	0.97393
rs8006389	miR_668	4686	0.40717	0.593208	0.072644	8.16595	4.06e-16	0.0147759	3.78e-12	chr14	101033435	+	intron	chr14	101521637	101521659	+	hsa-miR-668	cis	hsa-mir-668	Intergenic	G	A	0.403204	0.7005
rs8006176	miR_668	4686	0.407243	0.593793	0.072721	8.16536	4.08e-16	0.0147708	3.8e-12	chr14	101033288	+	intron	chr14	101521637	101521659	+	hsa-miR-668	cis	hsa-mir-668	Intergenic	G	A	0.405693	0.69841
rs7155375	miR_494	3031	0.299506	0.579769	0.0708657	8.18124	4.09e-16	0.0225813	3.8e-12	chr14	101188731	+	unknown	chr14	101496018	101496039	+	hsa-miR-494	cis	hsa-mir-494	Intergenic	C	T	0.662528	0.58985
rs8006543	miR_668	4686	0.40722	0.593385	0.0726791	8.16445	4.11e-16	0.0147695	3.82e-12	chr14	101033420	+	intron	chr14	101521637	101521659	+	hsa-miR-668	cis	hsa-mir-668	Intergenic	T	C	0.402597	0.70057
rs10278051	miR_339_5p	5216	0.341623	-0.359231	0.0440213	-8.16039	4.15e-16	0.0126523	3.85e-12	chr7	1181139	+	unknown	chr7	1062626	1062648	-	hsa-miR-339-5p	cis	hsa-mir-339	intron	C	T	0.660015	0.75283
rs7493101	miR_370	4573	0.397934	0.558468	0.0684256	8.16167	4.23e-16	0.0157225	3.92e-12	chr14	101046043	+	unknown	chr14	101377523	101377544	+	hsa-miR-370	cis	hsa-mir-370	Intergenic	A	G	0.393944	0.67848
rs10239003	miR_339_5p	5216	0.385468	-0.357989	0.0438854	-8.15738	4.25e-16	0.0126946	3.94e-12	chr7	1158500	+	intron	chr7	1062626	1062648	-	hsa-miR-339-5p	cis	hsa-mir-339	intron	T	A	0.632785	0.69842
rs4246127	miR_151a_5p	4727	0.442082	-0.244503	0.0299631	-8.16012	4.25e-16	0.0144591	3.94e-12	chr8	141840645	+	intron	chr8	141742722	141742742	-	hsa-miR-151a-5p	cis	hsa-mir-151	intron	A	G	0.443269	0.99879
rs7494274	miR_370	4573	0.397906	0.558428	0.0684291	8.16068	4.27e-16	0.0157188	3.95e-12	chr14	101044690	+	unknown	chr14	101377523	101377544	+	hsa-miR-370	cis	hsa-mir-370	Intergenic	G	A	0.371997	0.6777
rs17576123	miR_409_3p	5252	0.130662	0.484096	0.0593549	8.15596	4.3e-16	0.0128599	3.98e-12	chr14	101126289	+	intron	chr14	101531683	101531704	+	hsa-miR-409-3p	cis	hsa-mir-409	Intergenic	C	T	0.869062	0.97945
rs17576123	miR_127_3p	5062	0.130408	0.546514	0.0670337	8.15282	4.44e-16	0.0131576	4.11e-12	chr14	101126289	+	intron	chr14	101349372	101349393	+	hsa-miR-127-3p	cis	hsa-mir-127	Intergenic	C	T	0.869062	0.97945
rs11160590	miR_127_3p	5062	0.259131	0.54639	0.0670244	8.1521	4.47e-16	0.0155599	4.13e-12	chr14	100966561	+	intron	chr14	101349372	101349393	+	hsa-miR-127-3p	cis	hsa-mir-127	Intergenic	C	T	0.757541	0.68637
rs7155649	miR_382_5p	4342	0.0936314	0.848273	0.104008	8.15587	4.5e-16	0.0167175	4.16e-12	chr14	101181605	+	unknown	chr14	101520653	101520674	+	hsa-miR-382-5p	cis	hsa-mir-382	Intergenic	C	A	0.854474	0.86241
rs8020868	miR_411_3p	3908	0.237161	0.423544	0.0519167	8.15814	4.54e-16	0.0176336	4.19e-12	chr14	101166944	+	unknown	chr14	101489712	101489733	+	hsa-miR-411-3p	cis	hsa-mir-411	Intergenic	G	A	0.332751	0.87248
rs4905990	miR_668	4686	0.230953	0.52586	0.064508	8.15186	4.56e-16	0.0145032	4.21e-12	chr14	101134984	+	intron	chr14	101521637	101521659	+	hsa-miR-668	cis	hsa-mir-668	Intergenic	G	A	0.236799	0.93972
rs11849923	miR_127_3p	5062	0.227915	0.43394	0.0532499	8.14911	4.58e-16	0.0132918	4.22e-12	chr14	101138605	+	ncRNA	chr14	101349372	101349393	+	hsa-miR-127-3p	cis	hsa-mir-127	Intergenic	C	T	0.239851	0.94109
rs11623386	miR_668	4686	0.230939	0.525741	0.0645012	8.15087	4.6e-16	0.0145004	4.24e-12	chr14	101135765	+	intron	chr14	101521637	101521659	+	hsa-miR-668	cis	hsa-mir-668	Intergenic	G	A	0.237149	0.94045
rs6578132	miR_151a_5p	4727	0.43079	-0.25179	0.0309055	-8.14711	4.73e-16	0.0144401	4.35e-12	chr8	141762558	+	intron	chr8	141742722	141742742	-	hsa-miR-151a-5p	cis	hsa-mir-151	intron	A	G	0.442827	0.97419
rs7144375	miR_543	4662	0.10882	0.577146	0.0708417	8.14699	4.75e-16	0.0142211	4.37e-12	chr14	101137384	+	intron	chr14	101498370	101498391	+	hsa-miR-543	cis	hsa-mir-543	Intergenic	T	C	0.875122	0.94552
rs17660362	miR_543	4662	0.108903	0.576583	0.0707817	8.14592	4.79e-16	0.0142217	4.4e-12	chr14	101136145	+	intron	chr14	101498370	101498391	+	hsa-miR-543	cis	hsa-mir-543	Intergenic	A	G	0.884765	0.98636
rs10088621	miR_151a_5p	4727	0.44268	-0.243873	0.0299453	-8.14396	4.85e-16	0.0144065	4.46e-12	chr8	141838226	+	intron	chr8	141742722	141742742	-	hsa-miR-151a-5p	cis	hsa-mir-151	intron	T	C	0.443168	0.99867
rs12422102	miR_100_5p	3502	0.322381	-0.864343	0.106009	-8.15352	4.87e-16	0.0195739	4.47e-12	chr11	122483315	+	unknown	chr11	122022983	122023004	-	hsa-miR-100-5p	cis	hsa-mir-100	Intergenic	G	A	0.686994	0.8398
rs7826800	miR_151a_5p	4727	0.442653	-0.243845	0.0299459	-8.14286	4.9e-16	0.0144027	4.5e-12	chr8	141838412	+	intron	chr8	141742722	141742742	-	hsa-miR-151a-5p	cis	hsa-mir-151	intron	T	C	0.442379	0.99431
rs28527393	miR_543	4662	0.109257	0.574188	0.0705212	8.14207	4.94e-16	0.0142243	4.53e-12	chr14	101130025	+	intron	chr14	101498370	101498391	+	hsa-miR-543	cis	hsa-mir-543	Intergenic	T	C	0.881156	0.98703
rs12881700	miR_668	4686	0.230822	0.524652	0.0644395	8.14178	4.95e-16	0.014465	4.54e-12	chr14	101137230	+	intron	chr14	101521637	101521659	+	hsa-miR-668	cis	hsa-mir-668	Intergenic	T	C	0.240204	0.93434
rs10220322	miR_543	4662	0.109262	0.574076	0.0705138	8.14132	4.97e-16	0.0142224	4.55e-12	chr14	101130334	+	intron	chr14	101498370	101498391	+	hsa-miR-543	cis	hsa-mir-543	Intergenic	T	G	0.880715	0.98834
rs17660210	miR_543	4662	0.109172	0.574533	0.0705733	8.14094	4.99e-16	0.0142188	4.56e-12	chr14	101131477	+	intron	chr14	101498370	101498391	+	hsa-miR-543	cis	hsa-mir-543	Intergenic	A	G	0.88486	0.99018
rs7156735	miR_543	4662	0.109157	0.574624	0.0705843	8.14096	4.99e-16	0.0142182	4.56e-12	chr14	101132229	+	intron	chr14	101498370	101498391	+	hsa-miR-543	cis	hsa-mir-543	Intergenic	T	C	0.87585	0.95955
rs1190917	miR_127_3p	5062	0.394946	0.634615	0.0779791	8.13826	5e-16	0.0156728	4.57e-12	chr14	101109752	+	unknown	chr14	101349372	101349393	+	hsa-miR-127-3p	cis	hsa-mir-127	Intergenic	G	A	0.408814	0.38404
rs2370741	miR_125b_5p	5225	0.329056	0.422585	0.0519452	8.13522	5.09e-16	0.0149473	4.65e-12	chr11	122337411	+	unknown	chr11	121970517	121970538	-	hsa-miR-125b-5p	cis	hsa-mir-125b-1	Intergenic	A	G	0.334018	0.99964
rs4961297	miR_151a_5p	4727	0.442537	-0.243713	0.0299475	-8.13802	5.09e-16	0.0143864	4.65e-12	chr8	141839234	+	intron	chr8	141742722	141742742	-	hsa-miR-151a-5p	cis	hsa-mir-151	intron	A	G	0.443252	0.99894
rs8007901	miR_543	4662	0.109275	0.573609	0.0704879	8.13768	5.12e-16	0.0142133	4.67e-12	chr14	101130576	+	intron	chr14	101498370	101498391	+	hsa-miR-543	cis	hsa-mir-543	Intergenic	T	C	0.879943	0.99255
rs7948251	miR_125b_5p	5225	0.328842	0.422958	0.0519963	8.13437	5.13e-16	0.0149435	4.68e-12	chr11	122329056	+	unknown	chr11	121970517	121970538	-	hsa-miR-125b-5p	cis	hsa-mir-125b-1	Intergenic	T	C	0.337126	0.96875
rs4434666	miR_151a_5p	4727	0.442498	-0.243666	0.029948	-8.13631	5.16e-16	0.0143806	4.7e-12	chr8	141840168	+	intron	chr8	141742722	141742742	-	hsa-miR-151a-5p	cis	hsa-mir-151	intron	G	A	0.436208	0.9716
rs7152943	miR_668	4686	0.0686129	1.05285	0.129397	8.13659	5.16e-16	0.0165849	4.7e-12	chr14	101174159	+	unknown	chr14	101521637	101521659	+	hsa-miR-668	cis	hsa-mir-668	Intergenic	C	T	0.924028	0.6918
rs11218628	miR_125b_5p	5225	0.328743	0.423143	0.0520262	8.13328	5.18e-16	0.0149396	4.71e-12	chr11	122326380	+	unknown	chr11	121970517	121970538	-	hsa-miR-125b-5p	cis	hsa-mir-125b-1	Intergenic	C	T	0.338564	0.9599
rs28478065	miR_543	4662	0.107826	0.580465	0.0713503	8.13541	5.22e-16	0.0141255	4.75e-12	chr14	101139651	+	unknown	chr14	101498370	101498391	+	hsa-miR-543	cis	hsa-mir-543	Intergenic	C	A	0.883946	0.98001
rs4246128	miR_151a_5p	4727	0.442439	-0.243588	0.0299487	-8.13351	5.28e-16	0.0143711	4.8e-12	chr8	141840739	+	intron	chr8	141742722	141742742	-	hsa-miR-151a-5p	cis	hsa-mir-151	intron	A	G	0.44327	0.99879
rs13187833	miR_218_5p	5155	0.383149	-0.430661	0.0529651	-8.13104	5.29e-16	0.0132853	4.8e-12	chr5	168305628	+	intron	chr5	168195216	168195236	-	hsa-miR-218-5p	cis	hsa-mir-218-2	intron	C	T	0.624196	0.99529
rs1190918	miR_127_3p	5062	0.394938	0.635008	0.078102	8.1305	5.33e-16	0.015647	4.83e-12	chr14	101110448	+	unknown	chr14	101349372	101349393	+	hsa-miR-127-3p	cis	hsa-mir-127	Intergenic	G	A	0.408907	0.39392
rs13187536	miR_218_5p	5155	0.383171	-0.430663	0.0529722	-8.12997	5.33e-16	0.0132821	4.83e-12	chr5	168305522	+	intron	chr5	168195216	168195236	-	hsa-miR-218-5p	cis	hsa-mir-218-2	intron	A	T	0.606974	0.98574
rs28505095	miR_218_5p	5155	0.383148	-0.431123	0.0530279	-8.13013	5.33e-16	0.0132831	4.83e-12	chr5	168305191	+	intron	chr5	168195216	168195236	-	hsa-miR-218-5p	cis	hsa-mir-218-2	intron	C	T	0.623046	0.98786
rs4961234	miR_151a_5p	4727	0.442415	-0.243557	0.0299488	-8.13244	5.33e-16	0.0143675	4.83e-12	chr8	141840881	+	intron	chr8	141742722	141742742	-	hsa-miR-151a-5p	cis	hsa-mir-151	intron	C	T	0.438556	0.98672
rs36034233	miR_125b_5p	5225	0.328476	0.423639	0.052119	8.1283	5.39e-16	0.0149208	4.88e-12	chr11	122323312	+	unknown	chr11	121970517	121970538	-	hsa-miR-125b-5p	cis	hsa-mir-125b-1	Intergenic	A	C	0.338909	0.94937
rs7152089	miR_668	4686	0.402937	0.592179	0.0728538	8.12833	5.52e-16	0.0145727	4.99e-12	chr14	101029749	+	intron	chr14	101521637	101521659	+	hsa-miR-668	cis	hsa-mir-668	Intergenic	G	A	0.410251	0.68167
rs11846102	miR_668	4686	0.230633	0.522932	0.0643478	8.12665	5.6e-16	0.014409	5.06e-12	chr14	101138673	+	ncRNA	chr14	101521637	101521659	+	hsa-miR-668	cis	hsa-mir-668	Intergenic	T	C	0.238009	0.9499
rs17577779	miR_668	4686	0.470088	0.590001	0.0726053	8.12614	5.62e-16	0.0155081	5.08e-12	chr14	101200445	+	intron	chr14	101521637	101521659	+	hsa-miR-668	cis	hsa-mir-668	Intergenic	C	T	0.552536	0.56112
rs12364209	miR_100_5p	3502	0.270946	-0.840663	0.103336	-8.13526	5.65e-16	0.0209231	5.1e-12	chr11	122503393	+	unknown	chr11	122022983	122023004	-	hsa-miR-100-5p	cis	hsa-mir-100	Intergenic	C	T	0.743835	0.94297
rs6575793	miR_668	4686	0.402319	0.586883	0.0722268	8.12556	5.65e-16	0.0145609	5.1e-12	chr14	101032217	+	intron	chr14	101521637	101521659	+	hsa-miR-668	cis	hsa-mir-668	Intergenic	C	T	0.403349	0.69848
rs7494544	miR_668	4686	0.402307	0.586725	0.072211	8.12514	5.67e-16	0.0145568	5.11e-12	chr14	101032707	+	intron	chr14	101521637	101521659	+	hsa-miR-668	cis	hsa-mir-668	Intergenic	G	A	0.39717	0.69044
rs4626538	miR_183_3p	5161	0.521183	0.426383	0.0524971	8.12202	5.69e-16	0.0134921	5.13e-12	chr7	129413188	+	unknown	chr7	129414768	129414789	-	hsa-miR-183-3p	cis	hsa-mir-183	Intergenic	G	T	0.498472	0.70679
rs4507813	miR_151a_5p	4727	0.445124	-0.243574	0.0299832	-8.12369	5.72e-16	0.0143425	5.15e-12	chr8	141796344	+	intron	chr8	141742722	141742742	-	hsa-miR-151a-5p	cis	hsa-mir-151	intron	T	C	0.43011	0.95299
rs7461251	miR_151a_5p	4727	0.445157	-0.243279	0.0299486	-8.12322	5.74e-16	0.0143374	5.16e-12	chr8	141721788	+	intron	chr8	141742722	141742742	-	hsa-miR-151a-5p	cis	hsa-mir-151	intron	T	C	0.447331	0.98559
rs12881126	miR_543	4662	0.0305033	-4.25577	0.523926	-8.12284	5.78e-16	0.0150136	5.2e-12	chr14	101186924	+	unknown	chr14	101498370	101498391	+	hsa-miR-543	cis	hsa-mir-543	Intergenic	C	T	0.965664	0.15361
rs4421293	miR_183_3p	5161	0.521158	0.426805	0.0525641	8.1197	5.8e-16	0.0134836	5.21e-12	chr7	129414240	+	near-gene-3	chr7	129414768	129414789	-	hsa-miR-183-3p	cis	hsa-mir-183	Intergenic	G	A	0.507718	0.70122
rs1555407	miR_370	4573	0.348232	0.61438	0.0756595	8.12033	5.93e-16	0.015752	5.32e-12	chr14	101086922	+	unknown	chr14	101377523	101377544	+	hsa-miR-370	cis	hsa-mir-370	Intergenic	A	G	0.357535	0.60087
rs12274755	miR_125b_5p	5225	0.331173	0.422711	0.0520817	8.1163	5.94e-16	0.0148944	5.33e-12	chr11	122338546	+	unknown	chr11	121970517	121970538	-	hsa-miR-125b-5p	cis	hsa-mir-125b-1	Intergenic	G	A	0.335044	0.9872
rs13251663	miR_151a_5p	4727	0.442099	-0.24315	0.0299509	-8.1183	5.98e-16	0.0143196	5.36e-12	chr8	141841577	+	intron	chr8	141742722	141742742	-	hsa-miR-151a-5p	cis	hsa-mir-151	intron	A	G	0.443283	0.99871
rs7939629	miR_100_5p	3502	0.356869	0.836	0.102877	8.12624	6.08e-16	0.0218775	5.45e-12	chr11	122312730	+	unknown	chr11	122022983	122023004	-	hsa-miR-100-5p	cis	hsa-mir-100	Intergenic	T	G	0.682418	0.82723
rs4246126	miR_151a_5p	4727	0.445199	-0.243406	0.0299906	-8.11608	6.09e-16	0.014317	5.45e-12	chr8	141790892	+	intron	chr8	141742722	141742742	-	hsa-miR-151a-5p	cis	hsa-mir-151	intron	A	C	0.443462	0.97566
rs8014970	miR_543	4662	0.107365	0.580388	0.0715087	8.11633	6.09e-16	0.01404	5.45e-12	chr14	101140792	+	unknown	chr14	101498370	101498391	+	hsa-miR-543	cis	hsa-mir-543	Intergenic	T	G	0.881855	0.95943
rs7843014	miR_151a_5p	4727	0.445206	-0.243394	0.0299911	-8.11553	6.11e-16	0.0143152	5.46e-12	chr8	141790481	+	intron	chr8	141742722	141742742	-	hsa-miR-151a-5p	cis	hsa-mir-151	intron	C	A	0.451059	0.97579
rs13256088	miR_151a_5p	4727	0.447152	-0.244569	0.0301363	-8.11543	6.12e-16	0.0142984	5.47e-12	chr8	141854956	+	intron	chr8	141742722	141742742	-	hsa-miR-151a-5p	cis	hsa-mir-151	intron	T	C	0.443288	0.99893
rs12881629	miR_409_3p	5252	0.0601139	0.843007	0.103925	8.11171	6.16e-16	0.0122726	5.5e-12	chr14	101146413	+	unknown	chr14	101531683	101531704	+	hsa-miR-409-3p	cis	hsa-mir-409	Intergenic	A	G	0.924691	0.78692
rs4543590	miR_151a_5p	4727	0.445223	-0.24311	0.0299593	-8.11467	6.16e-16	0.0143091	5.5e-12	chr8	141725834	+	intron	chr8	141742722	141742742	-	hsa-miR-151a-5p	cis	hsa-mir-151	intron	T	C	0.448392	0.98788
rs11774672	miR_151a_5p	4727	0.476647	-0.258916	0.0319088	-8.11424	6.18e-16	0.0142876	5.51e-12	chr8	141941532	+	intron	chr8	141742722	141742742	-	hsa-miR-151a-5p	cis	hsa-mir-151	intron	T	C	0.439876	0.99789
rs13280245	miR_151a_5p	4727	0.445228	-0.243093	0.0299602	-8.11385	6.2e-16	0.0143063	5.53e-12	chr8	141727310	+	intron	chr8	141742722	141742742	-	hsa-miR-151a-5p	cis	hsa-mir-151	intron	T	G	0.447456	0.98777
rs4246125	miR_151a_5p	4727	0.445226	-0.243335	0.0299931	-8.11304	6.24e-16	0.0143069	5.56e-12	chr8	141788529	+	intron	chr8	141742722	141742742	-	hsa-miR-151a-5p	cis	hsa-mir-151	intron	T	G	0.429152	0.93738
rs4905989	miR_409_3p	5252	0.137402	0.502528	0.0619637	8.11003	6.25e-16	0.0127761	5.57e-12	chr14	101124278	+	intron	chr14	101531683	101531704	+	hsa-miR-409-3p	cis	hsa-mir-409	Intergenic	A	G	0.831177	0.91838
rs8008285	miR_382_5p	4342	0.130805	0.63455	0.0782332	8.111	6.47e-16	0.0146951	5.76e-12	chr14	101146514	+	unknown	chr14	101520653	101520674	+	hsa-miR-382-5p	cis	hsa-mir-382	Intergenic	T	C	0.852216	0.98361
rs1190903	miR_409_3p	5252	0.2185	0.379257	0.0468011	8.10358	6.58e-16	0.0138411	5.85e-12	chr14	101096414	+	unknown	chr14	101531683	101531704	+	hsa-miR-409-3p	cis	hsa-mir-409	Intergenic	C	T	0.784651	0.95156
rs10875458	miR_151a_5p	4727	0.445285	-0.243174	0.0299985	-8.1062	6.59e-16	0.0142841	5.85e-12	chr8	141779826	+	intron	chr8	141742722	141742742	-	hsa-miR-151a-5p	cis	hsa-mir-151	intron	A	C	0.445297	0.97988
rs13154131	miR_1303	3812	0.104588	0.46987	0.0579147	8.11314	6.59e-16	0.0194693	5.85e-12	chr5	154087054	+	unknown	chr5	154065387	154065408	+	hsa-miR-1303	cis	hsa-mir-1303	Intergenic	C	T	0.88008	0.99013
rs10420329	miR_125a_5p	5205	0.235388	0.460351	0.0568105	8.10327	6.61e-16	0.012799	5.87e-12	chr19	52177574	+	unknown	chr19	52196521	52196544	+	hsa-miR-125a-5p	cis	hsa-mir-125a	Intergenic	A	T	0.733084	0.93967
rs10160528	miR_125b_5p	5225	0.329025	0.42321	0.0522338	8.10222	6.66e-16	0.0148263	5.91e-12	chr11	122343126	+	unknown	chr11	121970517	121970538	-	hsa-miR-125b-5p	cis	hsa-mir-125b-1	Intergenic	G	A	0.333221	0.98917
rs4554515	miR_151a_5p	4727	0.445301	-0.243118	0.0299999	-8.10395	6.72e-16	0.0142766	5.96e-12	chr8	141778693	+	intron	chr8	141742722	141742742	-	hsa-miR-151a-5p	cis	hsa-mir-151	intron	G	T	0.444481	0.9776
rs7152943	miR_382_5p	4342	0.0678839	1.03338	0.127483	8.10604	6.74e-16	0.0161373	5.97e-12	chr14	101174159	+	unknown	chr14	101520653	101520674	+	hsa-miR-382-5p	cis	hsa-mir-382	Intergenic	C	T	0.924028	0.6918
rs6982216	miR_151a_5p	4727	0.434625	-0.246071	0.0303725	-8.10178	6.84e-16	0.0142554	6.05e-12	chr8	141848241	+	intron	chr8	141742722	141742742	-	hsa-miR-151a-5p	cis	hsa-mir-151	intron	G	A	0.444546	0.99564
rs34648431	miR_139_5p	5242	0.178751	0.461496	0.0569868	8.09829	6.87e-16	0.0123222	6.07e-12	chr11	72331841	+	intron	chr11	72326146	72326168	-	hsa-miR-139-5p	cis	hsa-mir-139	intron	G	A	0.765504	0.9587
rs7141087	miR_668	4686	0.400225	0.566903	0.0699874	8.10007	6.95e-16	0.0144733	6.14e-12	chr14	101036052	+	intron,near-gene-5	chr14	101521637	101521659	+	hsa-miR-668	cis	hsa-mir-668	Intergenic	C	T	0.403174	0.70536
rs7784043	miR_339_3p	5193	0.44354	0.300208	0.0370784	8.09658	6.98e-16	0.0127593	6.16e-12	chr7	1210554	+	unknown	chr7	1062591	1062613	-	hsa-miR-339-3p	cis	hsa-mir-339	intron	G	T	0.431212	0.93665
rs10141715	miR_382_5p	4342	0.0676863	1.03828	0.128162	8.10131	7e-16	0.0160957	6.18e-12	chr14	101172687	+	unknown	chr14	101520653	101520674	+	hsa-miR-382-5p	cis	hsa-mir-382	Intergenic	G	T	0.924514	0.6882
rs11622192	miR_370	4573	0.216087	0.64076	0.0791154	8.09906	7.04e-16	0.0155187	6.21e-12	chr14	101016190	+	intron	chr14	101377523	101377544	+	hsa-miR-370	cis	hsa-mir-370	Intergenic	G	A	0.77657	0.6366
rs17116390	miR_1303	3812	0.104528	0.469753	0.0579584	8.105	7.04e-16	0.0194301	6.21e-12	chr5	154095231	+	intron	chr5	154065387	154065408	+	hsa-miR-1303	cis	hsa-mir-1303	Intergenic	T	C	0.87995	0.98908
rs12055015	miR_1303	3812	0.104551	0.469286	0.0579166	8.10279	7.17e-16	0.0194225	6.32e-12	chr5	154091904	+	near-gene-5	chr5	154065387	154065408	+	hsa-miR-1303	cis	hsa-mir-1303	Intergenic	G	A	0.880367	0.99801
rs9644449	miR_151a_5p	4727	0.442931	-0.243295	0.0300537	-8.09535	7.2e-16	0.0142332	6.34e-12	chr8	141947285	+	intron	chr8	141742722	141742742	-	hsa-miR-151a-5p	cis	hsa-mir-151	intron	T	C	0.439874	0.99748
rs10103265	miR_151a_5p	4727	0.440186	-0.242163	0.0299156	-8.09486	7.23e-16	0.0142275	6.36e-12	chr8	141934938	+	intron	chr8	141742722	141742742	-	hsa-miR-151a-5p	cis	hsa-mir-151	intron	C	T	0.439516	0.99981
rs11781505	miR_151a_5p	4727	0.440186	-0.242163	0.0299156	-8.09487	7.23e-16	0.0142275	6.36e-12	chr8	141933729	+	intron	chr8	141742722	141742742	-	hsa-miR-151a-5p	cis	hsa-mir-151	intron	C	A	0.439495	0.99984
rs13250232	miR_151a_5p	4727	0.440186	-0.242164	0.0299156	-8.09489	7.23e-16	0.0142276	6.36e-12	chr8	141937206	+	intron	chr8	141742722	141742742	-	hsa-miR-151a-5p	cis	hsa-mir-151	intron	T	C	0.439635	0.99933
rs11784127	miR_151a_5p	4727	0.440146	-0.242155	0.0299189	-8.0937	7.3e-16	0.0142239	6.41e-12	chr8	141941507	+	intron	chr8	141742722	141742742	-	hsa-miR-151a-5p	cis	hsa-mir-151	intron	C	T	0.439875	0.9979
rs1349081	miR_151a_5p	4727	0.44013	-0.242128	0.0299202	-8.09246	7.37e-16	0.0142197	6.47e-12	chr8	141944082	-	intron	chr8	141742722	141742742	-	hsa-miR-151a-5p	cis	hsa-mir-151	intron	T	C	0.439862	0.99784
rs10102796	miR_151a_5p	4727	0.447987	-0.245444	0.0303337	-8.09145	7.43e-16	0.0142107	6.52e-12	chr8	141955675	+	intron	chr8	141742722	141742742	-	hsa-miR-151a-5p	cis	hsa-mir-151	intron	T	C	0.439895	0.99718
rs11786423	miR_151a_5p	4727	0.446938	-0.245137	0.0302963	-8.09132	7.44e-16	0.0142163	6.52e-12	chr8	141939570	+	intron	chr8	141742722	141742742	-	hsa-miR-151a-5p	cis	hsa-mir-151	intron	T	C	0.439646	0.99854
rs1555405	miR_382_5p	4342	0.21665	0.557666	0.0689012	8.09371	7.45e-16	0.0158628	6.53e-12	chr14	101176769	+	unknown	chr14	101520653	101520674	+	hsa-miR-382-5p	cis	hsa-mir-382	Intergenic	G	A	0.756386	0.82411
rs10141715	miR_668	4686	0.068356	1.05324	0.13017	8.09123	7.46e-16	0.0163987	6.53e-12	chr14	101172687	+	unknown	chr14	101521637	101521659	+	hsa-miR-668	cis	hsa-mir-668	Intergenic	G	T	0.924514	0.6882
rs1039598	miR_218_5p	5155	0.384747	-0.430837	0.0532694	-8.08789	7.51e-16	0.0131642	6.57e-12	chr5	168307205	-	intron	chr5	168195216	168195236	-	hsa-miR-218-5p	cis	hsa-mir-218-2	intron	A	G	0.621083	0.98438
rs1039597	miR_218_5p	5155	0.384797	-0.431004	0.0532912	-8.0877	7.52e-16	0.0131639	6.57e-12	chr5	168307242	-	intron	chr5	168195216	168195236	-	hsa-miR-218-5p	cis	hsa-mir-218-2	intron	C	T	0.621306	0.98546
rs12550497	miR_151a_5p	4727	0.440108	-0.242071	0.029922	-8.09008	7.52e-16	0.0142117	6.57e-12	chr8	141945517	+	intron	chr8	141742722	141742742	-	hsa-miR-151a-5p	cis	hsa-mir-151	intron	T	C	0.57077	0.98543
rs11777476	miR_151a_5p	4727	0.447724	-0.245548	0.0303547	-8.08931	7.56e-16	0.0142181	6.6e-12	chr8	141950375	+	intron	chr8	141742722	141742742	-	hsa-miR-151a-5p	cis	hsa-mir-151	intron	A	G	0.43988	0.99714
rs11785722	miR_151a_5p	4727	0.440195	-0.242017	0.0299187	-8.08914	7.57e-16	0.0142083	6.61e-12	chr8	141933513	+	intron	chr8	141742722	141742742	-	hsa-miR-151a-5p	cis	hsa-mir-151	intron	T	C	0.439498	0.99979
rs11951731	miR_218_5p	5155	0.384211	-0.428935	0.0530464	-8.08603	7.62e-16	0.0131558	6.64e-12	chr5	168306451	+	intron	chr5	168195216	168195236	-	hsa-miR-218-5p	cis	hsa-mir-218-2	intron	T	C	0.622622	0.99299
rs13279233	miR_151a_5p	4727	0.440048	-0.241955	0.029926	-8.08512	7.82e-16	0.0141949	6.81e-12	chr8	141946474	+	intron	chr8	141742722	141742742	-	hsa-miR-151a-5p	cis	hsa-mir-151	intron	C	T	0.439084	0.99443
rs1983811	miR_31_5p	4946	0.34803	-0.443525	0.0548653	-8.0839	7.82e-16	0.0126193	6.81e-12	chr9	21553004	+	intron	chr9	21512157	21512177	-	hsa-miR-31-5p	cis	hsa-mir-31	intron	C	T	0.664007	0.82242
rs13253989	miR_151a_5p	4727	0.440205	-0.241868	0.0299217	-8.08336	7.94e-16	0.014189	6.91e-12	chr8	141932462	+	intron	chr8	141742722	141742742	-	hsa-miR-151a-5p	cis	hsa-mir-151	intron	T	C	0.439541	0.99924
rs2427550	miR_941	3628	0.205842	0.583861	0.0721669	8.09043	8.03e-16	0.0177891	6.98e-12	chr20	62547575	+	intron	chr20	62550848	62550870	+	hsa-miR-941	cis	hsa-mir-941-1	intron	C	A	0.734617	0.53768
rs2427550	miR_941	3628	0.205842	0.583861	0.0721669	8.09043	8.03e-16	0.0177891	6.98e-12	chr20	62547575	+	intron	chr20	62551155	62551177	+	hsa-miR-941	cis	hsa-mir-941-3	intron	C	A	0.734617	0.53768
rs4961293	miR_151a_5p	4727	0.439724	-0.242548	0.030023	-8.07876	8.24e-16	0.0141946	7.16e-12	chr8	141812374	+	intron	chr8	141742722	141742742	-	hsa-miR-151a-5p	cis	hsa-mir-151	intron	T	C	0.441793	0.99016
rs12898185	miR_668	4686	0.340259	0.654414	0.0810173	8.07746	8.34e-16	0.0148042	7.24e-12	chr14	101078774	+	unknown	chr14	101521637	101521659	+	hsa-miR-668	cis	hsa-mir-668	Intergenic	T	G	0.377961	0.61806
rs7154135	miR_668	4686	0.340242	0.65434	0.0810079	8.07749	8.34e-16	0.0148057	7.24e-12	chr14	101077741	+	unknown	chr14	101521637	101521659	+	hsa-miR-668	cis	hsa-mir-668	Intergenic	C	A	0.377299	0.61896
rs17577779	miR_409_3p	5252	0.478705	0.421183	0.0521694	8.07338	8.41e-16	0.0144921	7.29e-12	chr14	101200445	+	intron	chr14	101531683	101531704	+	hsa-miR-409-3p	cis	hsa-mir-409	Intergenic	C	T	0.552536	0.56112
rs755837	miR_409_3p	5252	0.129896	0.492394	0.0609956	8.07262	8.46e-16	0.0126373	7.33e-12	chr14	101125070	+	intron	chr14	101531683	101531704	+	hsa-miR-409-3p	cis	hsa-mir-409	Intergenic	A	G	0.836341	0.95414
rs1190881	miR_668	4686	0.350857	0.643901	0.0797413	8.07487	8.52e-16	0.0146829	7.38e-12	chr14	101079859	+	unknown	chr14	101521637	101521659	+	hsa-miR-668	cis	hsa-mir-668	Intergenic	C	T	0.638395	0.5852
rs12882635	miR_668	4686	0.35092	0.643741	0.0797458	8.07242	8.69e-16	0.0146691	7.52e-12	chr14	101079874	+	unknown	chr14	101521637	101521659	+	hsa-miR-668	cis	hsa-mir-668	Intergenic	C	T	0.379572	0.61566
rs4905981	miR_668	4686	0.35093	0.643664	0.0797464	8.07139	8.76e-16	0.0146648	7.58e-12	chr14	101081452	+	unknown	chr14	101521637	101521659	+	hsa-miR-668	cis	hsa-mir-668	Intergenic	C	T	0.380307	0.61442
rs8180948	miR_151a_5p	4727	0.434433	-0.243885	0.0302196	-8.07044	8.81e-16	0.0141466	7.62e-12	chr8	141982653	+	intron	chr8	141742722	141742742	-	hsa-miR-151a-5p	cis	hsa-mir-151	intron	T	C	0.426239	0.96593
rs11778436	miR_151a_5p	4727	0.440228	-0.241486	0.0299285	-8.06874	8.93e-16	0.0141401	7.71e-12	chr8	141930146	+	intron	chr8	141742722	141742742	-	hsa-miR-151a-5p	cis	hsa-mir-151	intron	C	G	0.439564	0.99909
rs10087115	miR_151a_5p	4727	0.468619	-0.251802	0.0312135	-8.06709	9.05e-16	0.0141241	7.81e-12	chr8	141978830	+	intron	chr8	141742722	141742742	-	hsa-miR-151a-5p	cis	hsa-mir-151	intron	C	T	0.439621	0.99617
rs1190904	miR_409_3p	5252	0.218667	0.375777	0.0465975	8.06432	9.05e-16	0.0137093	7.81e-12	chr14	101096606	+	unknown	chr14	101531683	101531704	+	hsa-miR-409-3p	cis	hsa-mir-409	Intergenic	A	G	0.784832	0.96056
rs2247381	miR_941	3628	0.206088	0.581889	0.0720581	8.07528	9.08e-16	0.0177247	7.83e-12	chr20	62546616	+	intron	chr20	62550848	62550870	+	hsa-miR-941	cis	hsa-mir-941-1	intron	A	G	0.73433	0.53796
rs2247381	miR_941	3628	0.206088	0.581889	0.0720581	8.07528	9.08e-16	0.0177247	7.83e-12	chr20	62546616	+	intron	chr20	62551155	62551177	+	hsa-miR-941	cis	hsa-mir-941-3	intron	A	G	0.73433	0.53796
rs10109378	miR_151a_5p	4727	0.460467	-0.24998	0.0309917	-8.06601	9.13e-16	0.0141228	7.86e-12	chr8	142004673	+	intron	chr8	141742722	141742742	-	hsa-miR-151a-5p	cis	hsa-mir-151	intron	T	C	0.425699	0.96861
rs306950	miR_151a_5p	4727	0.435914	-0.249416	0.0309307	-8.06369	9.3e-16	0.0141352	8e-12	chr8	142015850	-	unknown	chr8	141742722	141742742	-	hsa-miR-151a-5p	cis	hsa-mir-151	intron	G	C	0.579333	0.95815
rs1190909	miR_409_3p	5252	0.218772	0.376337	0.0466904	8.06026	9.35e-16	0.0136909	8.04e-12	chr14	101101222	+	unknown	chr14	101531683	101531704	+	hsa-miR-409-3p	cis	hsa-mir-409	Intergenic	G	A	0.78647	0.95052
rs4961289	miR_151a_5p	4727	0.443095	-0.243441	0.0301933	-8.06275	9.37e-16	0.0141445	8.06e-12	chr8	141748265	+	intron	chr8	141742722	141742742	-	hsa-miR-151a-5p	cis	hsa-mir-151	intron	T	G	0.445588	0.97999
rs13276301	miR_151a_5p	4727	0.445674	-0.24191	0.0300078	-8.06157	9.46e-16	0.0141337	8.13e-12	chr8	141730727	+	intron	chr8	141742722	141742742	-	hsa-miR-151a-5p	cis	hsa-mir-151	intron	T	G	0.449766	0.98296
rs11775547	miR_151a_5p	4727	0.446346	-0.244019	0.0302734	-8.0605	9.55e-16	0.0141117	8.2e-12	chr8	141948448	+	intron	chr8	141742722	141742742	-	hsa-miR-151a-5p	cis	hsa-mir-151	intron	A	G	0.439879	0.99737
rs1545749	miR_31_5p	4946	0.351777	-0.456985	0.0567066	-8.05877	9.58e-16	0.0124966	8.22e-12	chr9	21552052	-	intron	chr9	21512157	21512177	-	hsa-miR-31-5p	cis	hsa-mir-31	intron	G	A	0.658331	0.82173
rs6578135	miR_151a_5p	4727	0.445584	-0.241875	0.0300173	-8.05784	9.75e-16	0.014123	8.36e-12	chr8	141778649	+	intron	chr8	141742722	141742742	-	hsa-miR-151a-5p	cis	hsa-mir-151	intron	A	G	0.445373	0.98009
rs4961291	miR_151a_5p	4727	0.445589	-0.241858	0.0300175	-8.05725	9.8e-16	0.0141211	8.4e-12	chr8	141777775	+	intron	chr8	141742722	141742742	-	hsa-miR-151a-5p	cis	hsa-mir-151	intron	G	A	0.440359	0.9453
rs11774024	miR_151a_5p	4727	0.439829	-0.241242	0.0299447	-8.05625	9.88e-16	0.0140972	8.45e-12	chr8	141950534	+	intron	chr8	141742722	141742742	-	hsa-miR-151a-5p	cis	hsa-mir-151	intron	C	T	0.43988	0.99714
rs8008285	miR_654_5p	4232	0.12831	0.61133	0.0758517	8.05954	9.88e-16	0.0149367	8.45e-12	chr14	101146514	+	unknown	chr14	101506571	101506592	+	hsa-miR-654-5p	cis	hsa-mir-654	Intergenic	T	C	0.852216	0.98361
rs11167001	miR_151a_5p	4727	0.440886	-0.241153	0.0299352	-8.05586	9.91e-16	0.0141089	8.47e-12	chr8	141854402	+	intron	chr8	141742722	141742742	-	hsa-miR-151a-5p	cis	hsa-mir-151	intron	T	G	0.443288	0.99888
rs10281161	miR_339_3p	5193	0.25313	-0.345335	0.0428874	-8.05213	1e-15	0.0125982	8.54e-12	chr7	1181356	+	unknown	chr7	1062591	1062613	-	hsa-miR-339-3p	cis	hsa-mir-339	intron	C	T	0.741983	0.85462
rs11167010	miR_151a_5p	4727	0.439823	-0.241201	0.0299452	-8.05474	1e-15	0.0140921	8.54e-12	chr8	141954210	+	intron	chr8	141742722	141742742	-	hsa-miR-151a-5p	cis	hsa-mir-151	intron	G	A	0.439886	0.99715
rs11235550	miR_139_5p	5242	0.0670511	-0.711582	0.0883811	-8.0513	1.01e-15	0.0122084	8.62e-12	chr11	72331050	+	intron	chr11	72326146	72326168	-	hsa-miR-139-5p	cis	hsa-mir-139	intron	T	C	0.932983	0.89911
rs1993042	miR_125b_5p	5225	0.332292	0.426816	0.0530175	8.05048	1.01e-15	0.0146451	8.62e-12	chr11	122364739	+	unknown	chr11	121970517	121970538	-	hsa-miR-125b-5p	cis	hsa-mir-125b-1	Intergenic	C	G	0.334268	0.96074
rs12677559	miR_151a_5p	4727	0.439807	-0.241104	0.0299461	-8.05127	1.03e-15	0.0140803	8.77e-12	chr8	141956904	+	intron	chr8	141742722	141742742	-	hsa-miR-151a-5p	cis	hsa-mir-151	intron	T	C	0.570488	0.98464
rs13256101	miR_151a_5p	4727	0.440799	-0.240984	0.0299325	-8.05092	1.03e-15	0.0140923	8.77e-12	chr8	141854964	+	intron	chr8	141742722	141742742	-	hsa-miR-151a-5p	cis	hsa-mir-151	intron	T	C	0.443288	0.99894
rs6062578	miR_941	3628	0.206342	0.579847	0.0719414	8.05999	1.03e-15	0.0176538	8.77e-12	chr20	62545085	+	intron	chr20	62551155	62551177	+	hsa-miR-941	cis	hsa-mir-941-3	intron	G	C	0.732305	0.54078
rs6062578	miR_941	3628	0.206342	0.579847	0.0719414	8.05999	1.03e-15	0.0176538	8.77e-12	chr20	62545085	+	intron	chr20	62550848	62550870	+	hsa-miR-941	cis	hsa-mir-941-1	intron	G	C	0.732305	0.54078
rs13178134	miR_1303	3812	0.0980817	0.489191	0.0607215	8.0563	1.04e-15	0.0187945	8.84e-12	chr5	154063032	+	unknown	chr5	154065387	154065408	+	hsa-miR-1303	cis	hsa-mir-1303	Intergenic	T	A	0.872224	0.89127
rs4246123	miR_151a_5p	4727	0.445664	-0.241639	0.0300196	-8.04938	1.04e-15	0.0140948	8.84e-12	chr8	141775168	+	intron	chr8	141742722	141742742	-	hsa-miR-151a-5p	cis	hsa-mir-151	intron	A	C	0.445688	0.97875
rs4246124	miR_151a_5p	4727	0.445658	-0.241657	0.0300194	-8.05001	1.04e-15	0.0140968	8.84e-12	chr8	141775337	+	intron	chr8	141742722	141742742	-	hsa-miR-151a-5p	cis	hsa-mir-151	intron	T	C	0.445173	0.97875
rs4378011	miR_151a_5p	4727	0.44567	-0.241624	0.0300197	-8.04883	1.05e-15	0.014093	8.91e-12	chr8	141774576	+	intron	chr8	141742722	141742742	-	hsa-miR-151a-5p	cis	hsa-mir-151	intron	G	A	0.446337	0.97668
rs7840381	miR_151a_5p	4727	0.445691	-0.241574	0.0300203	-8.04701	1.06e-15	0.014087	8.99e-12	chr8	141774282	+	intron	chr8	141742722	141742742	-	hsa-miR-151a-5p	cis	hsa-mir-151	intron	A	C	0.577567	0.93449
rs6578133	miR_151a_5p	4727	0.445702	-0.241563	0.0300206	-8.04658	1.07e-15	0.0140856	9.07e-12	chr8	141773852	+	intron	chr8	141742722	141742742	-	hsa-miR-151a-5p	cis	hsa-mir-151	intron	A	T	0.446305	0.9767
rs755837	miR_127_3p	5062	0.129658	0.554066	0.0688895	8.04283	1.08e-15	0.0128345	9.15e-12	chr14	101125070	+	intron	chr14	101349372	101349393	+	hsa-miR-127-3p	cis	hsa-mir-127	Intergenic	A	G	0.836341	0.95414
rs4335057	miR_183_3p	5161	0.505746	0.418654	0.0520615	8.04153	1.09e-15	0.013183	9.23e-12	chr7	129416035	+	near-gene-5	chr7	129414768	129414789	-	hsa-miR-183-3p	cis	hsa-mir-183	Intergenic	A	G	0.502935	0.69591
rs10111363	miR_151a_5p	4727	0.44027	-0.240769	0.029939	-8.04198	1.11e-15	0.0140507	9.39e-12	chr8	141928350	+	intron	chr8	141742722	141742742	-	hsa-miR-151a-5p	cis	hsa-mir-151	intron	A	C	0.43932	0.99785
rs6947908	miR_183_3p	5161	0.514691	0.425855	0.0529712	8.03937	1.11e-15	0.0131943	9.39e-12	chr7	129416703	+	near-gene-5	chr7	129414768	129414789	-	hsa-miR-183-3p	cis	hsa-mir-183	Intergenic	C	T	0.503641	0.69174
rs7154135	miR_370	4573	0.341909	0.609007	0.0757367	8.0411	1.12e-15	0.0154588	9.46e-12	chr14	101077741	+	unknown	chr14	101377523	101377544	+	hsa-miR-370	cis	hsa-mir-370	Intergenic	C	A	0.377299	0.61896
rs7824374	miR_151a_5p	4727	0.436765	-0.243581	0.0302944	-8.04046	1.12e-15	0.0140717	9.46e-12	chr8	142016909	+	unknown	chr8	141742722	141742742	-	hsa-miR-151a-5p	cis	hsa-mir-151	intron	A	G	0.56049	0.99665
rs7829671	miR_151a_5p	4727	0.436772	-0.243905	0.0303326	-8.04099	1.12e-15	0.0140735	9.46e-12	chr8	142018135	+	unknown	chr8	141742722	141742742	-	hsa-miR-151a-5p	cis	hsa-mir-151	intron	G	A	0.442731	0.98249
rs10224368	miR_339_3p	5193	0.365752	-0.296917	0.0369413	-8.03752	1.13e-15	0.0125892	9.53e-12	chr7	1081972	+	intron	chr7	1062591	1062613	-	hsa-miR-339-3p	cis	hsa-mir-339	intron	C	A	0.630564	0.96422
rs12898185	miR_370	4573	0.341928	0.609008	0.075745	8.04024	1.13e-15	0.0154562	9.53e-12	chr14	101078774	+	unknown	chr14	101377523	101377544	+	hsa-miR-370	cis	hsa-mir-370	Intergenic	T	G	0.377961	0.61806
rs10790505	miR_125b_5p	5225	0.329108	0.425317	0.0529483	8.03269	1.17e-15	0.0145586	9.86e-12	chr11	122371459	+	unknown	chr11	121970517	121970538	-	hsa-miR-125b-5p	cis	hsa-mir-125b-1	Intergenic	T	A	0.336089	0.9494
rs10093049	miR_151a_5p	4727	0.439835	-0.240579	0.0299492	-8.03289	1.19e-15	0.0140184	1e-11	chr8	141957504	+	intron	chr8	141742722	141742742	-	hsa-miR-151a-5p	cis	hsa-mir-151	intron	C	G	0.440159	0.99534
rs34496768	miR_151a_5p	4727	0.43984	-0.240573	0.0299492	-8.03268	1.19e-15	0.0140177	1e-11	chr8	141958190	+	intron	chr8	141742722	141742742	-	hsa-miR-151a-5p	cis	hsa-mir-151	intron	T	A	0.566913	0.9959
rs35426024	miR_151a_5p	4727	0.445848	-0.241179	0.0300232	-8.03309	1.19e-15	0.0140407	1e-11	chr8	141755310	+	intron	chr8	141742722	141742742	-	hsa-miR-151a-5p	cis	hsa-mir-151	intron	A	G	0.447191	0.97495
rs3923115	miR_151a_5p	4727	0.445855	-0.241167	0.0300233	-8.03265	1.19e-15	0.0140393	1e-11	chr8	141754451	-	intron	chr8	141742722	141742742	-	hsa-miR-151a-5p	cis	hsa-mir-151	intron	A	G	0.447179	0.97512
rs6987946	miR_151a_5p	4727	0.440283	-0.240518	0.0299419	-8.03282	1.19e-15	0.0140202	1e-11	chr8	141927659	+	intron	chr8	141742722	141742742	-	hsa-miR-151a-5p	cis	hsa-mir-151	intron	T	C	0.572469	0.9788
rs11781597	miR_151a_5p	4727	0.450458	-0.244131	0.0303936	-8.03231	1.2e-15	0.01401	1.01e-11	chr8	142005742	+	intron	chr8	141742722	141742742	-	hsa-miR-151a-5p	cis	hsa-mir-151	intron	A	C	0.427846	0.9616
rs4905989	miR_127_3p	5062	0.137096	0.561979	0.0699852	8.02997	1.2e-15	0.0128424	1.01e-11	chr14	101124278	+	intron	chr14	101349372	101349393	+	hsa-miR-127-3p	cis	hsa-mir-127	Intergenic	A	G	0.831177	0.91838
rs2949186	miR_339_3p	5193	0.441153	0.299063	0.0372543	8.02762	1.22e-15	0.0124717	1.02e-11	chr7	1205146	-	unknown	chr7	1062591	1062613	-	hsa-miR-339-3p	cis	hsa-mir-339	intron	C	T	0.583646	0.99597
rs2166869	miR_151a_5p	4727	0.446823	-0.243521	0.0303295	-8.02915	1.23e-15	0.0140067	1.03e-11	chr8	141960578	-	intron	chr8	141742722	141742742	-	hsa-miR-151a-5p	cis	hsa-mir-151	intron	T	C	0.439831	0.99779
rs2960842	miR_339_3p	5193	0.441139	0.299049	0.0372588	8.02625	1.23e-15	0.0124677	1.03e-11	chr7	1205166	+	unknown	chr7	1062591	1062613	-	hsa-miR-339-3p	cis	hsa-mir-339	intron	T	G	0.584026	0.99697
rs4961290	miR_151a_5p	4727	0.445892	-0.241073	0.0300237	-8.02941	1.23e-15	0.0140286	1.03e-11	chr8	141751712	+	intron	chr8	141742722	141742742	-	hsa-miR-151a-5p	cis	hsa-mir-151	intron	A	C	0.445139	0.98232
rs12538588	miR_183_3p	5161	0.505576	0.422114	0.0526005	8.0249	1.25e-15	0.0131226	1.04e-11	chr7	129416352	+	near-gene-5	chr7	129414768	129414789	-	hsa-miR-183-3p	cis	hsa-mir-183	Intergenic	G	A	0.549101	0.67999
rs13273095	miR_151a_5p	4727	0.440293	-0.240348	0.0299437	-8.02665	1.25e-15	0.0139997	1.04e-11	chr8	141926938	+	intron	chr8	141742722	141742742	-	hsa-miR-151a-5p	cis	hsa-mir-151	intron	T	A	0.438247	0.99363
rs2949189	miR_339_3p	5193	0.434073	0.291857	0.0363709	8.02445	1.25e-15	0.0124768	1.04e-11	chr7	1204226	-	unknown	chr7	1062591	1062613	-	hsa-miR-339-3p	cis	hsa-mir-339	intron	G	A	0.540204	0.8389
rs4445273	miR_151a_5p	4727	0.44593	-0.240977	0.0300242	-8.02611	1.26e-15	0.0140176	1.05e-11	chr8	141750673	+	intron	chr8	141742722	141742742	-	hsa-miR-151a-5p	cis	hsa-mir-151	intron	T	C	0.445323	0.98231
rs11761037	miR_339_3p	5193	0.0666079	-0.621072	0.0774164	-8.02249	1.27e-15	0.0126572	1.06e-11	chr7	1126535	+	intron,near-gene-5,untranslated-5	chr7	1062591	1062613	-	hsa-miR-339-3p	cis	hsa-mir-339	intron	A	G	0.947676	0.59829
rs306948	miR_151a_5p	4727	0.438584	-0.242283	0.0301905	-8.02513	1.27e-15	0.014006	1.06e-11	chr8	142016384	-	unknown	chr8	141742722	141742742	-	hsa-miR-151a-5p	cis	hsa-mir-151	intron	A	C	0.566991	0.98729
rs911330	miR_409_3p	5252	0.218714	0.371686	0.0463338	8.02191	1.27e-15	0.0135672	1.06e-11	chr14	101099721	+	unknown	chr14	101531683	101531704	+	hsa-miR-409-3p	cis	hsa-mir-409	Intergenic	T	C	0.783938	0.98088
rs12548549	miR_151a_5p	4727	0.439752	-0.240295	0.0299477	-8.0238	1.28e-15	0.0139878	1.07e-11	chr8	141967272	+	intron	chr8	141742722	141742742	-	hsa-miR-151a-5p	cis	hsa-mir-151	intron	T	C	0.56641	0.99996
rs11167012	miR_151a_5p	4727	0.439754	-0.240278	0.0299484	-8.02308	1.29e-15	0.0139854	1.07e-11	chr8	141968408	+	intron	chr8	141742722	141742742	-	hsa-miR-151a-5p	cis	hsa-mir-151	intron	C	A	0.566639	0.99873
rs10089966	miR_151a_5p	4727	0.439757	-0.240255	0.0299493	-8.02204	1.3e-15	0.0139821	1.08e-11	chr8	141972542	+	intron	chr8	141742722	141742742	-	hsa-miR-151a-5p	cis	hsa-mir-151	intron	A	C	0.439679	0.99682
rs11775023	miR_151a_5p	4727	0.439755	-0.240267	0.0299488	-8.02259	1.3e-15	0.0139839	1.08e-11	chr8	141969345	+	intron	chr8	141742722	141742742	-	hsa-miR-151a-5p	cis	hsa-mir-151	intron	G	C	0.439382	0.99708
rs11775885	miR_151a_5p	4727	0.439756	-0.240262	0.029949	-8.02236	1.3e-15	0.0139831	1.08e-11	chr8	141969994	+	intron	chr8	141742722	141742742	-	hsa-miR-151a-5p	cis	hsa-mir-151	intron	G	A	0.439754	0.99773
rs1375062	miR_151a_5p	4727	0.439784	-0.240253	0.0299495	-8.02195	1.3e-15	0.0139815	1.08e-11	chr8	141965781	-	intron	chr8	141742722	141742742	-	hsa-miR-151a-5p	cis	hsa-mir-151	intron	G	T	0.439046	0.99581
rs6578146	miR_151a_5p	4727	0.439782	-0.240261	0.0299494	-8.02224	1.3e-15	0.0139825	1.08e-11	chr8	141965867	+	intron	chr8	141742722	141742742	-	hsa-miR-151a-5p	cis	hsa-mir-151	intron	C	A	0.572926	0.96729
rs6578147	miR_151a_5p	4727	0.439776	-0.240264	0.029949	-8.02245	1.3e-15	0.0139832	1.08e-11	chr8	141965868	+	intron	chr8	141742722	141742742	-	hsa-miR-151a-5p	cis	hsa-mir-151	intron	C	G	0.573955	0.96567
rs10092810	miR_151a_5p	4727	0.439806	-0.240232	0.0299507	-8.0209	1.31e-15	0.0139779	1.08e-11	chr8	141965154	+	intron	chr8	141742722	141742742	-	hsa-miR-151a-5p	cis	hsa-mir-151	intron	T	C	0.4398	0.99855
rs10117917	miR_204_5p	711	0.0899599	-1.31777	0.161079	-8.18086	1.31e-15	0.0841929	1.08e-11	chr9	73528249	+	intron	chr9	73424947	73424968	-	hsa-miR-204-5p	cis	hsa-mir-204	intron	G	T	0.953903	0.97218
rs11992645	miR_151a_5p	4727	0.4398	-0.240237	0.0299505	-8.02113	1.31e-15	0.0139787	1.08e-11	chr8	141965397	+	intron	chr8	141742722	141742742	-	hsa-miR-151a-5p	cis	hsa-mir-151	intron	A	G	0.439793	0.99856
rs13265704	miR_151a_5p	4727	0.439758	-0.240241	0.0299496	-8.02151	1.31e-15	0.0139804	1.08e-11	chr8	141973152	+	intron	chr8	141742722	141742742	-	hsa-miR-151a-5p	cis	hsa-mir-151	intron	C	T	0.439533	0.99598
rs13269453	miR_151a_5p	4727	0.439827	-0.240243	0.0299514	-8.02111	1.31e-15	0.0139786	1.08e-11	chr8	141961177	+	intron	chr8	141742722	141742742	-	hsa-miR-151a-5p	cis	hsa-mir-151	intron	C	T	0.442764	0.98706
rs13270490	miR_151a_5p	4727	0.439827	-0.240235	0.0299514	-8.02082	1.31e-15	0.0139776	1.08e-11	chr8	141961179	+	intron	chr8	141742722	141742742	-	hsa-miR-151a-5p	cis	hsa-mir-151	intron	A	G	0.442515	0.98792
rs306951	miR_151a_5p	4727	0.438712	-0.24199	0.0301702	-8.02082	1.31e-15	0.0139904	1.08e-11	chr8	142015648	-	unknown	chr8	141742722	141742742	-	hsa-miR-151a-5p	cis	hsa-mir-151	intron	T	C	0.567206	0.98372
rs4905991	miR_668	4686	0.229647	0.510426	0.0636291	8.0219	1.31e-15	0.0140246	1.08e-11	chr14	101140026	+	unknown	chr14	101521637	101521659	+	hsa-miR-668	cis	hsa-mir-668	Intergenic	C	T	0.761978	0.99663
rs9324537	miR_151a_5p	4727	0.439759	-0.24023	0.0299499	-8.02104	1.31e-15	0.0139789	1.08e-11	chr8	141974134	+	intron	chr8	141742722	141742742	-	hsa-miR-151a-5p	cis	hsa-mir-151	intron	C	G	0.439689	0.99653
rs10088980	miR_151a_5p	4727	0.43982	-0.240216	0.0299514	-8.02017	1.32e-15	0.0139754	1.09e-11	chr8	141963690	+	intron	chr8	141742722	141742742	-	hsa-miR-151a-5p	cis	hsa-mir-151	intron	C	G	0.439828	0.99851
rs4440675	miR_151a_5p	4727	0.43976	-0.240213	0.0299506	-8.0203	1.32e-15	0.0139765	1.09e-11	chr8	141975457	+	intron	chr8	141742722	141742742	-	hsa-miR-151a-5p	cis	hsa-mir-151	intron	T	C	0.43738	0.99131
rs727944	miR_151a_5p	4727	0.43976	-0.240219	0.0299503	-8.02059	1.32e-15	0.0139774	1.09e-11	chr8	141975188	-	intron	chr8	141742722	141742742	-	hsa-miR-151a-5p	cis	hsa-mir-151	intron	T	A	0.439635	0.99635
rs7843337	miR_151a_5p	4727	0.439822	-0.240207	0.0299516	-8.01983	1.32e-15	0.0139743	1.09e-11	chr8	141962642	+	intron	chr8	141742722	141742742	-	hsa-miR-151a-5p	cis	hsa-mir-151	intron	T	C	0.439806	0.99845
rs10104187	miR_151a_5p	4727	0.439762	-0.240185	0.0299514	-8.01916	1.33e-15	0.0139728	1.09e-11	chr8	141978460	+	intron	chr8	141742722	141742742	-	hsa-miR-151a-5p	cis	hsa-mir-151	intron	T	C	0.439622	0.99618
rs1190907	miR_409_3p	5252	0.218742	0.371204	0.0463071	8.01614	1.33e-15	0.0135477	1.09e-11	chr14	101099364	+	unknown	chr14	101531683	101531704	+	hsa-miR-409-3p	cis	hsa-mir-409	Intergenic	A	G	0.782041	0.99937
rs11990900	miR_151a_5p	4727	0.439762	-0.240189	0.0299512	-8.01934	1.33e-15	0.0139734	1.09e-11	chr8	141977920	+	intron	chr8	141742722	141742742	-	hsa-miR-151a-5p	cis	hsa-mir-151	intron	C	T	0.439626	0.99619
rs1190906	miR_409_3p	5252	0.218742	0.371188	0.046307	8.01581	1.34e-15	0.0135468	1.1e-11	chr14	101099142	+	unknown	chr14	101531683	101531704	+	hsa-miR-409-3p	cis	hsa-mir-409	Intergenic	T	C	0.781763	0.99945
rs13259836	miR_151a_5p	4727	0.446596	-0.243229	0.0303333	-8.01857	1.34e-15	0.0139709	1.1e-11	chr8	141965888	+	intron	chr8	141742722	141742742	-	hsa-miR-151a-5p	cis	hsa-mir-151	intron	A	G	0.439041	0.99582
rs10094003	miR_151a_5p	4727	0.440222	-0.239815	0.0299113	-8.01754	1.35e-15	0.0139801	1.11e-11	chr8	141857154	+	intron	chr8	141742722	141742742	-	hsa-miR-151a-5p	cis	hsa-mir-151	intron	C	T	0.443298	0.99911
rs13253978	miR_151a_5p	4727	0.439766	-0.240146	0.0299523	-8.01761	1.35e-15	0.0139678	1.11e-11	chr8	141981754	+	intron	chr8	141742722	141742742	-	hsa-miR-151a-5p	cis	hsa-mir-151	intron	T	C	0.426266	0.9659
rs13278775	miR_151a_5p	4727	0.439766	-0.240137	0.0299525	-8.01725	1.35e-15	0.0139666	1.11e-11	chr8	141981929	+	intron	chr8	141742722	141742742	-	hsa-miR-151a-5p	cis	hsa-mir-151	intron	G	A	0.439393	0.99597
rs4327896	miR_151a_5p	4727	0.440213	-0.239796	0.0299109	-8.01701	1.35e-15	0.0139783	1.11e-11	chr8	141857322	+	intron	chr8	141742722	141742742	-	hsa-miR-151a-5p	cis	hsa-mir-151	intron	A	C	0.563521	0.98702
rs4961288	miR_151a_5p	4727	0.446013	-0.240726	0.0300258	-8.01729	1.35e-15	0.0139884	1.11e-11	chr8	141741468	+	intron	chr8	141742722	141742742	-	hsa-miR-151a-5p	cis	hsa-mir-151	intron	A	G	0.444879	0.98712
rs7005909	miR_151a_5p	4727	0.439768	-0.24012	0.029953	-8.01656	1.36e-15	0.0139644	1.11e-11	chr8	141983699	+	intron	chr8	141742722	141742742	-	hsa-miR-151a-5p	cis	hsa-mir-151	intron	A	G	0.571678	0.98136
rs9324539	miR_151a_5p	4727	0.438934	-0.240389	0.0299875	-8.0163	1.36e-15	0.013963	1.11e-11	chr8	141976997	+	intron	chr8	141742722	141742742	-	hsa-miR-151a-5p	cis	hsa-mir-151	intron	C	T	0.439652	0.99635
rs10873520	miR_370	4573	0.143027	0.636891	0.0794468	8.01658	1.37e-15	0.0145417	1.12e-11	chr14	101175967	+	unknown	chr14	101377523	101377544	+	hsa-miR-370	cis	hsa-mir-370	Intergenic	G	A	0.833439	0.92041
rs11218726	miR_100_5p	3502	0.250758	-0.870401	0.108459	-8.02513	1.37e-15	0.0200336	1.12e-11	chr11	122513878	+	unknown	chr11	122022983	122023004	-	hsa-miR-100-5p	cis	hsa-mir-100	Intergenic	C	G	0.78353	0.86605
rs1031262	miR_151a_5p	4727	0.439772	-0.240077	0.0299538	-8.01494	1.38e-15	0.0139592	1.13e-11	chr8	141985905	+	intron	chr8	141742722	141742742	-	hsa-miR-151a-5p	cis	hsa-mir-151	intron	T	G	0.42596	0.96598
rs9324540	miR_151a_5p	4727	0.439773	-0.240061	0.0299542	-8.01427	1.38e-15	0.013957	1.13e-11	chr8	141990421	+	intron	chr8	141742722	141742742	-	hsa-miR-151a-5p	cis	hsa-mir-151	intron	T	G	0.440161	0.99443
rs11167015	miR_151a_5p	4727	0.439774	-0.240049	0.0299543	-8.01382	1.39e-15	0.0139556	1.13e-11	chr8	141991440	+	intron	chr8	141742722	141742742	-	hsa-miR-151a-5p	cis	hsa-mir-151	intron	T	A	0.434927	0.98503
rs1434282	miR_181a_5p	4906	0.28952	-0.370143	0.0461937	-8.01284	1.39e-15	0.0132156	1.13e-11	chr1	199010721	-	unknown	chr1	198828237	198828259	-	hsa-miR-181a-5p	cis	hsa-mir-181a-1	intron	T	C	0.715212	0.98018
rs10087782	miR_151a_5p	4727	0.440156	-0.239664	0.0299082	-8.01332	1.4e-15	0.013966	1.14e-11	chr8	141858620	+	intron	chr8	141742722	141742742	-	hsa-miR-151a-5p	cis	hsa-mir-151	intron	T	C	0.438262	0.99761
rs13280609	miR_151a_5p	4727	0.451535	-0.245258	0.0306085	-8.01272	1.4e-15	0.013959	1.14e-11	chr8	141971740	+	intron	chr8	141742722	141742742	-	hsa-miR-151a-5p	cis	hsa-mir-151	intron	G	A	0.439302	0.99543
rs11787521	miR_151a_5p	4727	0.42823	-0.244588	0.0305373	-8.00948	1.44e-15	0.0139672	1.17e-11	chr8	141855093	+	intron	chr8	141742722	141742742	-	hsa-miR-151a-5p	cis	hsa-mir-151	intron	C	T	0.443287	0.99895
rs2369409	miR_151a_5p	4727	0.411661	-0.254306	0.0317584	-8.00753	1.46e-15	0.0139253	1.19e-11	chr8	141989870	-	intron	chr8	141742722	141742742	-	hsa-miR-151a-5p	cis	hsa-mir-151	intron	A	G	0.571814	0.98171
rs306952	miR_151a_5p	4727	0.439094	-0.240872	0.030098	-8.00295	1.52e-15	0.0139268	1.23e-11	chr8	142014969	-	unknown	chr8	141742722	141742742	-	hsa-miR-151a-5p	cis	hsa-mir-151	intron	T	C	0.563095	0.95921
rs12417949	miR_125b_5p	5225	0.308837	-0.439217	0.0549078	-7.99918	1.53e-15	0.0144854	1.24e-11	chr11	122562899	+	intron	chr11	121970517	121970538	-	hsa-miR-125b-5p	cis	hsa-mir-125b-1	Intergenic	G	A	0.687563	0.95258
rs4720249	miR_339_3p	5193	0.432993	0.287535	0.0359476	7.99873	1.54e-15	0.012322	1.25e-11	chr7	1072563	+	intron	chr7	1062591	1062613	-	hsa-miR-339-3p	cis	hsa-mir-339	intron	G	C	0.580881	0.98346
rs9886378	miR_151a_5p	4727	0.435173	-0.241718	0.0302136	-8.00031	1.55e-15	0.0139146	1.26e-11	chr8	141920837	+	intron	chr8	141742722	141742742	-	hsa-miR-151a-5p	cis	hsa-mir-151	intron	C	T	0.433887	0.98046
rs10435145	miR_339_3p	5193	0.43373	0.288897	0.0361268	7.99675	1.56e-15	0.0123394	1.26e-11	chr7	1065988	+	intron	chr7	1062591	1062613	-	hsa-miR-339-3p	cis	hsa-mir-339	intron	T	C	0.553768	0.94015
rs35019946	miR_183_3p	5161	0.497524	0.402293	0.0503029	7.99742	1.56e-15	0.0131728	1.26e-11	chr7	129409550	+	unknown	chr7	129414768	129414789	-	hsa-miR-183-3p	cis	hsa-mir-183	Intergenic	C	G	0.547401	0.72178
rs10105905	miR_151a_5p	4727	0.43991	-0.239124	0.0298964	-7.9984	1.57e-15	0.013916	1.27e-11	chr8	141860895	+	intron	chr8	141742722	141742742	-	hsa-miR-151a-5p	cis	hsa-mir-151	intron	G	C	0.43868	0.99992
rs13254151	miR_151a_5p	4727	0.440335	-0.239562	0.0299502	-7.99865	1.57e-15	0.0139066	1.27e-11	chr8	141925310	+	intron	chr8	141742722	141742742	-	hsa-miR-151a-5p	cis	hsa-mir-151	intron	T	C	0.439828	0.99863
rs13258775	miR_151a_5p	4727	0.439804	-0.239611	0.0299578	-7.99827	1.57e-15	0.0139054	1.27e-11	chr8	141994240	+	intron,untranslated-5	chr8	141742722	141742742	-	hsa-miR-151a-5p	cis	hsa-mir-151	intron	T	C	0.439197	0.99823
rs13276704	miR_151a_5p	4727	0.439803	-0.239619	0.0299578	-7.99856	1.57e-15	0.0139063	1.27e-11	chr8	141993696	+	intron	chr8	141742722	141742742	-	hsa-miR-151a-5p	cis	hsa-mir-151	intron	C	T	0.439424	0.99719
rs11785111	miR_151a_5p	4727	0.439909	-0.239104	0.0298969	-7.99761	1.58e-15	0.0139134	1.28e-11	chr8	141862562	+	intron	chr8	141742722	141742742	-	hsa-miR-151a-5p	cis	hsa-mir-151	intron	T	C	0.438733	0.99985
rs11781807	miR_151a_5p	4727	0.439807	-0.239573	0.0299578	-7.99701	1.59e-15	0.0139013	1.28e-11	chr8	141994393	+	intron	chr8	141742722	141742742	-	hsa-miR-151a-5p	cis	hsa-mir-151	intron	T	G	0.438497	0.99722
rs12680723	miR_151a_5p	4727	0.439807	-0.239564	0.0299577	-7.99674	1.59e-15	0.0139004	1.28e-11	chr8	141994803	+	intron	chr8	141742722	141742742	-	hsa-miR-151a-5p	cis	hsa-mir-151	intron	G	A	0.571968	0.98207
rs1806949	miR_151a_5p	4727	0.439207	-0.240497	0.0300735	-7.99697	1.59e-15	0.0139056	1.28e-11	chr8	142014531	-	unknown	chr8	141742722	141742742	-	hsa-miR-151a-5p	cis	hsa-mir-151	intron	T	C	0.436913	0.96794
rs11167016	miR_151a_5p	4727	0.439807	-0.23956	0.0299577	-7.9966	1.6e-15	0.0139	1.29e-11	chr8	141995180	+	intron	chr8	141742722	141742742	-	hsa-miR-151a-5p	cis	hsa-mir-151	intron	A	G	0.439032	0.99826
rs11786116	miR_151a_5p	4727	0.439906	-0.239068	0.0298976	-7.99624	1.6e-15	0.0139089	1.29e-11	chr8	141864096	+	intron	chr8	141742722	141742742	-	hsa-miR-151a-5p	cis	hsa-mir-151	intron	A	G	0.439824	0.99549
rs13253993	miR_151a_5p	4727	0.439905	-0.239061	0.0298977	-7.99595	1.6e-15	0.0139079	1.29e-11	chr8	141867516	+	intron	chr8	141742722	141742742	-	hsa-miR-151a-5p	cis	hsa-mir-151	intron	T	A	0.438721	0.99976
rs4961236	miR_151a_5p	4727	0.439906	-0.239066	0.0298977	-7.99614	1.6e-15	0.0139086	1.29e-11	chr8	141865895	+	intron	chr8	141742722	141742742	-	hsa-miR-151a-5p	cis	hsa-mir-151	intron	T	C	0.565718	0.98529
rs7005021	miR_151a_5p	4727	0.439904	-0.23904	0.0298981	-7.99515	1.61e-15	0.0139053	1.29e-11	chr8	141869896	+	intron	chr8	141742722	141742742	-	hsa-miR-151a-5p	cis	hsa-mir-151	intron	G	T	0.5685	0.98375
rs11990541	miR_151a_5p	4727	0.439812	-0.23951	0.0299576	-7.99497	1.62e-15	0.0138947	1.3e-11	chr8	141998014	+	intron	chr8	141742722	141742742	-	hsa-miR-151a-5p	cis	hsa-mir-151	intron	A	G	0.439173	0.99951
rs13271554	miR_151a_5p	4727	0.439903	-0.23903	0.0298984	-7.99474	1.62e-15	0.013904	1.3e-11	chr8	141873688	+	intron	chr8	141742722	141742742	-	hsa-miR-151a-5p	cis	hsa-mir-151	intron	A	G	0.438705	0.99996
rs11167017	miR_151a_5p	4727	0.439812	-0.239489	0.0299576	-7.99425	1.63e-15	0.0138924	1.31e-11	chr8	142000071	+	intron	chr8	141742722	141742742	-	hsa-miR-151a-5p	cis	hsa-mir-151	intron	C	T	0.438923	0.99901
rs7831770	miR_151a_5p	4727	0.439812	-0.239478	0.0299576	-7.9939	1.63e-15	0.0138912	1.31e-11	chr8	142000187	+	intron	chr8	141742722	141742742	-	hsa-miR-151a-5p	cis	hsa-mir-151	intron	T	A	0.439157	1.00005
rs11786709	miR_151a_5p	4727	0.439772	-0.239334	0.029959	-7.98872	1.7e-15	0.0138736	1.36e-11	chr8	142001948	+	intron	chr8	141742722	141742742	-	hsa-miR-151a-5p	cis	hsa-mir-151	intron	G	A	0.43913	0.99992
rs11780104	miR_151a_5p	4727	0.439762	-0.239298	0.0299593	-7.98744	1.72e-15	0.0138692	1.38e-11	chr8	142002107	+	intron	chr8	141742722	141742742	-	hsa-miR-151a-5p	cis	hsa-mir-151	intron	C	T	0.441204	0.99297
rs10110937	miR_151a_5p	4727	0.439757	-0.239282	0.0299594	-7.98686	1.73e-15	0.0138672	1.38e-11	chr8	142002518	+	intron	chr8	141742722	141742742	-	hsa-miR-151a-5p	cis	hsa-mir-151	intron	G	A	0.440783	0.9946
rs11783270	miR_151a_5p	4727	0.452649	-0.242614	0.0303789	-7.98627	1.73e-15	0.0138674	1.38e-11	chr8	141735794	+	intron	chr8	141742722	141742742	-	hsa-miR-151a-5p	cis	hsa-mir-151	intron	T	G	0.444919	0.99071
rs1397381	miR_151a_5p	4727	0.439754	-0.239271	0.0299595	-7.98647	1.73e-15	0.0138659	1.38e-11	chr8	142002897	-	intron	chr8	141742722	141742742	-	hsa-miR-151a-5p	cis	hsa-mir-151	intron	A	C	0.425371	0.9673
rs1450799	miR_125b_5p	5225	0.312731	0.430375	0.0539064	7.98376	1.73e-15	0.0145985	1.38e-11	chr11	122339045	+	unknown	chr11	121970517	121970538	-	hsa-miR-125b-5p	cis	hsa-mir-125b-1	Intergenic	A	C	0.334031	0.99657
rs11997937	miR_151a_5p	4727	0.449599	-0.24319	0.0304523	-7.98592	1.74e-15	0.0138706	1.39e-11	chr8	141967351	+	intron	chr8	141742722	141742742	-	hsa-miR-151a-5p	cis	hsa-mir-151	intron	G	A	0.440567	0.99379
rs1397380	miR_151a_5p	4727	0.439752	-0.23926	0.0299595	-7.98612	1.74e-15	0.0138647	1.39e-11	chr8	142003054	-	intron	chr8	141742722	141742742	-	hsa-miR-151a-5p	cis	hsa-mir-151	intron	T	C	0.439113	0.99985
rs11167018	miR_151a_5p	4727	0.439742	-0.239222	0.0299598	-7.98479	1.75e-15	0.0138601	1.4e-11	chr8	142003311	+	intron	chr8	141742722	141742742	-	hsa-miR-151a-5p	cis	hsa-mir-151	intron	T	C	0.439111	0.99984
rs11218738	miR_100_5p	3502	0.278251	-0.825129	0.103221	-7.9938	1.76e-15	0.0201364	1.4e-11	chr11	122524951	+	near-gene-5	chr11	122022983	122023004	-	hsa-miR-100-5p	cis	hsa-mir-100	Intergenic	G	A	0.752374	0.89157
rs11774305	miR_151a_5p	4727	0.43437	-0.241876	0.0302947	-7.98412	1.76e-15	0.0138611	1.4e-11	chr8	141981197	+	intron	chr8	141742722	141742742	-	hsa-miR-151a-5p	cis	hsa-mir-151	intron	T	G	0.426317	0.96589
rs11783743	miR_151a_5p	4727	0.449898	-0.243044	0.0304407	-7.98417	1.76e-15	0.0138656	1.4e-11	chr8	141907217	+	intron	chr8	141742722	141742742	-	hsa-miR-151a-5p	cis	hsa-mir-151	intron	A	G	0.440029	0.99408
rs7813058	miR_151a_5p	4727	0.439734	-0.239195	0.0299599	-7.98384	1.77e-15	0.0138569	1.41e-11	chr8	142004193	+	intron	chr8	141742722	141742742	-	hsa-miR-151a-5p	cis	hsa-mir-151	intron	A	G	0.436482	0.99334
rs10106750	miR_151a_5p	4727	0.439728	-0.239173	0.02996	-7.98307	1.78e-15	0.0138543	1.42e-11	chr8	142004909	+	intron	chr8	141742722	141742742	-	hsa-miR-151a-5p	cis	hsa-mir-151	intron	A	G	0.439093	0.9998
rs10892871	miR_100_5p	3502	0.278293	-0.824857	0.103219	-7.99131	1.8e-15	0.0201287	1.43e-11	chr11	122525308	+	near-gene-5	chr11	122022983	122023004	-	hsa-miR-100-5p	cis	hsa-mir-100	Intergenic	T	G	0.753917	0.89139
rs13265942	miR_151a_5p	4727	0.440108	-0.23867	0.0299033	-7.98141	1.8e-15	0.0138597	1.43e-11	chr8	141875162	+	intron	chr8	141742722	141742742	-	hsa-miR-151a-5p	cis	hsa-mir-151	intron	T	G	0.438779	0.99962
rs170068	miR_151a_5p	4727	0.439462	-0.239559	0.0300129	-7.98187	1.8e-15	0.0138524	1.43e-11	chr8	142013472	-	unknown	chr8	141742722	141742742	-	hsa-miR-151a-5p	cis	hsa-mir-151	intron	G	A	0.566573	0.98773
rs11167002	miR_151a_5p	4727	0.450648	-0.243092	0.0304596	-7.98081	1.81e-15	0.0138577	1.44e-11	chr8	141854509	+	intron	chr8	141742722	141742742	-	hsa-miR-151a-5p	cis	hsa-mir-151	intron	G	C	0.447169	0.98477
rs3937026	miR_100_5p	3502	0.278307	-0.824758	0.103218	-7.99042	1.81e-15	0.0201242	1.44e-11	chr11	122525766	+	near-gene-5	chr11	122022983	122023004	-	hsa-miR-100-5p	cis	hsa-mir-100	Intergenic	G	T	0.753522	0.89671
rs17099623	miR_382_5p	4342	0.190957	0.573842	0.071888	7.98245	1.82e-15	0.0148215	1.44e-11	chr14	101173124	+	unknown	chr14	101520653	101520674	+	hsa-miR-382-5p	cis	hsa-mir-382	Intergenic	A	C	0.793994	0.846
rs4936722	miR_125b_5p	5225	0.308493	-0.438157	0.0549224	-7.97775	1.82e-15	0.0144298	1.44e-11	chr11	122565179	+	intron	chr11	121970517	121970538	-	hsa-miR-125b-5p	cis	hsa-mir-125b-1	Intergenic	G	T	0.686406	0.95906
rs13282141	miR_151a_5p	4727	0.444141	-0.240266	0.0301122	-7.97902	1.84e-15	0.0138533	1.46e-11	chr8	141862791	+	intron	chr8	141742722	141742742	-	hsa-miR-151a-5p	cis	hsa-mir-151	intron	G	A	0.438732	0.99985
rs3937027	miR_100_5p	3502	0.278321	-0.82454	0.103217	-7.98845	1.84e-15	0.020119	1.46e-11	chr11	122525773	+	near-gene-5	chr11	122022983	122023004	-	hsa-miR-100-5p	cis	hsa-mir-100	Intergenic	C	A	0.753587	0.89686
rs306954	miR_151a_5p	4727	0.439524	-0.239312	0.0299974	-7.97776	1.86e-15	0.013838	1.47e-11	chr8	142012959	-	near-gene-5	chr8	141742722	141742742	-	hsa-miR-151a-5p	cis	hsa-mir-151	intron	C	T	0.567299	0.98697
rs8006389	miR_409_3p	5252	0.415525	0.413399	0.0518372	7.97496	1.86e-15	0.0140289	1.47e-11	chr14	101033435	+	intron	chr14	101531683	101531704	+	hsa-miR-409-3p	cis	hsa-mir-409	Intergenic	G	A	0.403204	0.7005
rs7116968	miR_100_5p	3502	0.278352	-0.824291	0.103213	-7.98633	1.87e-15	0.0201108	1.48e-11	chr11	122526069	+	near-gene-5	chr11	122022983	122023004	-	hsa-miR-100-5p	cis	hsa-mir-100	Intergenic	C	T	0.753623	0.89694
rs2665883	miR_151a_5p	4727	0.439679	-0.239017	0.0299655	-7.97642	1.88e-15	0.0138322	1.48e-11	chr8	142005913	-	intron	chr8	141742722	141742742	-	hsa-miR-151a-5p	cis	hsa-mir-151	intron	T	C	0.5719	0.98124
rs7784059	miR_339_3p	5193	0.440169	0.294025	0.0368754	7.97347	1.88e-15	0.0123823	1.48e-11	chr7	1210575	+	unknown	chr7	1062591	1062613	-	hsa-miR-339-3p	cis	hsa-mir-339	intron	G	A	0.43136	0.93693
rs2369410	miR_151a_5p	4727	0.427613	-0.245011	0.0307196	-7.97573	1.89e-15	0.0138358	1.49e-11	chr8	141910640	+	intron	chr8	141742722	141742742	-	hsa-miR-151a-5p	cis	hsa-mir-151	intron	G	A	0.56823	0.98673
rs7784202	miR_339_3p	5193	0.440152	0.294008	0.036879	7.97222	1.9e-15	0.0123789	1.5e-11	chr7	1210688	+	unknown	chr7	1062591	1062613	-	hsa-miR-339-3p	cis	hsa-mir-339	intron	G	C	0.430578	0.93364
rs8006176	miR_409_3p	5252	0.415587	0.41367	0.051892	7.97176	1.9e-15	0.0140193	1.5e-11	chr14	101033288	+	intron	chr14	101531683	101531704	+	hsa-miR-409-3p	cis	hsa-mir-409	Intergenic	G	A	0.405693	0.69841
rs8006543	miR_409_3p	5252	0.415568	0.413416	0.0518625	7.97137	1.91e-15	0.0140189	1.5e-11	chr14	101033420	+	intron	chr14	101531683	101531704	+	hsa-miR-409-3p	cis	hsa-mir-409	Intergenic	T	C	0.402597	0.70057
rs11780030	miR_151a_5p	4727	0.439646	-0.238887	0.0299675	-7.97155	1.95e-15	0.0138161	1.53e-11	chr8	142007743	+	intron	chr8	141742722	141742742	-	hsa-miR-151a-5p	cis	hsa-mir-151	intron	C	G	0.438978	0.99909
rs306957	miR_151a_5p	4727	0.439616	-0.23894	0.0299733	-7.97178	1.95e-15	0.0138171	1.53e-11	chr8	142009592	-	intron	chr8	141742722	141742742	-	hsa-miR-151a-5p	cis	hsa-mir-151	intron	T	C	0.568258	0.99403
rs11785430	miR_151a_5p	4727	0.439637	-0.238851	0.0299678	-7.97027	1.97e-15	0.0138118	1.55e-11	chr8	142009527	+	intron	chr8	141742722	141742742	-	hsa-miR-151a-5p	cis	hsa-mir-151	intron	A	G	0.439074	0.99996
rs7816620	miR_151a_5p	4727	0.443991	-0.240439	0.030173	-7.9687	1.99e-15	0.0138093	1.56e-11	chr8	142004114	+	intron	chr8	141742722	141742742	-	hsa-miR-151a-5p	cis	hsa-mir-151	intron	T	C	0.437319	0.99318
rs9324538	miR_151a_5p	4727	0.454953	-0.245157	0.0307677	-7.96801	2.01e-15	0.0138054	1.58e-11	chr8	141976738	+	intron	chr8	141742722	141742742	-	hsa-miR-151a-5p	cis	hsa-mir-151	intron	A	G	0.439654	0.99637
rs13308935	miR_339_3p	5193	0.429052	0.283027	0.0355408	7.96343	2.04e-15	0.0123297	1.6e-11	chr7	1203642	+	unknown	chr7	1062591	1062613	-	hsa-miR-339-3p	cis	hsa-mir-339	intron	G	C	0.435863	0.95953
rs7815898	miR_151a_5p	4727	0.440313	-0.238186	0.0299006	-7.96593	2.04e-15	0.0138082	1.6e-11	chr8	141876541	+	intron	chr8	141742722	141742742	-	hsa-miR-151a-5p	cis	hsa-mir-151	intron	C	G	0.584512	0.95359
rs2949180	miR_339_3p	5193	0.439185	0.300135	0.0377008	7.96098	2.08e-15	0.0122602	1.63e-11	chr7	1209688	-	unknown	chr7	1062591	1062613	-	hsa-miR-339-3p	cis	hsa-mir-339	intron	A	T	0.58453	0.95987
rs2400940	miR_409_3p	5252	0.212189	0.590491	0.0741798	7.96027	2.09e-15	0.0141204	1.64e-11	chr14	101224922	+	unknown	chr14	101531683	101531704	+	hsa-miR-409-3p	cis	hsa-mir-409	Intergenic	A	G	0.77188	0.36689
rs7008498	miR_151a_5p	4727	0.440365	-0.238045	0.0298987	-7.9617	2.11e-15	0.0137941	1.65e-11	chr8	141877028	+	intron	chr8	141742722	141742742	-	hsa-miR-151a-5p	cis	hsa-mir-151	intron	A	G	0.438848	0.99948
rs12881629	miR_668	4686	0.0571378	1.16472	0.146425	7.95438	2.24e-15	0.0143989	1.75e-11	chr14	101146413	+	unknown	chr14	101521637	101521659	+	hsa-miR-668	cis	hsa-mir-668	Intergenic	A	G	0.924691	0.78692
rs10089610	miR_151a_5p	4727	0.440401	-0.238261	0.0299554	-7.95385	2.25e-15	0.0137582	1.76e-11	chr8	141921613	+	intron	chr8	141742722	141742742	-	hsa-miR-151a-5p	cis	hsa-mir-151	intron	G	T	0.439702	0.99957
rs11167005	miR_151a_5p	4727	0.440467	-0.237741	0.0298936	-7.95292	2.26e-15	0.0137648	1.77e-11	chr8	141883156	+	intron	chr8	141742722	141742742	-	hsa-miR-151a-5p	cis	hsa-mir-151	intron	C	T	0.439607	0.99999
rs11775840	miR_151a_5p	4727	0.440469	-0.23774	0.0298945	-7.95261	2.27e-15	0.0137638	1.77e-11	chr8	141883233	+	intron	chr8	141742722	141742742	-	hsa-miR-151a-5p	cis	hsa-mir-151	intron	A	G	0.439603	0.99996
rs4074812	miR_151a_5p	4727	0.44047	-0.237735	0.029895	-7.95232	2.27e-15	0.0137629	1.77e-11	chr8	141883529	+	intron	chr8	141742722	141742742	-	hsa-miR-151a-5p	cis	hsa-mir-151	intron	G	A	0.439599	0.99992
rs7141087	miR_409_3p	5252	0.408814	0.397286	0.0499775	7.94929	2.28e-15	0.0138858	1.78e-11	chr14	101036052	+	intron,near-gene-5	chr14	101531683	101531704	+	hsa-miR-409-3p	cis	hsa-mir-409	Intergenic	C	T	0.403174	0.70536
rs12436130	miR_668	4686	0.257696	0.515253	0.0648171	7.94934	2.33e-15	0.013978	1.82e-11	chr14	101031036	+	intron	chr14	101521637	101521659	+	hsa-miR-668	cis	hsa-mir-668	Intergenic	C	T	0.733407	0.97783
rs12436130	miR_370	4573	0.258571	0.48435	0.0609392	7.94809	2.37e-15	0.014449	1.85e-11	chr14	101031036	+	intron	chr14	101377523	101377544	+	hsa-miR-370	cis	hsa-mir-370	Intergenic	C	T	0.733407	0.97783
rs13179754	miR_1303	3812	0.0997673	0.476023	0.0598532	7.95318	2.38e-15	0.0182641	1.85e-11	chr5	154059845	+	unknown	chr5	154065387	154065408	+	hsa-miR-1303	cis	hsa-mir-1303	Intergenic	G	A	0.887544	0.97587
rs13258028	miR_151a_5p	4727	0.440503	-0.237663	0.0299095	-7.94607	2.39e-15	0.0137433	1.86e-11	chr8	141890513	+	intron	chr8	141742722	141742742	-	hsa-miR-151a-5p	cis	hsa-mir-151	intron	T	G	0.436192	0.98672
rs13261338	miR_151a_5p	4727	0.440504	-0.237663	0.02991	-7.94594	2.39e-15	0.0137429	1.86e-11	chr8	141891821	+	intron	chr8	141742722	141742742	-	hsa-miR-151a-5p	cis	hsa-mir-151	intron	A	G	0.439299	0.99825
rs35787906	miR_183_3p	5161	0.483882	0.379398	0.0477619	7.94353	2.39e-15	0.0130345	1.86e-11	chr7	129405737	+	unknown	chr7	129414768	129414789	-	hsa-miR-183-3p	cis	hsa-mir-183	Intergenic	A	G	0.534585	0.8577
rs7830394	miR_151a_5p	4727	0.440511	-0.23764	0.0299124	-7.94453	2.42e-15	0.0137385	1.88e-11	chr8	141894741	+	intron	chr8	141742722	141742742	-	hsa-miR-151a-5p	cis	hsa-mir-151	intron	A	G	0.439232	0.99822
rs6062579	miR_941	3628	0.225446	0.628609	0.0790593	7.9511	2.45e-15	0.0165797	1.9e-11	chr20	62545095	+	intron	chr20	62551155	62551177	+	hsa-miR-941	cis	hsa-mir-941-3	intron	G	A	0.391271	0.35638
rs6062579	miR_941	3628	0.225446	0.628609	0.0790593	7.9511	2.45e-15	0.0165797	1.9e-11	chr20	62545095	+	intron	chr20	62550848	62550870	+	hsa-miR-941	cis	hsa-mir-941-1	intron	G	A	0.391271	0.35638
rs11167006	miR_151a_5p	4727	0.440521	-0.237603	0.0299157	-7.94242	2.46e-15	0.0137318	1.91e-11	chr8	141895497	+	intron	chr8	141742722	141742742	-	hsa-miR-151a-5p	cis	hsa-mir-151	intron	A	G	0.439219	0.99824
rs13250888	miR_151a_5p	4727	0.440512	-0.237632	0.02992	-7.94225	2.46e-15	0.013731	1.91e-11	chr8	141899030	+	intron	chr8	141742722	141742742	-	hsa-miR-151a-5p	cis	hsa-mir-151	intron	A	G	0.441166	0.99503
rs11991796	miR_151a_5p	4727	0.440517	-0.237616	0.0299186	-7.94206	2.47e-15	0.0137305	1.91e-11	chr8	141898518	+	intron	chr8	141742722	141742742	-	hsa-miR-151a-5p	cis	hsa-mir-151	intron	T	C	0.438997	0.9974
rs13258420	miR_151a_5p	4727	0.440504	-0.23765	0.0299237	-7.94187	2.47e-15	0.0137295	1.91e-11	chr8	141905612	+	intron	chr8	141742722	141742742	-	hsa-miR-151a-5p	cis	hsa-mir-151	intron	C	A	0.441795	0.98442
rs1868280	miR_151a_5p	4727	0.440522	-0.237598	0.0299162	-7.94211	2.47e-15	0.0137308	1.91e-11	chr8	141896254	-	intron	chr8	141742722	141742742	-	hsa-miR-151a-5p	cis	hsa-mir-151	intron	G	A	0.443821	0.99837
rs13255947	miR_151a_5p	4727	0.440481	-0.237709	0.0299333	-7.94131	2.48e-15	0.0137269	1.92e-11	chr8	141911445	+	intron	chr8	141742722	141742742	-	hsa-miR-151a-5p	cis	hsa-mir-151	intron	T	C	0.43955	0.99684
rs4961300	miR_151a_5p	4727	0.440483	-0.237712	0.0299326	-7.94156	2.48e-15	0.0137278	1.92e-11	chr8	141910867	+	intron	chr8	141742722	141742742	-	hsa-miR-151a-5p	cis	hsa-mir-151	intron	A	G	0.571504	0.98051
rs6992780	miR_151a_5p	4727	0.44048	-0.237713	0.0299335	-7.94137	2.48e-15	0.0137271	1.92e-11	chr8	141911621	+	intron	chr8	141742722	141742742	-	hsa-miR-151a-5p	cis	hsa-mir-151	intron	A	G	0.572174	0.97831
rs7154024	miR_668	4686	0.257495	0.513442	0.064653	7.9415	2.48e-15	0.0139482	1.92e-11	chr14	101031710	+	intron	chr14	101521637	101521659	+	hsa-miR-668	cis	hsa-mir-668	Intergenic	G	T	0.733909	0.98335
rs11774679	miR_151a_5p	4727	0.493016	-0.260786	0.0328415	-7.94073	2.49e-15	0.0137095	1.92e-11	chr8	141917656	+	intron	chr8	141742722	141742742	-	hsa-miR-151a-5p	cis	hsa-mir-151	intron	A	T	0.44838	0.96881
rs11845605	miR_370	4573	0.399767	0.541884	0.0682417	7.94065	2.51e-15	0.014831	1.94e-11	chr14	101037726	+	near-gene-5	chr14	101377523	101377544	+	hsa-miR-370	cis	hsa-mir-370	Intergenic	C	T	0.395923	0.68753
rs7154024	miR_370	4573	0.258382	0.482674	0.060784	7.9408	2.51e-15	0.0144195	1.94e-11	chr14	101031710	+	intron	chr14	101377523	101377544	+	hsa-miR-370	cis	hsa-mir-370	Intergenic	G	T	0.733909	0.98335
rs6945636	miR_339_3p	5193	0.429277	0.281699	0.0355101	7.93293	2.6e-15	0.0122367	2e-11	chr7	1204647	+	unknown	chr7	1062591	1062613	-	hsa-miR-339-3p	cis	hsa-mir-339	intron	T	A	0.429981	0.98292
rs6956265	miR_339_3p	5193	0.429275	0.281698	0.03551	7.93291	2.6e-15	0.0122367	2e-11	chr7	1204504	+	unknown	chr7	1062591	1062613	-	hsa-miR-339-3p	cis	hsa-mir-339	intron	G	A	0.42998	0.98292
rs10099696	miR_151a_5p	4727	0.461564	-0.247137	0.0311549	-7.93252	2.66e-15	0.0137003	2.05e-11	chr8	141990510	+	intron	chr8	141742722	141742742	-	hsa-miR-151a-5p	cis	hsa-mir-151	intron	A	G	0.442561	0.98732
rs6974054	miR_339_3p	5193	0.417536	0.284622	0.0358919	7.92997	2.66e-15	0.0121528	2.05e-11	chr7	1200477	+	near-gene-5	chr7	1062591	1062613	-	hsa-miR-339-3p	cis	hsa-mir-339	intron	G	A	0.616664	0.9775
rs2960838	miR_339_3p	5193	0.428941	0.287736	0.036289	7.92903	2.68e-15	0.012151	2.06e-11	chr7	1204225	+	unknown	chr7	1062591	1062613	-	hsa-miR-339-3p	cis	hsa-mir-339	intron	T	C	0.539858	0.83758
rs4076891	miR_370	4573	0.399589	0.541141	0.0682354	7.9305	2.72e-15	0.0147906	2.09e-11	chr14	101036824	+	near-gene-5	chr14	101377523	101377544	+	hsa-miR-370	cis	hsa-mir-370	Intergenic	G	A	0.402298	0.70434
rs2960829	miR_339_3p	5193	0.417554	0.28436	0.0358842	7.92437	2.79e-15	0.0121357	2.14e-11	chr7	1200568	+	near-gene-5	chr7	1062591	1062613	-	hsa-miR-339-3p	cis	hsa-mir-339	intron	T	C	0.584036	0.97738
rs2949187	miR_339_3p	5193	0.429712	0.288385	0.0363994	7.92279	2.82e-15	0.0121414	2.17e-11	chr7	1204932	-	unknown	chr7	1062591	1062613	-	hsa-miR-339-3p	cis	hsa-mir-339	intron	T	G	0.584315	0.99951
rs2949188	miR_339_3p	5193	0.429824	0.288217	0.0363865	7.92099	2.86e-15	0.0121357	2.19e-11	chr7	1204926	-	unknown	chr7	1062591	1062613	-	hsa-miR-339-3p	cis	hsa-mir-339	intron	G	C	0.584322	0.99968
rs7784607	miR_339_3p	5193	0.378805	0.299898	0.0378634	7.92053	2.87e-15	0.0120545	2.2e-11	chr7	1178694	+	near-gene-5	chr7	1062591	1062613	-	hsa-miR-339-3p	cis	hsa-mir-339	intron	G	A	0.632771	0.79251
rs6945392	miR_339_3p	5193	0.386614	0.302123	0.0381506	7.91922	2.9e-15	0.0120506	2.22e-11	chr7	1196665	+	intron	chr7	1062591	1062613	-	hsa-miR-339-3p	cis	hsa-mir-339	intron	G	C	0.644361	0.68632
rs10098028	miR_151a_5p	4727	0.473242	-0.251184	0.031712	-7.92079	2.92e-15	0.0136536	2.23e-11	chr8	142011053	+	intron	chr8	141742722	141742742	-	hsa-miR-151a-5p	cis	hsa-mir-151	intron	C	G	0.463	0.87503
rs11167007	miR_151a_5p	4727	0.440448	-0.237265	0.0299554	-7.92063	2.92e-15	0.0136486	2.23e-11	chr8	141918181	+	intron	chr8	141742722	141742742	-	hsa-miR-151a-5p	cis	hsa-mir-151	intron	G	C	0.439864	1.00005
rs11777839	miR_151a_5p	4727	0.440448	-0.237265	0.0299554	-7.92063	2.92e-15	0.0136486	2.23e-11	chr8	141917894	+	intron	chr8	141742722	141742742	-	hsa-miR-151a-5p	cis	hsa-mir-151	intron	G	T	0.439866	1.00006
rs11778798	miR_151a_5p	4727	0.440448	-0.237268	0.0299554	-7.92071	2.92e-15	0.0136489	2.23e-11	chr8	141918880	+	intron	chr8	141742722	141742742	-	hsa-miR-151a-5p	cis	hsa-mir-151	intron	G	A	0.43986	1.00004
rs13250787	miR_151a_5p	4727	0.440448	-0.237265	0.0299554	-7.92063	2.92e-15	0.0136486	2.23e-11	chr8	141916932	+	intron	chr8	141742722	141742742	-	hsa-miR-151a-5p	cis	hsa-mir-151	intron	G	T	0.439866	1.00005
rs13264974	miR_151a_5p	4727	0.440448	-0.237265	0.0299554	-7.92063	2.92e-15	0.0136486	2.23e-11	chr8	141918720	+	intron	chr8	141742722	141742742	-	hsa-miR-151a-5p	cis	hsa-mir-151	intron	C	A	0.439862	1.00004
rs11846581	miR_370	4573	0.221599	0.637975	0.0805613	7.91912	2.98e-15	0.0147682	2.28e-11	chr14	101017103	+	intron	chr14	101377523	101377544	+	hsa-miR-370	cis	hsa-mir-370	Intergenic	C	G	0.767844	0.7052
rs2949205	miR_339_3p	5193	0.417592	0.283854	0.0358683	7.91377	3.03e-15	0.012104	2.31e-11	chr7	1200757	-	near-gene-5	chr7	1062591	1062613	-	hsa-miR-339-3p	cis	hsa-mir-339	intron	T	C	0.58344	0.9757
rs9324536	miR_151a_5p	4727	0.44287	-0.237331	0.0299941	-7.91261	3.12e-15	0.0136396	2.38e-11	chr8	141878414	+	intron	chr8	141742722	141742742	-	hsa-miR-151a-5p	cis	hsa-mir-151	intron	T	C	0.438887	0.99944
rs2949203	miR_339_3p	5193	0.417614	0.283499	0.035856	7.90661	3.21e-15	0.0120824	2.45e-11	chr7	1201208	-	near-gene-5	chr7	1062591	1062613	-	hsa-miR-339-3p	cis	hsa-mir-339	intron	T	C	0.584052	0.97914
rs6873342	miR_1303	3812	0.11838	0.473087	0.0597756	7.91438	3.23e-15	0.0179776	2.46e-11	chr5	154051835	+	unknown	chr5	154065387	154065408	+	hsa-miR-1303	cis	hsa-mir-1303	Intergenic	G	A	0.883785	0.8962
rs11671905	miR_1270	4812	0.103824	1.0482	0.13261	7.90444	3.31e-15	0.0140021	2.52e-11	chr19	20486908	+	unknown	chr19	20579288	20579310	-	hsa-miR-1270	cis	hsa-mir-1270-2	intron	T	C	0.869268	0.18354
rs11671905	miR_1270	4812	0.103824	1.0482	0.13261	7.90444	3.31e-15	0.0140021	2.52e-11	chr19	20486908	+	unknown	chr19	20510129	20510151	-	hsa-miR-1270	cis	hsa-mir-1270-1	intron	T	C	0.869268	0.18354
rs2949202	miR_339_3p	5193	0.417673	0.283241	0.0358446	7.9019	3.33e-15	0.0120682	2.53e-11	chr7	1201266	-	near-gene-5	chr7	1062591	1062613	-	hsa-miR-339-3p	cis	hsa-mir-339	intron	A	G	0.584052	0.97941
rs6575791	miR_370	4573	0.244598	0.52471	0.0664035	7.90184	3.42e-15	0.0142567	2.6e-11	chr14	101029203	+	intron	chr14	101377523	101377544	+	hsa-miR-370	cis	hsa-mir-370	Intergenic	G	A	0.718807	0.90874
rs2949201	miR_339_3p	5193	0.417706	0.283051	0.0358377	7.89812	3.43e-15	0.0120569	2.61e-11	chr7	1201307	-	near-gene-5	chr7	1062591	1062613	-	hsa-miR-339-3p	cis	hsa-mir-339	intron	C	T	0.584053	0.97968
rs11850952	miR_382_5p	4342	0.23701	0.529012	0.066941	7.90267	3.44e-15	0.0149103	2.61e-11	chr14	101056280	+	unknown	chr14	101520653	101520674	+	hsa-miR-382-5p	cis	hsa-mir-382	Intergenic	G	T	0.768505	0.86228
rs7815191	miR_151a_5p	4727	0.392281	-0.257476	0.0325935	-7.89962	3.45e-15	0.0135274	2.62e-11	chr8	141855656	+	intron	chr8	141742722	141742742	-	hsa-miR-151a-5p	cis	hsa-mir-151	intron	C	G	0.565668	0.98525
rs4905978	miR_543	4662	0.296536	0.413542	0.0523617	7.8978	3.51e-15	0.0136406	2.66e-11	chr14	101061271	+	unknown	chr14	101498370	101498391	+	hsa-miR-543	cis	hsa-mir-543	Intergenic	C	T	0.304959	0.95175
rs12147845	miR_382_5p	4342	0.0684026	0.989166	0.125232	7.89869	3.54e-15	0.0141068	2.68e-11	chr14	101144596	+	unknown	chr14	101520653	101520674	+	hsa-miR-382-5p	cis	hsa-mir-382	Intergenic	C	T	0.886538	0.92029
rs6897408	miR_218_5p	5155	0.353836	-0.423868	0.0536956	-7.89391	3.55e-15	0.0124409	2.69e-11	chr5	168306155	+	intron	chr5	168195216	168195236	-	hsa-miR-218-5p	cis	hsa-mir-218-2	intron	C	T	0.651245	0.99566
rs2949200	miR_339_3p	5193	0.417733	0.282812	0.0358291	7.89336	3.56e-15	0.0120426	2.7e-11	chr7	1201345	-	near-gene-5	chr7	1062591	1062613	-	hsa-miR-339-3p	cis	hsa-mir-339	intron	C	T	0.584051	0.97982
rs10151519	miR_409_3p	5252	0.190807	0.410789	0.0520694	7.88926	3.67e-15	0.0130149	2.78e-11	chr14	101175798	+	unknown	chr14	101531683	101531704	+	hsa-miR-409-3p	cis	hsa-mir-409	Intergenic	G	A	0.817391	0.87475
rs2427546	miR_941	3628	0.199687	0.581983	0.073669	7.89997	3.67e-15	0.0170833	2.78e-11	chr20	62547032	+	intron	chr20	62550848	62550870	+	hsa-miR-941	cis	hsa-mir-941-1	intron	T	C	0.734864	0.53585
rs2427546	miR_941	3628	0.199687	0.581983	0.073669	7.89997	3.67e-15	0.0170833	2.78e-11	chr20	62547032	+	intron	chr20	62551155	62551177	+	hsa-miR-941	cis	hsa-mir-941-3	intron	T	C	0.734864	0.53585
rs7494544	miR_409_3p	5252	0.41061	0.406828	0.0515681	7.88913	3.68e-15	0.0137203	2.78e-11	chr14	101032707	+	intron	chr14	101531683	101531704	+	hsa-miR-409-3p	cis	hsa-mir-409	Intergenic	G	A	0.39717	0.69044
rs6575793	miR_409_3p	5252	0.410619	0.406859	0.05158	7.88791	3.71e-15	0.013718	2.8e-11	chr14	101032217	+	intron	chr14	101531683	101531704	+	hsa-miR-409-3p	cis	hsa-mir-409	Intergenic	C	T	0.403349	0.69848
rs11670215	miR_125a_5p	5205	0.210547	0.45552	0.0577568	7.88686	3.75e-15	0.0121443	2.83e-11	chr19	52187568	+	unknown	chr19	52196521	52196544	+	hsa-miR-125a-5p	cis	hsa-mir-125a	Intergenic	T	G	0.762315	0.76632
rs10144381	miR_494	3031	0.212231	0.566806	0.0717286	7.90209	3.81e-15	0.0210385	2.87e-11	chr14	101173297	+	unknown	chr14	101496018	101496039	+	hsa-miR-494	cis	hsa-mir-494	Intergenic	T	C	0.32696	0.88931
rs2960832	miR_339_3p	5193	0.417802	0.282167	0.0358022	7.88127	3.92e-15	0.0120064	2.96e-11	chr7	1202134	+	unknown	chr7	1062591	1062613	-	hsa-miR-339-3p	cis	hsa-mir-339	intron	G	A	0.583792	0.98925
rs11166996	miR_151a_5p	4727	0.473694	-0.245986	0.0312156	-7.88024	4.03e-15	0.0135461	3.04e-11	chr8	141722660	+	intron	chr8	141742722	141742742	-	hsa-miR-151a-5p	cis	hsa-mir-151	intron	A	G	0.447618	0.98441
rs11998619	miR_151a_5p	4727	0.447434	-0.238515	0.0302792	-7.87719	4.12e-15	0.0135008	3.1e-11	chr8	141895696	+	intron	chr8	141742722	141742742	-	hsa-miR-151a-5p	cis	hsa-mir-151	intron	C	G	0.443811	0.99828
rs1448226	miR_151a_5p	4727	0.447436	-0.238576	0.0302872	-7.87714	4.13e-15	0.0135002	3.11e-11	chr8	141904388	-	intron	chr8	141742722	141742742	-	hsa-miR-151a-5p	cis	hsa-mir-151	intron	A	G	0.444821	0.98701
rs8008669	miR_543	4662	0.0467395	-3.02755	0.384327	-7.87753	4.13e-15	0.0145739	3.11e-11	chr14	101164297	+	unknown	chr14	101498370	101498391	+	hsa-miR-543	cis	hsa-mir-543	Intergenic	C	T	0.947216	0.15955
rs2960843	miR_339_3p	5193	0.429403	0.288138	0.0365916	7.87443	4.14e-15	0.0119944	3.11e-11	chr7	1205210	+	unknown	chr7	1062591	1062613	-	hsa-miR-339-3p	cis	hsa-mir-339	intron	T	A	0.584252	0.99754
rs9671394	miR_411_3p	3908	0.240302	0.380663	0.0482939	7.88223	4.14e-15	0.0168243	3.11e-11	chr14	101159674	+	unknown	chr14	101489712	101489733	+	hsa-miR-411-3p	cis	hsa-mir-411	Intergenic	T	C	0.734993	0.99258
rs2949197	miR_339_3p	5193	0.417812	0.281694	0.0357877	7.87125	4.24e-15	0.0119763	3.19e-11	chr7	1202454	-	unknown	chr7	1062591	1062613	-	hsa-miR-339-3p	cis	hsa-mir-339	intron	T	C	0.559334	0.88846
rs7493817	miR_654_5p	4232	0.225911	0.504678	0.0640893	7.87461	4.31e-15	0.0152493	3.24e-11	chr14	101038460	+	unknown	chr14	101506571	101506592	+	hsa-miR-654-5p	cis	hsa-mir-654	Intergenic	G	A	0.776345	0.89308
rs7152089	miR_409_3p	5252	0.41116	0.409216	0.0520287	7.8652	4.44e-15	0.0136523	3.33e-11	chr14	101029749	+	intron	chr14	101531683	101531704	+	hsa-miR-409-3p	cis	hsa-mir-409	Intergenic	G	A	0.410251	0.68167
rs1190856	miR_543	4662	0.288549	0.405538	0.0515474	7.86727	4.47e-15	0.0135547	3.35e-11	chr14	101065987	+	unknown	chr14	101498370	101498391	+	hsa-miR-543	cis	hsa-mir-543	Intergenic	C	T	0.72015	0.93813
rs2960856	miR_339_3p	5193	0.42968	0.289368	0.0368093	7.86127	4.59e-15	0.0119367	3.44e-11	chr7	1206638	-	unknown	chr7	1062591	1062613	-	hsa-miR-339-3p	cis	hsa-mir-339	intron	T	C	0.547295	0.82043
rs11850952	miR_543	4662	0.240454	0.440123	0.0559773	7.86253	4.64e-15	0.0135778	3.48e-11	chr14	101056280	+	unknown	chr14	101498370	101498391	+	hsa-miR-543	cis	hsa-mir-543	Intergenic	G	T	0.768505	0.86228
rs12147008	miR_494	3031	0.238311	0.593382	0.075358	7.87417	4.74e-15	0.0208259	3.55e-11	chr14	101186175	+	unknown	chr14	101496018	101496039	+	hsa-miR-494	cis	hsa-mir-494	Intergenic	T	C	0.79437	0.59968
rs2960833	miR_339_3p	5193	0.417791	0.280952	0.0357674	7.855	4.82e-15	0.0119276	3.61e-11	chr7	1202693	+	unknown	chr7	1062591	1062613	-	hsa-miR-339-3p	cis	hsa-mir-339	intron	C	A	0.577502	0.97527
rs10892845	miR_125b_5p	5225	0.339233	0.420376	0.0535239	7.85398	4.86e-15	0.0140136	3.64e-11	chr11	122362390	+	unknown	chr11	121970517	121970538	-	hsa-miR-125b-5p	cis	hsa-mir-125b-1	Intergenic	T	G	0.334571	0.96801
rs745797	miR_370	4573	0.118506	0.654363	0.0833052	7.85501	4.95e-15	0.0129151	3.7e-11	chr14	101141909	+	unknown	chr14	101377523	101377544	+	hsa-miR-370	cis	hsa-mir-370	Intergenic	G	A	0.871719	0.90935
rs11977	miR_339_5p	5216	0.111476	-0.510854	0.065083	-7.84926	5.04e-15	0.0117347	3.76e-11	chr7	1036944	+	untranslated-3	chr7	1062626	1062648	-	hsa-miR-339-5p	cis	hsa-mir-339	intron	G	C	0.890579	0.85589
rs7260032	miR_1270	4812	0.415434	0.509118	0.0648455	7.85125	5.04e-15	0.0131168	3.76e-11	chr19	20612299	+	unknown	chr19	20579288	20579310	-	hsa-miR-1270	cis	hsa-mir-1270-2	intron	T	C	0.591277	0.13072
rs7260032	miR_1270	4812	0.415434	0.509118	0.0648455	7.85125	5.04e-15	0.0131168	3.76e-11	chr19	20612299	+	unknown	chr19	20510129	20510151	-	hsa-miR-1270	cis	hsa-mir-1270-1	intron	T	C	0.591277	0.13072
rs2960854	miR_339_3p	5193	0.429381	0.289807	0.0369351	7.84637	5.16e-15	0.0118926	3.85e-11	chr7	1207404	-	unknown	chr7	1062591	1062613	-	hsa-miR-339-3p	cis	hsa-mir-339	intron	G	A	0.574693	0.94373
rs2396994	miR_1303	3812	0.100704	0.468592	0.0596613	7.85421	5.19e-15	0.0177059	3.87e-11	chr5	154052750	+	unknown	chr5	154065387	154065408	+	hsa-miR-1303	cis	hsa-mir-1303	Intergenic	T	A	0.87741	0.89978
rs2960853	miR_339_3p	5193	0.429363	0.289821	0.0369443	7.84482	5.23e-15	0.0118881	3.9e-11	chr7	1207438	-	unknown	chr7	1062591	1062613	-	hsa-miR-339-3p	cis	hsa-mir-339	intron	A	T	0.582586	0.97425
rs10254002	miR_339_3p	5193	0.429314	0.289909	0.0369584	7.84419	5.25e-15	0.0118861	3.91e-11	chr7	1207937	+	unknown	chr7	1062591	1062613	-	hsa-miR-339-3p	cis	hsa-mir-339	intron	C	T	0.58434	0.98005
rs1190881	miR_370	4573	0.352378	0.584855	0.0745541	7.84471	5.36e-15	0.0147168	3.99e-11	chr14	101079859	+	unknown	chr14	101377523	101377544	+	hsa-miR-370	cis	hsa-mir-370	Intergenic	C	T	0.638395	0.5852
rs12882635	miR_370	4573	0.35244	0.584805	0.0745569	7.84374	5.41e-15	0.0147114	4.03e-11	chr14	101079874	+	unknown	chr14	101377523	101377544	+	hsa-miR-370	cis	hsa-mir-370	Intergenic	C	T	0.379572	0.61566
rs7809667	miR_339_3p	5193	0.429245	0.290001	0.036989	7.84019	5.42e-15	0.0118743	4.03e-11	chr7	1208440	+	unknown	chr7	1062591	1062613	-	hsa-miR-339-3p	cis	hsa-mir-339	intron	C	G	0.583573	0.97525
rs4905981	miR_370	4573	0.352451	0.584764	0.0745566	7.84322	5.43e-15	0.0147092	4.04e-11	chr14	101081452	+	unknown	chr14	101377523	101377544	+	hsa-miR-370	cis	hsa-mir-370	Intergenic	C	T	0.380307	0.61442
rs11623386	miR_127_3p	5062	0.235163	0.408892	0.0521645	7.83852	5.52e-15	0.012322	4.1e-11	chr14	101135765	+	intron	chr14	101349372	101349393	+	hsa-miR-127-3p	cis	hsa-mir-127	Intergenic	G	A	0.237149	0.94045
rs4905990	miR_127_3p	5062	0.235179	0.408915	0.0521694	7.8382	5.53e-15	0.0123231	4.11e-11	chr14	101134984	+	intron	chr14	101349372	101349393	+	hsa-miR-127-3p	cis	hsa-mir-127	Intergenic	G	A	0.236799	0.93972
rs873076	miR_543	4662	0.279537	0.397283	0.0506728	7.84017	5.54e-15	0.013505	4.11e-11	chr14	101070559	-	unknown	chr14	101498370	101498391	+	hsa-miR-543	cis	hsa-mir-543	Intergenic	A	G	0.293345	0.92972
rs13179358	miR_1303	3812	0.0989588	0.467912	0.0596476	7.84459	5.6e-15	0.0177459	4.15e-11	chr5	154059746	+	unknown	chr5	154065387	154065408	+	hsa-miR-1303	cis	hsa-mir-1303	Intergenic	C	A	0.887528	0.97637
rs873077	miR_543	4662	0.279497	0.397023	0.0506484	7.83881	5.6e-15	0.0134991	4.15e-11	chr14	101070535	-	unknown	chr14	101498370	101498391	+	hsa-miR-543	cis	hsa-mir-543	Intergenic	G	A	0.293822	0.92865
rs7150520	miR_127_3p	5062	0.133739	0.777951	0.099278	7.83609	5.63e-15	0.01318	4.17e-11	chr14	101196700	+	intron	chr14	101349372	101349393	+	hsa-miR-127-3p	cis	hsa-mir-127	Intergenic	A	G	0.78577	0.46486
rs6462277	miR_339_5p	5216	0.0986421	-0.514834	0.0657266	-7.83297	5.73e-15	0.0117364	4.24e-11	chr7	1011968	+	intron	chr7	1062626	1062648	-	hsa-miR-339-5p	cis	hsa-mir-339	intron	G	T	0.888535	0.98776
rs2960836	miR_339_3p	5193	0.41778	0.279845	0.0357353	7.83105	5.82e-15	0.0118556	4.31e-11	chr7	1202980	+	unknown	chr7	1062591	1062613	-	hsa-miR-339-3p	cis	hsa-mir-339	intron	G	T	0.582722	0.99109
rs12432176	miR_127_3p	5062	0.359669	0.464598	0.0593266	7.83119	5.85e-15	0.0133727	4.33e-11	chr14	101021218	+	intron	chr14	101349372	101349393	+	hsa-miR-127-3p	cis	hsa-mir-127	Intergenic	A	C	0.391979	0.66527
rs879059	miR_543	4662	0.279438	0.396317	0.0505977	7.8327	5.87e-15	0.0134776	4.34e-11	chr14	101069954	+	unknown	chr14	101498370	101498391	+	hsa-miR-543	cis	hsa-mir-543	Intergenic	A	T	0.715322	0.95513
rs12881700	miR_127_3p	5062	0.23504	0.408096	0.0521188	7.83011	5.9e-15	0.0122816	4.36e-11	chr14	101137230	+	intron	chr14	101349372	101349393	+	hsa-miR-127-3p	cis	hsa-mir-127	Intergenic	T	C	0.240204	0.93434
rs7140556	miR_668	4686	0.253939	0.483486	0.0617317	7.83206	5.9e-15	0.0135386	4.36e-11	chr14	101036458	+	near-gene-5	chr14	101521637	101521659	+	hsa-miR-668	cis	hsa-mir-668	Intergenic	C	A	0.733164	0.9981
rs10148448	miR_370	4573	0.234345	0.59279	0.0756953	7.83128	5.96e-15	0.0144509	4.4e-11	chr14	101026148	+	intron	chr14	101377523	101377544	+	hsa-miR-370	cis	hsa-mir-370	Intergenic	G	A	0.756938	0.72058
rs10148392	miR_370	4573	0.234323	0.59283	0.0757023	7.83107	5.97e-15	0.0144508	4.4e-11	chr14	101026299	+	intron	chr14	101377523	101377544	+	hsa-miR-370	cis	hsa-mir-370	Intergenic	A	G	0.749897	0.69563
rs4905976	miR_543	4662	0.276971	0.400896	0.0511974	7.8304	5.98e-15	0.0134433	4.41e-11	chr14	101060605	+	unknown	chr14	101498370	101498391	+	hsa-miR-543	cis	hsa-mir-543	Intergenic	G	A	0.30942	0.93209
rs4905977	miR_543	4662	0.277033	0.400603	0.0511701	7.82885	6.05e-15	0.0134392	4.46e-11	chr14	101061208	+	unknown	chr14	101498370	101498391	+	hsa-miR-543	cis	hsa-mir-543	Intergenic	C	G	0.305177	0.95205
rs1190850	miR_543	4662	0.277318	0.399564	0.051043	7.82799	6.09e-15	0.0134385	4.48e-11	chr14	101064184	+	unknown	chr14	101498370	101498391	+	hsa-miR-543	cis	hsa-mir-543	Intergenic	G	A	0.715878	0.90853
rs2150518	miR_543	4662	0.277265	0.399757	0.0510669	7.82812	6.09e-15	0.0134383	4.48e-11	chr14	101063229	-	unknown	chr14	101498370	101498391	+	hsa-miR-543	cis	hsa-mir-543	Intergenic	C	T	0.305598	0.94955
rs1467536	miR_543	4662	0.277157	0.400077	0.0511155	7.82693	6.14e-15	0.0134327	4.52e-11	chr14	101061851	+	unknown	chr14	101498370	101498391	+	hsa-miR-543	cis	hsa-mir-543	Intergenic	A	G	0.303917	0.95957
rs4900471	miR_411_3p	3908	0.253605	0.367664	0.0469434	7.83208	6.14e-15	0.0164826	4.52e-11	chr14	101162047	+	unknown	chr14	101489712	101489733	+	hsa-miR-411-3p	cis	hsa-mir-411	Intergenic	G	A	0.303307	0.88379
rs12655636	miR_1303	3812	0.0988673	0.466916	0.0596202	7.8315	6.2e-15	0.0176839	4.56e-11	chr5	154057618	+	unknown	chr5	154065387	154065408	+	hsa-miR-1303	cis	hsa-mir-1303	Intergenic	T	C	0.887688	0.98308
rs1190852	miR_543	4662	0.277394	0.399157	0.051012	7.82477	6.25e-15	0.0134296	4.59e-11	chr14	101064905	+	unknown	chr14	101498370	101498391	+	hsa-miR-543	cis	hsa-mir-543	Intergenic	G	A	0.719702	0.9323
rs7142298	miR_543	4662	0.127331	0.517335	0.0661158	7.82468	6.25e-15	0.0128699	4.59e-11	chr14	101128504	+	intron	chr14	101498370	101498391	+	hsa-miR-543	cis	hsa-mir-543	Intergenic	C	T	0.865736	0.99867
rs2949194	miR_339_3p	5193	0.417799	0.279398	0.0357211	7.82164	6.27e-15	0.0118274	4.6e-11	chr7	1203034	-	unknown	chr7	1062591	1062613	-	hsa-miR-339-3p	cis	hsa-mir-339	intron	G	C	0.582721	0.99139
rs17576305	miR_543	4662	0.12725	0.517703	0.0661782	7.82286	6.34e-15	0.0128638	4.65e-11	chr14	101127595	+	intron	chr14	101498370	101498391	+	hsa-miR-543	cis	hsa-mir-543	Intergenic	G	C	0.867334	0.9964
rs10151519	miR_654_5p	4232	0.180392	0.547059	0.0699109	7.82508	6.36e-15	0.0151077	4.66e-11	chr14	101175798	+	unknown	chr14	101506571	101506592	+	hsa-miR-654-5p	cis	hsa-mir-654	Intergenic	G	A	0.817391	0.87475
rs879058	miR_543	4662	0.279315	0.395005	0.0504992	7.82201	6.39e-15	0.0134392	4.68e-11	chr14	101069901	+	unknown	chr14	101498370	101498391	+	hsa-miR-543	cis	hsa-mir-543	Intergenic	T	G	0.713116	0.95906
rs7144375	miR_668	4686	0.109327	0.665408	0.0850834	7.82066	6.45e-15	0.0135723	4.72e-11	chr14	101137384	+	intron	chr14	101521637	101521659	+	hsa-miR-668	cis	hsa-mir-668	Intergenic	T	C	0.875122	0.94552
rs17660362	miR_668	4686	0.109409	0.664811	0.0850119	7.82021	6.47e-15	0.013572	4.74e-11	chr14	101136145	+	intron	chr14	101521637	101521659	+	hsa-miR-668	cis	hsa-mir-668	Intergenic	A	G	0.884765	0.98636
rs11846102	miR_127_3p	5062	0.234848	0.406935	0.0520501	7.81815	6.48e-15	0.0122263	4.74e-11	chr14	101138673	+	ncRNA	chr14	101349372	101349393	+	hsa-miR-127-3p	cis	hsa-mir-127	Intergenic	T	C	0.238009	0.9499
rs7143357	miR_382_5p	4342	0.240849	0.532627	0.0681006	7.82118	6.52e-15	0.0146528	4.77e-11	chr14	101054155	+	unknown	chr14	101520653	101520674	+	hsa-miR-382-5p	cis	hsa-mir-382	Intergenic	T	C	0.760352	0.84748
rs10144381	miR_376a_3p	4927	0.238569	0.528513	0.0676038	7.81781	6.53e-15	0.0121449	4.77e-11	chr14	101173297	+	unknown	chr14	101507162	101507182	+	hsa-miR-376a-3p	cis	hsa-mir-376a-1	Intergenic	T	C	0.32696	0.88931
rs10144381	miR_376a_3p	4927	0.238569	0.528513	0.0676038	7.81781	6.53e-15	0.0121449	4.77e-11	chr14	101173297	+	unknown	chr14	101506455	101506475	+	hsa-miR-376a-3p	cis	hsa-mir-376a-2	Intergenic	T	C	0.32696	0.88931
rs7147982	miR_654_5p	4232	0.247248	0.490383	0.0627025	7.82079	6.58e-15	0.0152503	4.8e-11	chr14	101046649	+	unknown	chr14	101506571	101506592	+	hsa-miR-654-5p	cis	hsa-mir-654	Intergenic	C	T	0.729393	0.90977
rs12881545	miR_433	2727	0.23729	0.435048	0.0555271	7.83488	6.67e-15	0.0215648	4.87e-11	chr14	101176212	+	unknown	chr14	101348286	101348307	+	hsa-miR-433	cis	hsa-mir-433	Intergenic	G	C	0.386125	0.74041
rs28527393	miR_668	4686	0.10976	0.66207	0.0847058	7.8161	6.68e-15	0.0135655	4.87e-11	chr14	101130025	+	intron	chr14	101521637	101521659	+	hsa-miR-668	cis	hsa-mir-668	Intergenic	T	C	0.881156	0.98703
rs7156735	miR_668	4686	0.109665	0.662617	0.0847777	7.81593	6.69e-15	0.0135645	4.88e-11	chr14	101132229	+	intron	chr14	101521637	101521659	+	hsa-miR-668	cis	hsa-mir-668	Intergenic	T	C	0.87585	0.95955
rs11160594	miR_382_5p	4342	0.240647	0.5325	0.068114	7.81777	6.7e-15	0.0146384	4.88e-11	chr14	101049906	+	unknown	chr14	101520653	101520674	+	hsa-miR-382-5p	cis	hsa-mir-382	Intergenic	C	T	0.762389	0.87245
rs17660210	miR_668	4686	0.109679	0.662502	0.0847648	7.81577	6.7e-15	0.0135643	4.88e-11	chr14	101131477	+	intron	chr14	101521637	101521659	+	hsa-miR-668	cis	hsa-mir-668	Intergenic	A	G	0.88486	0.99018
rs879060	miR_543	4662	0.279162	0.394025	0.050415	7.81563	6.71e-15	0.0134151	4.88e-11	chr14	101069845	+	unknown	chr14	101498370	101498391	+	hsa-miR-543	cis	hsa-mir-543	Intergenic	G	A	0.716363	0.94622
rs10220322	miR_668	4686	0.109766	0.661942	0.0846968	7.81543	6.72e-15	0.0135639	4.89e-11	chr14	101130334	+	intron	chr14	101521637	101521659	+	hsa-miR-668	cis	hsa-mir-668	Intergenic	T	G	0.880715	0.98834
rs7145610	miR_382_5p	4342	0.240628	0.532409	0.0681153	7.81629	6.78e-15	0.0146331	4.93e-11	chr14	101049406	+	unknown	chr14	101520653	101520674	+	hsa-miR-382-5p	cis	hsa-mir-382	Intergenic	T	C	0.761458	0.85624
rs1190872	miR_543	4662	0.279156	0.39385	0.0504022	7.81415	6.79e-15	0.0134092	4.93e-11	chr14	101069704	+	unknown	chr14	101498370	101498391	+	hsa-miR-543	cis	hsa-mir-543	Intergenic	G	A	0.719259	0.9409
rs1888581	miR_654_5p	4232	0.247122	0.489972	0.062684	7.81655	6.8e-15	0.0152315	4.94e-11	chr14	101042715	-	unknown	chr14	101506571	101506592	+	hsa-miR-654-5p	cis	hsa-mir-654	Intergenic	A	C	0.746778	0.93951
rs6575792	miR_668	4686	0.381145	0.566142	0.0724547	7.81374	6.81e-15	0.0132365	4.94e-11	chr14	101029324	+	intron	chr14	101521637	101521659	+	hsa-miR-668	cis	hsa-mir-668	Intergenic	G	A	0.393401	0.66215
rs8007901	miR_668	4686	0.109783	0.661502	0.0846632	7.81333	6.83e-15	0.0135591	4.95e-11	chr14	101130576	+	intron	chr14	101521637	101521659	+	hsa-miR-668	cis	hsa-mir-668	Intergenic	T	C	0.879943	0.99255
rs17577779	miR_543	4662	0.472609	0.471302	0.0603223	7.81307	6.85e-15	0.0144002	4.97e-11	chr14	101200445	+	intron	chr14	101498370	101498391	+	hsa-miR-543	cis	hsa-mir-543	Intergenic	C	T	0.552536	0.56112
rs7809203	miR_339_3p	5193	0.465044	0.280208	0.0358794	7.80973	6.89e-15	0.0118386	4.99e-11	chr7	1087454	+	intron	chr7	1062591	1062613	-	hsa-miR-339-3p	cis	hsa-mir-339	intron	C	T	0.553967	0.95561
rs12417949	miR_100_5p	3502	0.33728	-0.761775	0.097451	-7.81701	7.1e-15	0.020898	5.14e-11	chr11	122562899	+	intron	chr11	122022983	122023004	-	hsa-miR-100-5p	cis	hsa-mir-100	Intergenic	G	A	0.687563	0.95258
rs7803229	miR_339_3p	5193	0.503541	0.277103	0.0355013	7.80543	7.12e-15	0.0117162	5.15e-11	chr7	1157449	+	intron	chr7	1062591	1062613	-	hsa-miR-339-3p	cis	hsa-mir-339	intron	G	A	0.523509	0.82876
rs13307734	miR_339_3p	5193	0.417816	0.278607	0.0356969	7.80478	7.16e-15	0.0117772	5.18e-11	chr7	1203745	+	unknown	chr7	1062591	1062613	-	hsa-miR-339-3p	cis	hsa-mir-339	intron	A	C	0.58414	0.99919
rs28478065	miR_668	4686	0.108329	0.66877	0.0856809	7.80535	7.27e-15	0.0134942	5.26e-11	chr14	101139651	+	unknown	chr14	101521637	101521659	+	hsa-miR-668	cis	hsa-mir-668	Intergenic	C	A	0.883946	0.98001
rs1190818	miR_409_3p	5252	0.21921	0.586696	0.0751949	7.80234	7.28e-15	0.013581	5.26e-11	chr14	101230502	+	unknown	chr14	101531683	101531704	+	hsa-miR-409-3p	cis	hsa-mir-409	Intergenic	T	G	0.780626	0.35988
rs7140556	miR_370	4573	0.254971	0.45293	0.0580369	7.80417	7.37e-15	0.0138962	5.32e-11	chr14	101036458	+	near-gene-5	chr14	101377523	101377544	+	hsa-miR-370	cis	hsa-mir-370	Intergenic	C	A	0.733164	0.9981
rs1190857	miR_543	4662	0.278935	0.391987	0.0502572	7.7996	7.61e-15	0.013356	5.49e-11	chr14	101066354	+	unknown	chr14	101498370	101498391	+	hsa-miR-543	cis	hsa-mir-543	Intergenic	T	G	0.720297	0.93891
rs4243729	miR_543	4662	0.278955	0.391913	0.0502484	7.79952	7.62e-15	0.0133569	5.5e-11	chr14	101066656	+	unknown	chr14	101498370	101498391	+	hsa-miR-543	cis	hsa-mir-543	Intergenic	A	C	0.304594	0.9686
rs11670644	miR_99b_5p	5169	0.255009	0.356052	0.0456667	7.79675	7.63e-15	0.0108971	5.5e-11	chr19	52175554	+	unknown	chr19	52195871	52195892	+	hsa-miR-99b-5p	cis	hsa-mir-99b	Intergenic	T	C	0.732885	0.93703
rs12147845	miR_654_5p	4232	0.0658957	0.959869	0.123031	7.80186	7.63e-15	0.0142106	5.5e-11	chr14	101144596	+	unknown	chr14	101506571	101506592	+	hsa-miR-654-5p	cis	hsa-mir-654	Intergenic	C	T	0.886538	0.92029
rs12881760	miR_433	2727	0.24595	0.422053	0.0539874	7.81761	7.63e-15	0.0215202	5.5e-11	chr14	101176335	+	unknown	chr14	101348286	101348307	+	hsa-miR-433	cis	hsa-mir-433	Intergenic	G	C	0.366735	0.79541
rs7143357	miR_543	4662	0.244287	0.444068	0.0569371	7.79926	7.63e-15	0.0134321	5.5e-11	chr14	101054155	+	unknown	chr14	101498370	101498391	+	hsa-miR-543	cis	hsa-mir-543	Intergenic	T	C	0.760352	0.84748
rs1190862	miR_543	4662	0.278986	0.391787	0.0502356	7.79898	7.65e-15	0.0133555	5.51e-11	chr14	101067773	+	unknown	chr14	101498370	101498391	+	hsa-miR-543	cis	hsa-mir-543	Intergenic	G	T	0.70889	0.99734
rs7798572	miR_339_3p	5193	0.43004	0.283284	0.0363376	7.79589	7.68e-15	0.0118164	5.53e-11	chr7	1210755	+	unknown	chr7	1062591	1062613	-	hsa-miR-339-3p	cis	hsa-mir-339	intron	T	C	0.581723	0.93041
rs13186731	miR_1303	3812	0.0986882	0.464737	0.0595606	7.80276	7.77e-15	0.0175477	5.59e-11	chr5	154056002	+	unknown	chr5	154065387	154065408	+	hsa-miR-1303	cis	hsa-mir-1303	Intergenic	C	T	0.888169	0.98983
rs2198171	miR_99b_5p	5169	0.25511	0.356395	0.0457273	7.79393	7.8e-15	0.0108911	5.61e-11	chr19	52174483	+	unknown	chr19	52195871	52195892	+	hsa-miR-99b-5p	cis	hsa-mir-99b	Intergenic	A	G	0.732592	0.9319
rs2949191	miR_339_3p	5193	0.417875	0.278089	0.0356815	7.79365	7.81e-15	0.0117437	5.61e-11	chr7	1203889	-	unknown	chr7	1062591	1062613	-	hsa-miR-339-3p	cis	hsa-mir-339	intron	G	C	0.584147	0.99954
rs7784502	miR_339_3p	5193	0.429995	0.283285	0.0363532	7.79257	7.88e-15	0.0118066	5.66e-11	chr7	1210898	+	unknown	chr7	1062591	1062613	-	hsa-miR-339-3p	cis	hsa-mir-339	intron	G	A	0.431121	0.93453
rs6953538	miR_339_3p	5193	0.386493	0.286545	0.0367866	7.78939	8.08e-15	0.0116797	5.8e-11	chr7	1196974	+	intron	chr7	1062591	1062613	-	hsa-miR-339-3p	cis	hsa-mir-339	intron	G	A	0.618639	0.84975
rs2949190	miR_339_3p	5193	0.417939	0.277879	0.0356758	7.78899	8.1e-15	0.0117292	5.81e-11	chr7	1203904	-	unknown	chr7	1062591	1062613	-	hsa-miR-339-3p	cis	hsa-mir-339	intron	A	T	0.584152	0.99963
rs11160594	miR_543	4662	0.244076	0.443649	0.056947	7.79058	8.17e-15	0.0134015	5.86e-11	chr14	101049906	+	unknown	chr14	101498370	101498391	+	hsa-miR-543	cis	hsa-mir-543	Intergenic	C	T	0.762389	0.87245
rs7145610	miR_543	4662	0.24406	0.44365	0.0569478	7.79047	8.17e-15	0.0134012	5.86e-11	chr14	101049406	+	unknown	chr14	101498370	101498391	+	hsa-miR-543	cis	hsa-mir-543	Intergenic	T	C	0.761458	0.85624
rs13185173	miR_1303	3812	0.0986372	0.464062	0.0595415	7.79392	8.32e-15	0.0175061	5.96e-11	chr5	154055081	+	unknown	chr5	154065387	154065408	+	hsa-miR-1303	cis	hsa-mir-1303	Intergenic	A	G	0.887891	0.98815
rs8014970	miR_668	4686	0.107869	0.668697	0.0858636	7.7879	8.33e-15	0.0134221	5.96e-11	chr14	101140792	+	unknown	chr14	101521637	101521659	+	hsa-miR-668	cis	hsa-mir-668	Intergenic	T	G	0.881855	0.95943
rs6575791	miR_668	4686	0.243649	0.550054	0.0706696	7.78346	8.63e-15	0.0132685	6.17e-11	chr14	101029203	+	intron	chr14	101521637	101521659	+	hsa-miR-668	cis	hsa-mir-668	Intergenic	G	A	0.718807	0.90874
rs9671394	miR_376a_3p	4927	0.261783	0.476956	0.0613016	7.78049	8.74e-15	0.0121618	6.24e-11	chr14	101159674	+	unknown	chr14	101507162	101507182	+	hsa-miR-376a-3p	cis	hsa-mir-376a-1	Intergenic	T	C	0.734993	0.99258
rs9671394	miR_376a_3p	4927	0.261783	0.476956	0.0613016	7.78049	8.74e-15	0.0121618	6.24e-11	chr14	101159674	+	unknown	chr14	101506455	101506475	+	hsa-miR-376a-3p	cis	hsa-mir-376a-2	Intergenic	T	C	0.734993	0.99258
rs4936722	miR_100_5p	3502	0.33681	-0.759385	0.0974919	-7.78921	8.82e-15	0.0207251	6.3e-11	chr11	122565179	+	intron	chr11	122022983	122023004	-	hsa-miR-100-5p	cis	hsa-mir-100	Intergenic	G	T	0.686406	0.95906
rs2949173	miR_339_3p	5193	0.425041	0.289091	0.0371751	7.77647	8.93e-15	0.0118066	6.37e-11	chr7	1214222	-	unknown	chr7	1062591	1062613	-	hsa-miR-339-3p	cis	hsa-mir-339	intron	A	G	0.436642	0.85809
rs2949184	miR_339_3p	5193	0.422049	0.284625	0.0366051	7.77555	9e-15	0.0116871	6.42e-11	chr7	1209027	-	unknown	chr7	1062591	1062613	-	hsa-miR-339-3p	cis	hsa-mir-339	intron	G	T	0.581296	0.96405
rs28720071	miR_133a	5156	0.259435	1.50634	0.19374	7.77508	9.04e-15	0.0124351	6.44e-11	chr20	61175024	+	near-gene-3	chr20	61162177	61162198	+	hsa-miR-133a	cis	hsa-mir-133a-2	intron,3UTR	G	A	0.747014	0.11681
rs6575803	miR_127_3p	5062	0.161263	1.00347	0.129068	7.77476	9.1e-15	0.0145484	6.48e-11	chr14	101257755	+	unknown	chr14	101349372	101349393	+	hsa-miR-127-3p	cis	hsa-mir-127	Intergenic	C	T	0.927121	0.26501
rs34165383	miR_1303	3812	0.0991675	0.585414	0.0752232	7.78236	9.11e-15	0.0177877	6.49e-11	chr5	154026473	+	unknown	chr5	154065387	154065408	+	hsa-miR-1303	cis	hsa-mir-1303	Intergenic	C	G	0.903138	0.69887
rs2960840	miR_339_3p	5193	0.418159	0.277156	0.0356546	7.77334	9.15e-15	0.0116809	6.51e-11	chr7	1204700	+	unknown	chr7	1062591	1062613	-	hsa-miR-339-3p	cis	hsa-mir-339	intron	T	C	0.584188	1.00006
rs2960841	miR_339_3p	5193	0.418159	0.277156	0.0356546	7.77334	9.15e-15	0.0116809	6.51e-11	chr7	1204894	+	unknown	chr7	1062591	1062613	-	hsa-miR-339-3p	cis	hsa-mir-339	intron	G	A	0.58432	0.99984
rs12702438	miR_339_3p	5193	0.418157	0.277147	0.0356547	7.77308	9.17e-15	0.0116801	6.52e-11	chr7	1204442	+	unknown	chr7	1062591	1062613	-	hsa-miR-339-3p	cis	hsa-mir-339	intron	T	C	0.58418	1.00002
[truncated: 7,555 more rows]

## Sheet: ebi-a-GCST90018849__MR
Table S2. Results of MR analysis on the causal relationship between serum miRNA eQTL data based on the ebi-a-GCST90018849 dataset and gastric cancer
[truncated: 111 more rows]

[truncated: 7 more sheets: ebi-a-GCST90018629__MR, bbj-a-119__MR, Sheet5, mir2gene, 预后相关的差异表的候选基因, Sheet8, Sheet9]
